# Supplementary material for: Long-term exposure to diesel exhaust particles induces concordant changes in DNA methylation and transcriptome in human adenocarcinoma alveolar basal epithelial cells
Source: Epigenetics Chromatin. 2024 Aug 5;17:24. doi: 10.1186/s13072-024-00549-3 (PMC11299313; doi:10.1186/s13072-024-00549-3)
Supplement: Supplementary file 2 — Additional file 2 [file 13072_2024_549_MOESM2_ESM.xlsx]

## Sheet: dose_DMCs
Additional file 2: Results of differential methylation analysis to identify sufficient DEP dose
Samples: A549 cells treated with 0 (n=3), 3 (n=3), 10 (n=2), 30 (n=2) μg/ml diesel exhaust particles for 4 weeks
Only CpG sites significantly (adjusted p-value < 0.016667) differentially methylated after 30 μg/ml DEP exposure are shown
DMC = differentially methylated CpG site
Illumina Infinium Methylation EPIC annotation								Statistics: control vs. 30 μg/ml (based on M-values)			Statistics: control vs. 10 μg/ml (based on M-values)			Statistics: control vs. 3 μg/ml (based on M-values)
DMC Name	chromosome	position	strand	Islands Name	Relation to Island	UCSC Reference Gene Name	UCSC Reference Gene Group	logFC	adj.P.Value	∆β-value	logFC	adj.P.Value	∆β-value	logFC	adj.P.Value	∆β-value
cg00000158	chr9	95010555	+		OpenSea	IARS;IARS;IARS	Body;Body;Body	-0.875758	0.00974201	-0.0665859	-0.391727	0.34476	-0.0248215	-0.0180745	0.989322	-0.000846932
cg00006771	chr11	122539625	+		OpenSea	UBASH3B	Body	-1.3346	0.00398898	-0.0956173	-1.15071	0.0545456	-0.0862459	-0.684019	0.6226	-0.0561877
cg00007326	chr19	13366046	-	chr19:13365922-13366158	Island	CACNA1A;CACNA1A	Body;Body	0.66338	0.0155173	0.111413	0.265888	0.469925	0.0475368	0.189007	0.804717	0.0322029
cg00013349	chr1	77049380	-		OpenSea	ST6GALNAC3	Body	0.665893	0.0154794	0.107042	0.305911	0.399208	0.0489031	0.0153571	0.989668	0.00220919
cg00023001	chr17	55938748	-	chr17:55939088-55939591	N_Shore			-0.737602	0.0165376	-0.0776852	-0.428084	0.28605	-0.0481408	-0.195617	0.81543	-0.0228763
cg00025197	chr2	240387066	-		OpenSea			-0.673268	0.0163466	-0.0825553	-0.45814	0.209519	-0.0583054	-0.18409	0.810944	-0.0248608
cg00038503	chr4	122060992	+		OpenSea	TNIP3;TNIP3;TNIP3	Body;Body;Body	-0.925184	0.00222514	-0.0994292	-1.05777	0.0373668	-0.117181	-0.636633	0.539471	-0.0656281
cg00042994	chr20	36354111	-		OpenSea	CTNNBL1;CTNNBL1	5'UTR;Body	-0.541934	0.0156553	-0.0195284	-0.286525	0.327264	-0.00896434	-0.170107	0.790932	-0.00603823
cg00049638	chr8	6312713	+		OpenSea	MCPH1	Body	-0.743221	0.0116779	-0.0566068	-0.524665	0.155709	-0.0383617	-0.28308	0.746255	-0.0185929
cg00052772	chr6	33245804	+	chr6:33244677-33245554	S_Shore	B3GALT4	1stExon	-0.57893	0.0163566	-0.0556724	-0.224102	0.49551	-0.0198864	-0.14839	0.820125	-0.0127267
cg00059963	chr14	102994443	-		OpenSea			-0.864499	0.00332521	-0.117088	-0.661251	0.0601173	-0.0922134	-0.346472	0.649886	-0.0510087
cg00060004	chr11	3664088	-	chr11:3663052-3663802	S_Shore	ART5;ART5;ART5;ART5	TSS1500;TSS1500;TSS1500;TSS1500	-0.568813	0.0152048	-0.0985897	-0.324111	0.28316	-0.0562174	-0.228857	0.751297	-0.03907
cg00060800	chr5	141600994	-		OpenSea			-0.686999	0.0149335	-0.0487405	-0.338828	0.356914	-0.0267639	-0.37875	0.663654	-0.0285923
cg00061635	chr17	8311836	+		OpenSea			-0.551183	0.0142397	-0.0776025	-0.41306	0.154586	-0.056787	-0.139686	0.815751	-0.0189884
cg00061805	chr5	179260048	-		OpenSea	SQSTM1;SQSTM1;SQSTM1	Body;Body;Body	-0.792183	0.00371377	-0.0639148	-0.562537	0.0701637	-0.0420309	-0.285266	0.673704	-0.0216228
cg00065942	chr11	67381310	-	chr11:67383537-67383809	N_Shelf	DOC2GP	Body	-0.563753	0.0152343	-0.0954975	-0.318662	0.287697	-0.0531864	-0.136225	0.826321	-0.0228163
cg00067696	chr16	1973465	+		OpenSea			-1.1068	0.00232626	-0.1657	-0.693778	0.0639783	-0.10849	-0.298265	0.710687	-0.0491328
cg00075034	chr22	41748278	-		OpenSea	ZC3H7B	Body	-0.747281	0.0157459	-0.11224	-0.238342	0.577347	-0.0352813	-0.135223	0.871417	-0.0181824
cg00075331	chr3	188271393	+		OpenSea	LPP;LPP;LPP	Body;Body;Body	-0.766496	0.0101283	-0.10032	-0.54424	0.140237	-0.0735462	-0.243661	0.769966	-0.0348478
cg00083046	chr2	175204844	-	chr2:175204843-175207553	Island			0.555092	0.0136124	0.0604316	0.189814	0.526454	0.0180677	-0.0015869	0.998847	-0.000269641
cg00083959	chr15	51243589	-		OpenSea	AP4E1	Body	0.742507	0.0149928	0.0346113	0.338454	0.399101	0.0162861	0.2378	0.786367	0.0134837
cg00085593	chr10	70992353	+		OpenSea	LOC101928994;HKDC1	TSS200;Body	-0.668952	0.0117097	-0.0862228	-0.331355	0.318681	-0.0443928	-0.142449	0.835359	-0.0204541
cg00087646	chr1	231195622	-		OpenSea			-0.65244	0.0115843	-0.101403	-0.403647	0.208458	-0.0632309	-0.105328	0.875287	-0.0176758
cg00090674	chr22	50446678	+	chr22:50448567-50449521	N_Shore	IL17REL	5'UTR	-1.01576	0.00364063	-0.169783	-0.637506	0.0920828	-0.107888	-0.335007	0.699663	-0.0579358
cg00092052	chr7	99864928	-		OpenSea	GATS;GATS;GATS;GATS	Body;Body;Body;Body	-0.741744	0.00588451	-0.09702	-0.352689	0.239462	-0.043146	-0.152565	0.81033	-0.0177663
cg00100361	chr12	110752302	+		OpenSea	ATP2A2;ATP2A2	Body;Body	-0.767334	0.00411029	-0.105379	-0.320839	0.251403	-0.0463176	0.0505086	0.938669	0.00781083
cg00100963	chr17	15850881	+	chr17:15847757-15849513	S_Shore	ADORA2B	Body	-0.90864	0.00323562	-0.156719	-0.271661	0.381414	-0.0469961	-0.238789	0.746255	-0.0407189
cg00102060	chr20	42186445	-		OpenSea	SGK2	TSS1500	-0.56786	0.0158705	-0.0660646	-0.245938	0.435598	-0.0301606	-0.124396	0.845232	-0.0159164
cg00107046	chr1	16465562	-	chr1:16464376-16464621	S_Shore	EPHA2	Body	-0.834577	0.00653566	-0.100903	-0.672157	0.0770946	-0.0835478	-0.257368	0.756682	-0.0349128
cg00131958	chr5	134073552	-	chr5:134074083-134074494	N_Shore	CAMLG	TSS1500	-0.80315	0.00807969	-0.107838	-0.367322	0.303221	-0.0529263	-0.135212	0.855826	-0.0201063
cg00132991	chr11	12182350	+		OpenSea	MICAL2;MICAL2;MICAL2;MICAL2;MICAL2;MICAL2;MICAL2	TSS1500;TSS1500;5'UTR;5'UTR;5'UTR;5'UTR;5'UTR	-0.881022	0.00523094	-0.125132	-0.373271	0.277857	-0.0481317	-0.149667	0.83436	-0.0192377
cg00135882	chr19	1065783	+	chr19:1066866-1067673	N_Shore	HMHA1;HMHA1	TSS1500;TSS200	-0.72621	0.012847	-0.102992	-0.297328	0.433284	-0.0400158	-0.159566	0.834489	-0.0204226
cg00147371	chr21	34543968	+		OpenSea	LINC01548	TSS1500	-0.771971	0.0070792	-0.0591478	-0.459135	0.166817	-0.0328111	-0.386893	0.649886	-0.026036
cg00149708	chr19	56047884	+	chr19:56047403-56047668	S_Shore	SBK2	TSS1500	-0.937379	0.00224127	-0.144043	-0.79942	0.0407871	-0.121003	-0.417902	0.606586	-0.0612072
cg00166446	chr8	24608462	+		OpenSea			-0.85923	0.00989249	-0.0963471	-0.589584	0.148857	-0.070535	-0.228141	0.795826	-0.0286092
cg00169770	chr19	32835049	-	chr19:32836353-32836840	N_Shore	ZNF507;ZNF507	TSS1500;TSS1500	-0.688801	0.00580195	-0.100585	-0.421435	0.137251	-0.0641014	-0.172818	0.781697	-0.0268687
cg00188055	chr6	32076079	-		OpenSea	TNXB	5'UTR	-0.941497	0.00306633	-0.126621	-0.592817	0.0782299	-0.0841509	-0.239354	0.746255	-0.0357666
cg00207280	chr8	126441393	+	chr8:126441471-126443552	N_Shore	TRIB1	TSS1500	-0.520185	0.0135336	-0.0722402	-0.389129	0.150143	-0.0546816	-0.231724	0.723869	-0.0342617
cg00216277	chr20	1550240	-		OpenSea	SIRPB1;SIRPB1	Body;Body	-0.684195	0.00607625	-0.0729146	-0.709618	0.0462943	-0.0752338	-0.144418	0.808519	-0.0171727
cg00218090	chr14	100485810	-		OpenSea			-0.492602	0.0142467	-0.0782457	-0.405824	0.125507	-0.064767	-0.16946	0.773432	-0.0280591
cg00219816	chr8	96280555	-	chr8:96280844-96281747	N_Shore	C8orf37	Body	-0.592453	0.0139561	-0.0991313	-0.406567	0.187229	-0.066946	-0.110239	0.864295	-0.0186228
cg00228900	chr5	169918619	+		OpenSea	KCNIP1	Body	-0.790757	0.0153103	-0.0896911	-0.513814	0.220306	-0.0558947	-0.192837	0.825059	-0.0188907
cg00230138	chr14	22859646	+		OpenSea			-0.820949	0.00454138	-0.116018	-0.458933	0.142583	-0.0681776	-0.127364	0.843619	-0.0198611
cg00230282	chr2	219331047	+		OpenSea	USP37	Body	-0.82599	0.0069313	-0.140375	-0.339696	0.340262	-0.057898	-0.213674	0.785912	-0.0369727
cg00232535	chr7	5593287	-	chr7:5594653-5596540	N_Shore			-0.680576	0.0108159	-0.0929256	-0.341368	0.298751	-0.0493589	-0.114002	0.868029	-0.0167903
cg00232996	chr6	32094729	+	chr6:32097820-32098086	N_Shelf	ATF6B;ATF6B	Body;Body	-0.723013	0.0135302	-0.0655032	-0.417147	0.259443	-0.0348781	-0.279474	0.751297	-0.022908
cg00238541	chr12	109631314	+		OpenSea	ACACB	Body	-0.676089	0.00539837	-0.0750872	-0.137976	0.633176	-0.0153446	-0.00733844	0.99392	-0.000635644
cg00239882	chr6	162864598	-		OpenSea	PARK2;PARK2;PARK2	Body;Body;Body	0.607817	0.014018	0.091684	0.337001	0.285451	0.0493182	0.190186	0.787273	0.0271024
cg00240205	chr2	69450115	+		OpenSea	ANTXR1	Body	-0.574317	0.0101204	-0.0500399	-0.162344	0.574144	-0.0135046	-0.184995	0.767939	-0.0141671
cg00243272	chr22	50720468	+	chr22:50718979-50721884	Island	PLXNB2	Body	-0.773885	0.00999898	-0.0658565	-0.236514	0.536647	-0.0184791	0.0618054	0.943206	0.00428388
cg00243880	chr7	101775880	-		OpenSea	CUX1;CUX1;CUX1;CUX1;CUX1;CUX1;CUX1	Body;Body;Body;Body;Body;Body;Body	-0.693026	0.00940359	-0.113211	-0.290196	0.374101	-0.0464928	-0.0611767	0.934499	-0.00934531
cg00245470	chr18	60057235	+		OpenSea			-1.15004	0.00548236	-0.143278	-0.695925	0.135796	-0.0787295	-0.289374	0.778616	-0.0306285
cg00247870	chr2	9839765	+		OpenSea			-0.601571	0.0125907	-0.0741228	-0.41899	0.168681	-0.0530009	-0.163085	0.803493	-0.0219148
cg00254495	chr19	1582340	+	chr19:1580399-1580630	S_Shore	MBD3;MBD3	Body;Body	-0.872797	0.0026454	-0.138031	-0.523411	0.0780819	-0.0801626	-0.305446	0.658956	-0.0452132
cg00257954	chr1	78841416	+		OpenSea			0.695423	0.006732	0.117312	0.334628	0.252757	0.0557069	0.307457	0.663358	0.0501457
cg00258445	chr17	52423858	+		OpenSea			0.552307	0.0160989	0.0787269	0.293872	0.328012	0.0403579	0.298462	0.677512	0.0409335
cg00259234	chr17	79844397	-	chr17:79846204-79846486	N_Shore			-0.745277	0.00564617	-0.12193	-0.469747	0.125715	-0.0748324	-0.193039	0.77578	-0.0308408
cg00259249	chr1	35246726	+	chr1:35246876-35247599	N_Shore	GJB3;GJB3	TSS200;TSS1500	-0.92089	0.00548236	-0.155477	-0.394989	0.278828	-0.0665754	-0.203968	0.798616	-0.0352535
cg00262195	chr19	36561453	-		OpenSea	WDR62;WDR62	Body;Body	-1.00654	0.00236466	-0.174141	-0.622898	0.0664938	-0.10826	-0.256834	0.727371	-0.0434528
cg00267140	chr17	43058567	+		OpenSea			-0.584645	0.0148302	-0.0881703	-0.315822	0.307656	-0.0492014	-0.151875	0.813484	-0.0240845
cg00268509	chr6	148685438	+		OpenSea	SASH1	Body	-0.732822	0.00950877	-0.116336	-0.431471	0.204712	-0.0666275	-0.221735	0.773723	-0.0333607
cg00271604	chr6	64175869	+		OpenSea			-0.60253	0.0158705	-0.092627	-0.152537	0.670299	-0.0265649	0.0378801	0.965013	0.00615105
cg00281048	chr4	80573233	-		OpenSea			1.1366	0.00387754	0.141451	0.549174	0.178493	0.0620171	0.24298	0.788026	0.0250282
cg00283706	chr1	16509077	+		OpenSea			-0.810865	0.0133954	-0.0814722	-0.716359	0.100577	-0.0734663	-0.507711	0.649886	-0.0538032
cg00285431	chr6	21022310	+		OpenSea	CDKAL1	Body	-1.05629	0.0145114	-0.116579	-0.519472	0.354363	-0.0499104	-0.370499	0.77107	-0.0355482
cg00288598	chr8	141555295	+	chr8:141559164-141559368	N_Shelf	EIF2C2;EIF2C2	Body;Body	-0.750262	0.0118736	-0.101097	-0.59322	0.12196	-0.0780531	-0.421929	0.652228	-0.0531121
cg00289346	chr12	110704909	-		OpenSea			-0.836864	0.00379155	-0.093994	-0.508273	0.103503	-0.059993	-0.180783	0.786201	-0.0233898
cg00294534	chr7	1607247	-	chr7:1609568-1610037	N_Shelf	PSMG3;PSMG3	3'UTR;3'UTR	-0.594443	0.0122048	-0.0804676	-0.296728	0.320617	-0.0421118	-0.146151	0.813053	-0.0212278
cg00313722	chr19	1009949	-	chr19:1007551-1012222	Island	C19orf6;C19orf6	3'UTR;3'UTR	-0.683265	0.0111461	-0.102111	-0.408208	0.217166	-0.0588341	-0.223595	0.769912	-0.0315254
cg00316759	chr15	71407484	-	chr15:71407656-71408498	N_Shore	CT62;CT62	5'UTR;1stExon	-0.669623	0.00936919	-0.0915734	-0.243105	0.448142	-0.0349978	-0.181907	0.790764	-0.0269956
cg00321901	chr8	10512459	-		OpenSea	RP1L1;RP1L1	1stExon;5'UTR	-0.812216	0.0150535	-0.0908107	-0.442935	0.3055	-0.0531641	-0.262074	0.785912	-0.0327373
cg00325390	chr7	5458847	-	chr7:5458503-5469256	Island	TNRC18	Body	-0.789232	0.00640247	-0.120885	-0.261439	0.440269	-0.0434209	-0.107932	0.874549	-0.0176614
cg00327209	chr2	173859340	-		OpenSea	RAPGEF4;RAPGEF4;RAPGEF4;RAPGEF4;RAPGEF4	Body;Body;Body;Body;Body	-0.51624	0.012847	-0.0779287	-0.361523	0.169196	-0.0534106	-0.194297	0.754526	-0.0284071
cg00327890	chr13	49227825	+		OpenSea	CYSLTR2;CYSLTR2;CYSLTR2;CYSLTR2;CYSLTR2;CYSLTR2;CYSLTR2;CYSLTR2	TSS200;TSS200;TSS200;TSS200;TSS200;TSS200;TSS200;TSS200	1.11066	0.0137161	0.0940008	0.496692	0.39513	0.0362316	0.264239	0.824411	0.0184703
cg00329180	chr16	89395412	-		OpenSea	ANKRD11	5'UTR	-0.987175	0.00276206	-0.110751	-0.38035	0.223602	-0.0479296	-0.132163	0.839636	-0.0174155
cg00339319	chr1	223899845	+	chr1:223899990-223900823	N_Shore	CAPN2;CAPN2	TSS1500;Body	-0.531412	0.0115479	-0.070357	-0.283872	0.276436	-0.0396457	-0.14803	0.795273	-0.0206455
cg00344372	chr4	3443625	+		OpenSea	HGFAC	TSS200	-0.779419	0.00322217	-0.127044	-0.45803	0.096342	-0.0727898	-0.139421	0.804633	-0.0214467
cg00346266	chr5	74906150	+	chr5:74907286-74907770	N_Shore			-1.33373	0.00364063	-0.177507	-0.613963	0.191764	-0.091589	-0.281025	0.787273	-0.043827
cg00349493	chr2	131566727	-		OpenSea			-0.803756	0.00370433	-0.102717	-0.298031	0.295724	-0.0417317	-0.197796	0.764498	-0.0279199
cg00353432	chr7	139372972	+		OpenSea	HIPK2;HIPK2	Body;Body	-1.12508	0.00158729	-0.141469	-0.472854	0.109976	-0.0666315	-0.202946	0.763139	-0.0296256
cg00355019	chr11	119994877	+		OpenSea	TRIM29	Body	-1.12238	0.0030543	-0.189451	-0.426539	0.247043	-0.0744159	-0.265489	0.760805	-0.0459533
cg00366252	chr16	85436841	+		OpenSea			-0.899894	0.00635972	-0.117415	-0.506245	0.176495	-0.0621451	-0.300043	0.739839	-0.0345529
cg00377497	chr8	27167110	+	chr8:27168205-27169082	N_Shore	TRIM35	Body	-0.752629	0.00348501	-0.122649	-0.406989	0.128961	-0.0682584	-0.189491	0.758807	-0.0321549
cg00380670	chr14	102459336	-		OpenSea	DYNC1H1	Body	-0.702677	0.0115889	-0.10103	-0.523384	0.13778	-0.073471	-0.230162	0.77107	-0.0307899
cg00381193	chr5	170042332	-		OpenSea	KCNIP1;KCNIP1;KCNIP1;KCNIP1;KCNIP1	5'UTR;Body;Body;Body;Body	-0.599188	0.0162762	-0.101624	-0.402246	0.214488	-0.0684218	-0.190656	0.790932	-0.0329763
cg00385640	chr8	124890680	-		OpenSea	FER1L6	5'UTR	-0.840817	0.00424511	-0.120569	-0.360504	0.241908	-0.0564652	-0.0762079	0.90971	-0.0120776
cg00390511	chr7	36701016	-		OpenSea	AOAH	Body	-0.796834	0.0121902	-0.139699	-0.216961	0.611176	-0.0402041	0.0290281	0.980452	0.00505471
cg00394254	chr11	101957136	-		OpenSea			-1.12079	0.00371435	-0.175145	-0.618129	0.130016	-0.10013	-0.244976	0.782905	-0.0417811
cg00402533	chr2	197458695	+	chr2:197457392-197458522	S_Shore	HECW2	TSS1500	-0.706923	0.0152664	-0.112283	-0.107926	0.815467	-0.0215537	-0.0184228	0.987741	-0.00285258
cg00403729	chr19	859065	-	chr19:860517-862123	N_Shore	CFD	TSS1500	-0.522511	0.0132273	-0.0822873	-0.21407	0.4374	-0.0334079	-0.0130849	0.987722	-0.00192602
cg00413721	chr16	16119418	+		OpenSea	ABCC1	Body	-0.964629	0.0101377	-0.0880951	-0.650487	0.157067	-0.0547767	-0.111518	0.910667	-0.00815639
cg00415077	chr16	1408126	-	chr16:1404833-1405236	S_Shelf	GNPTG	Body	-0.585852	0.00940775	-0.0880262	-0.299373	0.267237	-0.046337	-0.061842	0.917909	-0.00991399
cg00416538	chr2	28584002	+		OpenSea			-0.635244	0.0134049	-0.102814	-0.321167	0.327944	-0.0503528	-0.131752	0.846451	-0.020379
cg00417094	chr1	167417043	-		OpenSea	CD247;CD247	Body;Body	-1.05724	0.00262534	-0.101052	-0.5733	0.0980788	-0.0613686	-0.134771	0.844453	-0.0155435
cg00432840	chr19	710187	+	chr19:709129-709990	S_Shore	PALM;PALM	Body;Body	-0.819083	0.0121184	-0.0628027	-0.481486	0.235889	-0.0334926	-0.22281	0.801512	-0.0146059
cg00442390	chr6	56584334	-		OpenSea	RNU6-71P;DST;DST;DST	Body;Body;Body;Body	-1.07322	0.00191558	-0.0972418	-0.902799	0.039433	-0.0783285	-0.367043	0.649886	-0.0283596
cg00457361	chr19	46226706	+		OpenSea	FBXO46	5'UTR	-0.948848	0.00332355	-0.134621	-0.616737	0.0782299	-0.0921066	-0.252374	0.746255	-0.0391417
cg00459891	chr6	134099802	-		OpenSea	TARID	Body	-0.719616	0.015835	-0.116728	-0.410948	0.287697	-0.0670632	-0.318631	0.7344	-0.0541604
cg00464647	chr9	37937279	-		OpenSea	SHB	Body	-0.642814	0.011009	-0.0724879	-0.371315	0.23091	-0.0434162	-0.175394	0.796962	-0.0218825
cg00467126	chr13	110396156	-		OpenSea			-1.34595	0.00156421	-0.132573	-0.939864	0.0431395	-0.100207	-0.770497	0.539471	-0.0863366
cg00471645	chr2	11270192	-		OpenSea			-0.682793	0.0154737	-0.0304954	-0.255183	0.504114	-0.0129757	-0.132981	0.862014	-0.00689889
cg00475109	chr22	50312834	+	chr22:50311768-50312953	Island	CRELD2;ALG12;CRELD2	Body;TSS1500;Body	0.637399	0.0160789	0.0831737	0.244473	0.497578	0.0291202	0.131679	0.854405	0.0159635
cg00478379	chr1	1009781	-	chr1:1011509-1013402	N_Shore	RNF223	TSS200	-0.701849	0.00664315	-0.0848459	-0.333283	0.256591	-0.0426308	0.0018569	0.998625	0.000208198
cg00479240	chr10	30347670	+	chr10:30347599-30348416	Island	KIAA1462	5'UTR	0.648317	0.0123701	0.0658876	0.181863	0.601904	0.0182004	0.408952	0.649886	0.0379082
cg00482389	chr3	45867935	+		OpenSea	LZTFL1;LZTFL1;LZTFL1;LZTFL1	Body;Body;Body;Body	-1.06038	0.00218275	-0.182537	-0.702622	0.0601009	-0.120958	-0.33159	0.658956	-0.0555052
cg00488174	chr16	16191659	-		OpenSea	ABCC1	Body	-0.98115	0.0140087	-0.165693	-0.560578	0.269747	-0.0931875	-0.103953	0.92832	-0.0168171
cg00491412	chr2	149859732	-		OpenSea	KIF5C	Body	0.592941	0.00882092	0.0713372	0.250175	0.360298	0.0315986	-0.0158179	0.985127	-0.00214908
cg00491469	chr7	150233184	+		OpenSea			0.785269	0.00829086	0.0851592	0.432552	0.216035	0.0443927	0.379347	0.658956	0.0359462
cg00491685	chr10	29823733	+		OpenSea	SVIL;SVIL	Body;Body	-0.705306	0.0140335	-0.114931	-0.377581	0.304486	-0.0630412	-0.16676	0.826257	-0.028324
cg00492719	chr17	33760278	+		OpenSea	SLFN12;SLFN12	TSS1500;TSS200	-0.800754	0.00719938	-0.0828828	-0.419667	0.221292	-0.0395621	-0.327938	0.687642	-0.0307013
cg00501316	chr6	100924068	+		OpenSea			-1.22374	0.00224171	-0.187383	-0.668343	0.0854336	-0.109218	-0.354016	0.685063	-0.0590097
cg00507347	chr17	27947536	-	chr17:27949429-27950277	N_Shore	CORO6	Body	-1.03448	0.00751381	-0.121364	-0.667036	0.144016	-0.0720919	-0.205747	0.825114	-0.021428
cg00512602	chr17	43507585	+	chr17:43506828-43510380	Island	SH3D20	Body	1.57703	0.0105774	0.0255361	0.0196181	0.989054	-0.00154584	0.757249	0.676069	0.015696
cg00513991	chr22	35776269	-	chr22:35776988-35777221	N_Shore	HMOX1	TSS1500	-0.808765	0.0145944	-0.0537234	-0.101258	0.854402	-0.00485788	-0.114242	0.899087	-0.00648374
cg00516030	chr6	132273126	+	chr6:132271356-132271658	S_Shore	CTGF	TSS1500	-0.700976	0.015687	-0.122579	-0.0743957	0.885282	-0.0155226	0.0592591	0.948709	0.0102347
cg00524706	chr12	132859820	-	chr12:132859467-132859952	Island	GALNT9	Body	-0.782759	0.00943877	-0.0664659	-0.206898	0.594021	-0.0152565	-0.174919	0.816749	-0.0127905
cg00524972	chr3	127708306	-		OpenSea			-0.879798	0.00761582	-0.117447	-0.37792	0.328249	-0.0552716	-0.0368633	0.972829	-0.00545625
cg00531092	chr17	5487846	+		OpenSea	NLRP1;NLRP1;NLRP1;NLRP1;NLRP1	TSS200;TSS200;TSS200;TSS200;TSS200	-0.75494	0.00783976	-0.126127	-0.44396	0.181842	-0.075851	-0.228418	0.765019	-0.0391842
cg00534134	chr1	8067352	+		OpenSea			-0.718202	0.0111739	-0.0760078	-0.0693502	0.884961	-0.00475402	-0.171088	0.814773	-0.0164914
cg00542261	chr10	71121415	-		OpenSea	HK1;HK1;HK1;HK1;HK1	Body;Body;Body;Body;Body	0.582923	0.00910647	0.0722926	0.370382	0.16762	0.0438084	0.161731	0.786317	0.0187976
cg00545976	chr22	46849928	+		OpenSea	CELSR1	Body	-0.827401	0.0162966	-0.0671197	-0.322071	0.492738	-0.0225464	-0.134606	0.885195	-0.00904009
cg00560093	chr1	154687335	-		OpenSea	KCNN3;KCNN3;KCNN3;KCNN3;KCNN3;KCNN3	ExonBnd;ExonBnd;ExonBnd;Body;Body;Body	-0.894269	0.0160789	-0.090624	-0.402682	0.416247	-0.042696	0.0276077	0.985549	0.00328551
cg00561025	chr22	39184272	+		OpenSea	DNAL4	5'UTR	-0.804032	0.0087318	-0.0361167	-0.43251	0.233087	-0.0171411	0.119468	0.875287	0.00413828
cg00565163	chr14	70741947	+		OpenSea			0.639867	0.0129793	0.0850267	0.284715	0.389618	0.0364721	0.143955	0.831212	0.0168613
cg00566272	chr10	123044934	-		OpenSea			0.648287	0.011007	0.0951877	0.24297	0.454824	0.0340849	0.0139578	0.989198	0.00176665
cg00566514	chr2	242201229	-		OpenSea	HDLBP;HDLBP;HDLBP	Body;Body;Body	-0.579173	0.015218	-0.0596307	-0.3618	0.23803	-0.0351509	-0.121443	0.850067	-0.0116808
cg00568910	chr1	43429380	+		OpenSea			-1.1628	0.00290354	-0.13506	-0.836374	0.060734	-0.102741	-0.473855	0.649886	-0.0629214
cg00569276	chr1	17446545	-	chr1:17445651-17446088	S_Shore	PADI2	TSS1500	-0.742352	0.00590348	-0.0451848	-0.363	0.227041	-0.0193548	-0.290055	0.687622	-0.0157493
cg00570594	chr10	134232413	+		OpenSea			-1.42317	0.00128394	-0.141391	-0.812529	0.044021	-0.0913111	-0.309596	0.673704	-0.0385536
cg00572560	chr10	30093517	+		OpenSea			-1.26699	0.0026454	-0.215468	-0.478345	0.225544	-0.0810304	-0.0751554	0.935032	-0.012439
cg00574317	chr19	34650721	+		OpenSea			-0.859353	0.0104015	-0.0785451	-0.539258	0.18833	-0.0531858	-0.266523	0.773723	-0.0277166
cg00575090	chr9	133308058	-	chr9:133308593-133309448	N_Shore			-0.606834	0.0106461	-0.0775894	-0.312461	0.282534	-0.0372695	-0.0937334	0.877455	-0.0111124
cg00577167	chr9	104197675	+		OpenSea	ALDOB	5'UTR	-0.637894	0.0149928	-0.0564144	-0.407201	0.226468	-0.0338506	-0.31575	0.699663	-0.025876
cg00578722	chr11	1132094	-		OpenSea			-0.681578	0.00617976	-0.115479	-0.442761	0.125088	-0.07421	-0.236022	0.729339	-0.0392671
cg00584457	chr7	50599400	-		OpenSea	DDC-AS1;DDC;DDC;DDC;DDC;DDC;DDC;DDC	TSS200;Body;Body;Body;Body;Body;Body;Body	-0.617253	0.012759	-0.0774925	-0.321857	0.303664	-0.0428515	-0.163212	0.806043	-0.0220706
cg00590022	chr3	155737440	-		OpenSea			0.551527	0.0116437	0.088966	0.232671	0.40219	0.0363327	0.201451	0.754614	0.0315747
cg00590503	chr20	22504369	-		OpenSea			-0.812659	0.00331052	-0.0831962	-0.442922	0.118897	-0.0410118	-0.0573057	0.926885	-0.005068
cg00591300	chr17	71211842	+		OpenSea	FAM104A;FAM104A;FAM104A;FAM104A;FAM104A	Body;Body;Body;Body;Body	-0.679114	0.0139331	-0.107599	-0.575049	0.113999	-0.0916101	-0.244459	0.764498	-0.0407686
cg00606541	chr2	10430135	+		OpenSea			-0.881763	0.00302952	-0.100896	-0.7265	0.0463171	-0.085244	-0.397045	0.622824	-0.05048
cg00608661	chr12	105065028	-		OpenSea	CHST11	Body	-0.950138	0.0028398	-0.115231	-0.37774	0.213074	-0.0501874	-0.195585	0.777043	-0.0271958
cg00613779	chr11	123350653	+		OpenSea			-0.748478	0.0114642	-0.0831465	-0.331126	0.375429	-0.0342584	-0.0317041	0.976214	-0.00325525
cg00615525	chr9	74358636	-		OpenSea	TMEM2;TMEM2	Body;Body	-0.673012	0.011638	-0.113896	-0.392299	0.234945	-0.0654993	-0.150033	0.827227	-0.0247829
cg00622170	chr4	2944594	-		OpenSea	C4orf10;NOP14	Body;Body	-0.593055	0.016107	-0.0653109	-0.392967	0.2176	-0.0413273	-0.21292	0.771193	-0.0217869
cg00623953	chr17	78451422	-	chr17:78449507-78452783	Island	NPTX1	TSS1500	0.558941	0.0155766	0.0718281	0.208783	0.504941	0.0249891	0.148948	0.811704	0.0178647
cg00630958	chr1	65991461	+	chr1:65991001-65991811	Island	LEPR;LEPR;LEPR	5'UTR;5'UTR;5'UTR	0.545258	0.0135336	0.064926	0.34001	0.223586	0.0382345	0.291462	0.665346	0.0342688
cg00639224	chr9	137221918	-	chr9:137217062-137218078	S_Shelf	RXRA	Body	-0.784629	0.00996658	-0.132089	-0.430954	0.240977	-0.0745167	-0.226257	0.782912	-0.038955
cg00643051	chr5	53455211	+		OpenSea	ARL15	Body	-0.604552	0.0143905	-0.0746915	-0.393384	0.212778	-0.0516841	-0.329336	0.665132	-0.0413097
cg00652200	chr22	24577169	-		OpenSea	SUSD2	TSS1500	-0.791966	0.00436431	-0.122313	-0.494012	0.106157	-0.0738041	-0.225784	0.746255	-0.0326342
cg00660513	chr15	92397942	+	chr15:92396013-92397682	S_Shore	SLCO3A1;SLCO3A1	Body;Body	-0.869484	0.0136657	-0.103796	-0.475536	0.288668	-0.0530608	-0.139901	0.88051	-0.0147437
cg00668316	chr10	34399554	-		OpenSea	PARD3;PARD3;PARD3;PARD3;PARD3;PARD3;PARD3;PARD3	3'UTR;3'UTR;3'UTR;3'UTR;3'UTR;3'UTR;3'UTR;3'UTR	-0.735906	0.00947232	-0.11822	-0.72586	0.063715	-0.116498	-0.355147	0.665132	-0.0561767
cg00677533	chr4	48333846	-		OpenSea			-1.1038	0.00503263	-0.153254	-0.849009	0.0718016	-0.112911	-0.176773	0.843617	-0.0213335
cg00685314	chr12	120307689	+		OpenSea	CIT	Body	-0.858505	0.00471749	-0.146626	-0.52823	0.117129	-0.0915927	-0.258305	0.743654	-0.0447165
cg00686823	chr3	127311038	+	chr3:127308568-127310132	S_Shore	TPRA1	TSS1500	-1.19214	0.00213536	-0.199511	-0.7679	0.060734	-0.132362	-0.175958	0.809439	-0.0304691
cg00688311	chr12	133100714	-	chr12:133102168-133102604	N_Shore	FBRSL1	Body	-0.964293	0.00323562	-0.113549	-0.355583	0.271444	-0.0462774	-0.0415092	0.961044	-0.00575928
cg00690206	chr1	49383798	-		OpenSea	AGBL4	Body	-0.813103	0.00394424	-0.138229	-0.452491	0.131802	-0.0783851	-0.226193	0.746255	-0.0391467
cg00700126	chr15	66131992	-		OpenSea			-0.611424	0.016653	-0.0952908	-0.134022	0.724626	-0.0204746	0.064372	0.933591	0.00921947
cg00704674	chr10	72137848	-	chr10:72141560-72142637	N_Shelf	LRRC20;LRRC20;LRRC20;LRRC20;LRRC20;LRRC20;LRRC20;LRRC20;LRRC20	TSS1500;5'UTR;5'UTR;5'UTR;5'UTR;5'UTR;5'UTR;Body;Body	-0.905198	0.00456437	-0.148197	-0.628134	0.0854336	-0.101089	-0.225692	0.772795	-0.0342485
cg00713286	chr17	2868887	-		OpenSea	RAP1GAP2;RAP1GAP2	Body;Body	-0.892125	0.00530599	-0.130063	-0.562946	0.118891	-0.0784392	-0.192517	0.800635	-0.0252416
cg00718036	chr4	108745325	-	chr4:108745829-108746535	N_Shore	SGMS2	TSS1500	-0.815819	0.00414708	-0.140448	-0.591106	0.0718016	-0.10213	-0.31811	0.658956	-0.0548361
cg00745568	chr14	54082134	-		OpenSea			-0.967365	0.0106871	-0.131246	-0.305098	0.531553	-0.0447732	0.0799874	0.942115	0.0126018
cg00753658	chr20	61867154	-	chr20:61870781-61871178	N_Shelf	BIRC7;BIRC7	TSS200;TSS200	-0.53706	0.0162966	-0.0819217	-0.244136	0.413242	-0.0393776	-0.0121422	0.990051	-0.00190634
cg00759741	chr16	88603887	+	chr16:88599610-88601530	S_Shelf			-0.564569	0.0160479	-0.0598161	-0.393125	0.197648	-0.0398703	-0.10955	0.863671	-0.0105507
cg00765705	chr12	124865130	-		OpenSea	NCOR2;NCOR2	Body;Body	-0.568112	0.0105297	-0.0909181	-0.609581	0.0605659	-0.0972491	-0.260663	0.687622	-0.0433103
cg00768487	chr1	26611311	+		OpenSea	UBXN11;UBXN11;UBXN11	Body;Body;Body	-1.04816	0.00619171	-0.119563	-0.625339	0.150564	-0.0769397	-0.269306	0.780363	-0.0359961
cg00787166	chr17	75401199	-	chr17:75398284-75398527	S_Shelf	SEPT9;SEPT9;SEPT9;SEPT9;SEPT9;SEPT9;SEPT9	1stExon;Body;Body;Body;Body;Body;Body	-1.12207	0.0018406	-0.171719	-0.589549	0.0737507	-0.0839475	-0.241586	0.739839	-0.0340485
cg00791854	chr1	154392070	-		OpenSea	IL6R;IL6R	Body;Body	-0.939309	0.0034152	-0.116926	-0.242682	0.469677	-0.0334741	-0.130466	0.846544	-0.0187037
cg00793977	chr8	67042666	+		OpenSea	TRIM55;TRIM55;TRIM55;TRIM55	Body;Body;Body;Body	-0.758232	0.00717841	-0.100323	-0.137306	0.709008	-0.0186633	-0.0155901	0.988098	-0.00238482
cg00806644	chr10	126889815	+		OpenSea			-1.11328	0.00224662	-0.184789	-0.608398	0.0855206	-0.10315	-0.26575	0.739839	-0.0459863
cg00822797	chr12	52558844	+		OpenSea			-0.776071	0.00625671	-0.128572	-0.215862	0.519953	-0.0376076	0.0453281	0.955221	0.00780968
cg00823303	chr7	129753942	-		OpenSea	KLHDC10	Body	0.723895	0.0165528	0.105929	0.501699	0.202441	0.0714123	0.157666	0.847885	0.0209864
cg00824063	chr5	72328002	+		OpenSea	FCHO2;FCHO2	Body;Body	-0.815288	0.0156398	-0.0665759	-0.451019	0.302853	-0.0337897	-0.258629	0.789591	-0.017156
cg00834067	chr7	157089894	-	chr7:157092597-157093535	N_Shelf			-0.611554	0.0104068	-0.105745	-0.24561	0.410244	-0.0426119	-0.118138	0.845461	-0.0203473
cg00838397	chr10	70992225	+		OpenSea	HKDC1	Body	-0.681254	0.00888549	-0.0738964	-0.533037	0.101379	-0.0596831	-0.226092	0.757544	-0.0267748
cg00838663	chr2	10550683	-		OpenSea	HPCAL1;HPCAL1;HPCAL1;HPCAL1;HPCAL1	5'UTR;5'UTR;5'UTR;5'UTR;5'UTR	-0.545414	0.0140284	-0.0735028	-0.251117	0.383914	-0.0322226	-0.0431308	0.950579	-0.00533151
cg00850193	chr10	102849349	+		OpenSea	TLX1NB	Body	-1.07427	0.00319729	-0.163782	-0.272088	0.465528	-0.0464002	-0.0460232	0.961007	-0.0077113
cg00851852	chr10	25242304	-	chr10:25241110-25241900	S_Shore	PRTFDC1;PRTFDC1	TSS1500;TSS1500	-0.775569	0.00945867	-0.0881585	-0.39319	0.272833	-0.0402986	-0.050879	0.955221	-0.0055601
cg00868875	chr18	24127237	-	chr18:24126780-24131138	Island	KCTD1;KCTD1;KCTD1	5'UTR;5'UTR;1stExon	-0.892854	0.0041343	-0.121447	-0.447228	0.171904	-0.0564021	-0.185251	0.795248	-0.0224663
cg00870242	chr8	10530148	+		OpenSea	C8orf74;C8orf74	1stExon;5'UTR	-0.9691	0.00247056	-0.165185	-0.566821	0.078516	-0.0955909	-0.177713	0.787273	-0.0290672
cg00871199	chr17	75418343	-		OpenSea	SEPT9;SEPT9;SEPT9;SEPT9;SEPT9;SEPT9;SEPT9	Body;Body;Body;Body;Body;Body;Body	-0.925149	0.00280415	-0.157478	-0.385763	0.19165	-0.0666242	-0.102569	0.868039	-0.0177234
cg00883598	chr1	10897596	-	chr1:10895895-10896117	S_Shore			-0.582366	0.00921271	-0.0973162	-0.244534	0.368686	-0.040426	-0.0644465	0.912522	-0.0111549
cg00883689	chr2	54802904	+		OpenSea	SPTBN1;SPTBN1	Body;Body	-2.48647	0.0013731	-0.383879	-1.17697	0.070684	-0.161353	-0.582172	0.679895	-0.0724095
cg00891661	chr8	129264225	-		OpenSea			-0.63442	0.0132688	-0.0589277	-0.376175	0.245924	-0.0372872	-0.222765	0.765804	-0.0225155
cg00892324	chr7	2565575	-	chr7:2565872-2566114	N_Shore	LFNG;LFNG;LFNG;LFNG	Body;Body;Body;Body	-0.731297	0.00921271	-0.0666846	-0.275168	0.427114	-0.0218755	-0.166787	0.812557	-0.0133131
cg00907998	chr10	12313167	-		OpenSea			-1.0003	0.00519137	-0.101435	-0.567526	0.150389	-0.0626719	-0.363948	0.699663	-0.042512
cg00908004	chr13	113832595	-		OpenSea	PCID2;PCID2;PCID2	Body;Body;Body	-0.739281	0.0130413	-0.106477	-0.513742	0.173366	-0.0764545	-0.159024	0.838877	-0.0247423
cg00908774	chr18	19243769	-		OpenSea	ABHD3;ABHD3;ABHD3;ABHD3	1stExon;5'UTR;Body;Body	-0.781044	0.0115479	-0.100795	-0.256713	0.523302	-0.0367704	-0.262284	0.767077	-0.0366621
cg00913147	chr18	74276182	+		OpenSea			-0.907315	0.00323312	-0.0835466	-0.535214	0.0955492	-0.0534362	-0.287988	0.692184	-0.0305934
cg00915676	chr7	4672774	-		OpenSea			-0.867036	0.00679278	-0.129439	-0.475917	0.195458	-0.0731064	-0.216566	0.790167	-0.0354139
cg00918877	chr14	23584303	+		OpenSea			-0.764294	0.00512618	-0.079045	-0.546456	0.0859033	-0.0590487	-0.178035	0.787273	-0.0209794
cg00921759	chr16	23347573	+		OpenSea	SCNN1B	5'UTR	-0.625998	0.0142679	-0.103708	-0.369812	0.25643	-0.0613793	-0.188815	0.791535	-0.0324655
cg00924816	chr2	231549309	+		OpenSea			-0.85649	0.00317376	-0.144827	-0.51717	0.0886258	-0.0886442	-0.203231	0.763139	-0.03519
cg00927503	chr2	150983033	-		OpenSea			-0.747599	0.00765887	-0.116095	-0.681972	0.0642222	-0.106596	-0.358365	0.658956	-0.0590813
cg00932104	chr1	19972707	+	chr1:19970255-19971923	S_Shore	NBL1;NBL1	Body;5'UTR	-0.939335	0.00502352	-0.155405	-0.30918	0.405892	-0.0514238	-0.130979	0.863437	-0.0226881
cg00933650	chr8	42053864	+		OpenSea	PLAT;PLAT	5'UTR;5'UTR	-0.784869	0.00736498	-0.0523092	-0.200104	0.581389	-0.0163909	-0.21981	0.776169	-0.0169062
cg00936935	chr10	52271899	+		OpenSea	SGMS1	5'UTR	-0.566629	0.0161941	-0.0651553	-0.208266	0.51689	-0.0241433	-0.10118	0.874278	-0.0130827
cg00940514	chr20	60881152	+	chr20:60882593-60882900	N_Shore	ADRM1;ADRM1	Body;Body	-1.04192	0.00332549	-0.152759	-0.483584	0.173495	-0.0647754	-0.193527	0.801397	-0.025683
cg00947809	chr10	73124633	+		OpenSea			-0.810042	0.00394616	-0.139973	-0.423536	0.150464	-0.0731493	-0.151179	0.807783	-0.0254752
cg00948075	chr6	12416406	-		OpenSea			1.14441	0.016303	0.153672	0.170537	0.825501	0.0199631	-0.0584721	0.973671	-0.00700075
cg00957665	chr10	104406345	+	chr10:104401821-104404968	S_Shore	TRIM8	Body	-0.686814	0.00871769	-0.0638521	-0.524396	0.10636	-0.050288	-0.297388	0.687642	-0.0306469
cg00958775	chr2	38325996	+		OpenSea			-0.529098	0.0143595	-0.0892043	-0.11413	0.716624	-0.0174832	0.0247007	0.975195	0.00422767
cg00961024	chr2	225061695	-		OpenSea			-1.17997	0.0016156	-0.139109	-0.491207	0.114366	-0.0645605	-0.192822	0.777621	-0.0271607
cg00976422	chr1	225925374	+		OpenSea			-0.593605	0.0118188	-0.0941299	-0.233718	0.441845	-0.0353182	-0.131769	0.828987	-0.0201178
cg00980106	chr20	48895688	-		OpenSea	LINC01272	3'UTR	-0.645554	0.0121869	-0.0910634	-0.249197	0.454526	-0.0373997	-0.0552327	0.942446	-0.00843581
cg00982274	chr1	154405736	-		OpenSea	IL6R;IL6R;IL6R	Body;Body;Body	-1.36778	0.00337325	-0.111298	-0.606926	0.19558	-0.0408891	-0.1093	0.915671	-0.00580748
cg00983520	chr22	51017067	-	chr22:51016253-51017020	S_Shore	CPT1B;CPT1B;CPT1B;CPT1B;CHKB-CPT1B;CPT1B;CPT1B;CPT1B;CPT1B;CPT1B;CPT1B;CPT1B	1stExon;TSS1500;1stExon;5'UTR;Body;1stExon;5'UTR;TSS200;TSS200;1stExon;5'UTR;5'UTR	-0.647596	0.00870635	-0.0992004	-0.370181	0.206788	-0.0594736	-0.077622	0.900901	-0.0124349
cg00992048	chr1	1695585	-	chr1:1691767-1692063	S_Shelf	NADK	Body	-1.24793	0.00165072	-0.213294	-0.471919	0.145626	-0.0801436	-0.169774	0.805376	-0.0281207
cg00996789	chr3	50664954	-		OpenSea	MAPKAPK3;MAPKAPK3;MAPKAPK3	Body;Body;Body	-1.68758	0.00128394	-0.247828	-1.06593	0.0407871	-0.169602	-0.372112	0.676069	-0.0626392
cg01002857	chr8	11720161	+		OpenSea	CTSB;CTSB;CTSB;CTSB;CTSB	5'UTR;5'UTR;5'UTR;5'UTR;5'UTR	-0.801251	0.00588451	-0.0589982	-0.435043	0.181794	-0.034615	-0.0371064	0.966384	-0.00335696
cg01007872	chr6	158185915	-		OpenSea			-2.57672	0.000715038	-0.3148	-1.28862	0.0386833	-0.193056	-0.692229	0.571798	-0.111056
cg01015739	chr3	100673290	-		OpenSea	ABI3BP	Body	-0.590467	0.0132295	-0.0759524	-0.0790278	0.835297	-0.0071988	-0.0936792	0.881233	-0.0112462
cg01033316	chr20	10579367	+		OpenSea	SLX4IP	Body	-0.709138	0.0157929	-0.066648	-0.564886	0.143747	-0.0555084	-0.164427	0.835351	-0.0172607
cg01035687	chr14	101155305	+		OpenSea			-1.03918	0.0018406	-0.123041	-0.753929	0.044021	-0.0940158	-0.26805	0.687622	-0.0365541
cg01053213	chr1	6694826	-		OpenSea	THAP3;DNAJC11	3'UTR;3'UTR	-0.694271	0.00574609	-0.0972904	-0.378538	0.176693	-0.0504511	-0.122096	0.833982	-0.0156458
cg01057265	chr10	128950386	-		OpenSea	FAM196A;DOCK1;DOCK1	Body;Body;Body	-1.59639	0.00205855	-0.19062	-0.61406	0.177996	-0.0594194	-0.233556	0.809039	-0.0204268
cg01058253	chr11	9748095	-		OpenSea	SWAP70;SWAP70	Body;Body	-0.72595	0.00908098	-0.108373	-0.632787	0.0791446	-0.0933569	-0.114633	0.868915	-0.01612
cg01064941	chr16	30906417	+	chr16:30905549-30905783	S_Shore	BCL7C;BCL7C;MIR762HG;MIR762HG;MIR762HG	TSS1500;TSS1500;Body;Body;Body	-0.565347	0.0124799	-0.095018	-0.325248	0.251975	-0.0539124	-0.152632	0.804005	-0.0250385
cg01070355	chr6	24126330	+	chr6:24126309-24126512	Island	NRSN1	TSS200	1.16122	0.00553804	0.199084	0.386968	0.414227	0.0699737	0.0243061	0.986914	0.00416053
cg01076971	chr8	97657803	-	chr8:97657174-97657943	Island	PGCP	5'UTR	-0.688877	0.0145944	-0.106674	0.0254734	0.967319	0.00347892	0.00317942	0.998187	0.000563022
cg01077219	chr14	101416517	+		OpenSea			-0.654816	0.0137982	-0.0836406	-0.440417	0.194598	-0.0525825	-0.219223	0.775992	-0.0273075
cg01079345	chr7	138437551	-		OpenSea	ATP6V0A4;ATP6V0A4;ATP6V0A4	Body;Body;Body	-0.875032	0.00810713	-0.14038	-0.457379	0.236932	-0.076001	-0.155755	0.847413	-0.0264692
cg01082498	chr11	68608225	-	chr11:68608155-68609419	Island	CPT1A;CPT1A	5'UTR;5'UTR	-0.855584	0.00574609	-0.113753	-0.27788	0.434046	-0.040384	-0.103577	0.88478	-0.0155436
cg01093786	chr11	96047698	-		OpenSea	MAML2	Body	-0.83599	0.00395039	-0.0971597	-0.307434	0.309765	-0.039357	-0.207105	0.765577	-0.0270518
cg01099875	chr20	23031678	-	chr20:23028403-23032218	Island	THBD	TSS1500	-0.622134	0.0115164	-0.0508777	-0.362344	0.233535	-0.0320084	-0.0652707	0.924103	-0.00617718
cg01102358	chr22	25423752	-	chr22:25423973-25424230	N_Shore	KIAA1671	TSS200	-0.738129	0.0159388	-0.0562001	-0.606014	0.135914	-0.0440706	-0.337218	0.727229	-0.0252113
cg01110839	chr11	47437783	-		OpenSea	SLC39A13;SLC39A13	3'UTR;3'UTR	-0.571399	0.0108957	-0.0943083	-0.418781	0.136891	-0.0678906	-0.215295	0.746255	-0.0367055
cg01115209	chr15	48255762	-		OpenSea			-0.565906	0.0119832	-0.0681383	-0.306414	0.274861	-0.032016	-0.387431	0.6226	-0.0504465
cg01115923	chr16	57793728	-	chr16:57794707-57795059	N_Shore	KIFC3;KIFC3;KIFC3	Body;Body;Body	-0.773723	0.0103929	-0.0948938	-0.424271	0.249553	-0.0482197	-0.232134	0.779035	-0.0260124
cg01120874	chr9	133811816	-	chr9:133813631-133815781	N_Shore	FIBCD1;FIBCD1	Body;Body	-0.687225	0.0070792	-0.0819888	-0.428163	0.150046	-0.0532429	-0.256635	0.722224	-0.0335083
cg01121965	chr4	1729045	-		OpenSea	TACC3	Body	-0.832072	0.00438739	-0.104483	-0.587659	0.0790538	-0.0791113	-0.40023	0.64616	-0.0523715
cg01122312	chr11	66627981	-	chr11:66627530-66627732	S_Shore	PC;PC;PC	Body;Body;Body	-0.657136	0.0101283	-0.0640682	-0.248949	0.437653	-0.022604	-0.0191641	0.984165	-0.0017196
cg01134662	chr17	39165631	-		OpenSea	KRTAP3-1	TSS1500	-1.0797	0.0115841	-0.141747	-0.688172	0.195778	-0.0962831	-0.228256	0.836159	-0.0345751
cg01135464	chr17	48971001	+		OpenSea			-0.995425	0.00228807	-0.0849403	-0.630575	0.063715	-0.0582352	-0.335152	0.658365	-0.0334078
cg01141339	chr5	72530198	+	chr5:72529099-72529976	S_Shore			-0.586933	0.0105441	-0.0901322	-0.378302	0.17906	-0.0571857	-0.131385	0.822612	-0.0187527
cg01142378	chr11	86527551	-		OpenSea	PRSS23;PRSS23;PRSS23	Body;Body;Body	-0.65072	0.010017	-0.0762681	-0.524321	0.102297	-0.0627827	-0.321606	0.663358	-0.0408983
cg01146314	chr1	156647243	-	chr1:156646292-156647260	Island	NES	TSS200	-1.92862	0.00108835	-0.320153	-0.577353	0.118897	-0.101939	-0.19235	0.804063	-0.0322673
cg01146810	chr1	12498792	+		OpenSea	VPS13D;VPS13D	Body;Body	-0.651274	0.00957216	-0.105449	-0.510134	0.106716	-0.0821079	-0.206247	0.767939	-0.0356491
cg01148113	chr1	233979576	+		OpenSea			-0.705954	0.00807969	-0.121295	-0.35785	0.252176	-0.0610466	-0.246988	0.744184	-0.0418813
cg01148976	chr22	18471171	+		OpenSea	MICAL3	5'UTR	-1.37223	0.00202655	-0.126661	-0.733804	0.0795544	-0.0768716	-0.668671	0.606586	-0.0726591
cg01151995	chr16	67190241	-	chr16:67188613-67189652	S_Shore	TRADD	Body	-0.7777	0.0049628	-0.133911	-0.391217	0.192875	-0.0686553	-0.166589	0.799667	-0.0288381
cg01152726	chr18	21452844	-		OpenSea	LAMA3;LAMA3;LAMA3;LAMA3	TSS200;TSS200;Body;Body	-1.23153	0.00128394	-0.0724341	-0.699588	0.0462943	-0.0354931	-0.230851	0.731088	-0.00976644
cg01162463	chr21	34791959	+		OpenSea	IFNGR2	Body	-1.13751	0.00311721	-0.186594	-0.688174	0.087241	-0.109504	-0.306716	0.737023	-0.0473604
cg01162937	chr3	170459862	+		OpenSea			-0.742895	0.0135388	-0.0917409	-0.364691	0.346102	-0.0474244	-0.159325	0.841236	-0.0218362
cg01164090	chr6	27369144	+		OpenSea	ZNF391	Body	0.805415	0.0055013	0.0511213	0.324227	0.312738	0.022411	0.299081	0.699663	0.0219372
cg01179618	chr8	126245303	+		OpenSea	NSMCE2	Body	-1.20383	0.00420812	-0.108287	-0.726526	0.112037	-0.0724473	-0.265273	0.787273	-0.029388
cg01190989	chr4	22502077	-		OpenSea	GPR125	Body	-0.779229	0.0081823	-0.131132	-0.29152	0.411607	-0.046939	-0.13184	0.855643	-0.0220583
cg01196336	chr4	1186469	-	chr4:1188185-1189162	N_Shore	LOC100130872-SPON2	Body	-0.609005	0.0121638	-0.096882	-0.255554	0.411026	-0.0414831	-0.14756	0.815618	-0.0246541
cg01202519	chr11	85645743	-	chr11:85645714-85646191	Island			1.03918	0.0154498	0.0390776	0.199656	0.758096	0.00875029	0.127751	0.917016	0.00643765
cg01204128	chr8	6321629	-		OpenSea	MCPH1	Body	-1.66973	0.00175502	-0.209316	-0.769759	0.0966552	-0.112366	-0.224864	0.809549	-0.0347792
cg01206193	chr13	42600412	+		OpenSea			-0.614988	0.0149335	-0.0900153	-0.522446	0.118897	-0.0754484	-0.295537	0.709675	-0.0425469
cg01208430	chr14	27310758	-		OpenSea			-0.998056	0.00299828	-0.0482368	-0.830325	0.0462943	-0.0411787	-0.238668	0.75677	-0.0149305
cg01210965	chr3	126259452	-	chr3:126260488-126261356	N_Shore	CHST13;C3orf22	Body;Body	-0.68951	0.0117097	-0.083299	-0.389359	0.252176	-0.0500494	-0.295659	0.723869	-0.0382607
cg01212562	chr21	46868092	-		OpenSea	COL18A1	Body	-0.824547	0.0100403	-0.123019	-0.343808	0.384376	-0.0485113	-0.134366	0.868622	-0.0184415
cg01213463	chr19	32842514	+		OpenSea	ZNF507;ZNF507	5'UTR;5'UTR	-0.504275	0.0138116	-0.0863127	-0.297613	0.252757	-0.0506377	-0.140754	0.803352	-0.0243127
cg01218047	chr20	47238246	+		OpenSea			-0.9895	0.0129117	-0.112701	-0.682624	0.175417	-0.0832389	-0.354085	0.764158	-0.044965
cg01218899	chr1	236135492	+		OpenSea			-0.726603	0.0058078	-0.0747872	-0.415375	0.16013	-0.039847	-0.17148	0.790932	-0.0154812
cg01227133	chr15	75953765	+		OpenSea			-0.843202	0.00624691	-0.125292	-0.355351	0.308671	-0.0495725	-0.121316	0.867491	-0.0161972
cg01233283	chr20	39739746	+		OpenSea	PLCG1-AS1;TOP1	Body;Body	-0.684238	0.0128933	-0.0963762	-0.443498	0.20157	-0.0601244	-0.172557	0.811704	-0.0229585
cg01238234	chr14	62461969	+		OpenSea	SYT16	TSS1500	0.863407	0.0149335	0.0706986	0.37553	0.424025	0.0262649	0.223812	0.814639	0.0160011
cg01238798	chr19	46226713	+		OpenSea	FBXO46	5'UTR	-0.619272	0.0107087	-0.103973	-0.30069	0.314305	-0.0507106	-0.0925127	0.881098	-0.0160018
cg01242956	chr6	27148026	+	chr6:27145366-27145745	S_Shelf			0.719218	0.0142467	0.110049	0.465196	0.214488	0.0688509	0.164888	0.833109	0.0236714
cg01249726	chr6	132849101	-		OpenSea			-0.558261	0.0134523	-0.0427339	-0.14457	0.643465	-0.0128298	-0.154964	0.803061	-0.0129772
cg01257185	chr11	122552765	+		OpenSea	UBASH3B	Body	-0.674795	0.0076723	-0.0922616	-0.435375	0.144881	-0.0617858	-0.13596	0.824343	-0.0200922
cg01263631	chr16	88485471	-		OpenSea			-0.682215	0.0143452	-0.0923977	-0.426495	0.229435	-0.0564272	-0.218188	0.784516	-0.0261321
cg01267448	chr11	47790209	-	chr11:47788200-47789022	S_Shore	FNBP4	TSS1500	-0.656789	0.00924944	-0.0817879	-0.328755	0.276706	-0.0436089	-0.160423	0.805376	-0.0216565
cg01268832	chr9	132537833	+		OpenSea			-0.782814	0.0149335	-0.123555	-0.443973	0.283116	-0.0678263	-0.188616	0.826153	-0.027866
cg01274770	chr17	15804426	+		OpenSea			-0.80699	0.00840928	-0.0955671	-0.313582	0.394609	-0.0324787	-0.201443	0.79905	-0.0215064
cg01303199	chr7	129017393	-		OpenSea	AHCYL2;AHCYL2;AHCYL2;AHCYL2	Body;Body;Body;Body	-0.891141	0.00336927	-0.150357	-0.498839	0.11315	-0.0826159	-0.283773	0.699663	-0.0480618
cg01303222	chr19	17350726	+	chr19:17346165-17346886	S_Shelf	NR2F6	Body	-0.78077	0.00647744	-0.133346	-0.315983	0.337409	-0.053049	-0.112058	0.868984	-0.0186291
cg01308247	chr18	20770285	+		OpenSea	CABLES1;CABLES1;CABLES1;CABLES1	5'UTR;Body;Body;Body	-0.49494	0.0162337	-0.0862521	-0.300029	0.260207	-0.0524944	-0.141291	0.805683	-0.0240984
cg01309343	chr2	28668518	+		OpenSea			-1.3085	0.0045508	-0.164678	-0.549155	0.261855	-0.0600734	-0.340749	0.764498	-0.0349069
cg01322380	chr17	4753681	+		OpenSea	MINK1;MINK1;MINK1;MINK1	Body;Body;Body;Body	-0.885037	0.00884968	-0.136458	-0.334501	0.418541	-0.0494244	-0.170304	0.838877	-0.0237894
cg01338157	chr10	27233637	+		OpenSea			0.813138	0.0147372	0.0422087	0.286612	0.523177	0.0178058	0.213292	0.811704	0.0130157
cg01338593	chr13	111558626	-		OpenSea	ANKRD10;ANKRD10;ANKRD10;ANKRD10	Body;Body;Body;Body	-0.73283	0.00851589	-0.0580892	-0.318943	0.338769	-0.0218982	-0.171652	0.806172	-0.0120107
cg01345338	chr22	45949437	+		OpenSea	FBLN1;FBLN1;FBLN1;FBLN1	Body;Body;Body;Body	-0.79099	0.00576716	-0.115134	-0.610167	0.0782299	-0.0896971	-0.253944	0.740941	-0.0403723
cg01345533	chr7	73771429	-		OpenSea	CLIP2;CLIP2	Body;Body	-0.789413	0.00489205	-0.0939878	-0.643396	0.063715	-0.0743623	-0.34202	0.658173	-0.0377675
cg01346077	chr3	125931526	+	chr3:125931735-125932535	N_Shore			-0.718967	0.0100982	-0.110833	-0.464609	0.172519	-0.0736582	-0.242678	0.761778	-0.0393749
cg01346718	chr22	38713874	-	chr22:38712684-38713333	S_Shore	CSNK1E;CSNK1E	5'UTR;TSS1500	-0.654132	0.0120048	-0.111972	-0.364996	0.259219	-0.0625514	-0.147972	0.826188	-0.0255893
cg01349024	chr1	26102026	+	chr1:26097904-26098107	S_Shelf	MAN1C1;MAN1C1	Body;Body	-0.821477	0.00782517	-0.120451	-0.407119	0.25725	-0.0559152	-0.218542	0.786278	-0.0297321
cg01352090	chr16	4103533	+		OpenSea	ADCY9	Body	-1.15653	0.00264788	-0.132491	-0.448302	0.21474	-0.0448242	-0.124245	0.869201	-0.011012
cg01355879	chr2	28676159	-		OpenSea			-0.691595	0.0070792	-0.0701855	-0.273624	0.362316	-0.0249253	-0.176069	0.788759	-0.0160559
cg01358067	chr22	29219102	+		OpenSea			0.851351	0.00518652	0.0842763	0.0620592	0.893688	0.0048327	-0.283386	0.725876	-0.0213015
cg01361579	chr9	38039369	+		OpenSea	SHB	Body	-0.671985	0.0155947	-0.100354	-0.442983	0.216676	-0.0682654	-0.244567	0.767939	-0.0382189
cg01362350	chr2	37815470	+		OpenSea			-0.723352	0.0109465	-0.117091	-0.382752	0.272708	-0.0644474	-0.150854	0.835449	-0.0254532
cg01368837	chr8	64383580	+		OpenSea	LOC102724612	Body	0.706214	0.0154008	0.0752519	0.0775624	0.87936	0.00825955	0.117656	0.880483	0.0104993
cg01380042	chr1	183057376	-		OpenSea	LAMC1	Body	-1.49908	0.0115843	-0.232877	-0.681688	0.362167	-0.113069	-0.338725	0.824733	-0.0578774
cg01382141	chr6	12151290	-		OpenSea	HIVEP1	Body	-1.03544	0.00218275	-0.114499	-0.445624	0.145244	-0.0551993	-0.349411	0.649886	-0.0442204
cg01384254	chr6	169563345	-	chr6:169567265-169567610	N_Shelf			-0.613753	0.0113402	-0.0557848	-0.536777	0.0911814	-0.0497099	-0.239059	0.740882	-0.0245214
cg01385708	chr16	4373570	-	chr16:4377508-4378162	N_Shelf			-0.783758	0.00546948	-0.130238	-0.456769	0.146245	-0.0745649	-0.190081	0.784372	-0.0299545
cg01390445	chr3	185271312	-		OpenSea	LIPH	TSS1500	-0.519528	0.0135527	-0.0385228	-0.474617	0.0932669	-0.0355807	-0.151902	0.795248	-0.0123878
cg01393447	chr16	14109850	-		OpenSea	LOC101927311	Body	-0.859239	0.00721869	-0.115096	-0.238203	0.540409	-0.0272349	-0.164515	0.830939	-0.0203237
cg01403010	chr22	38609534	+	chr22:38610335-38610828	N_Shore	MAFF;MAFF;MAFF;MAFF	5'UTR;5'UTR;5'UTR;5'UTR	-0.686576	0.0100472	-0.112285	-0.222222	0.51251	-0.0336556	-0.152304	0.820907	-0.02459
cg01410494	chr12	50921052	+		OpenSea	DIP2B	Body	1.47596	0.0030543	0.117847	0.960306	0.0719347	0.0662619	0.309848	0.777895	0.0184345
cg01418188	chr11	3145609	+	chr11:3141642-3141877	S_Shelf	OSBPL5;OSBPL5;OSBPL5	Body;Body;Body	-1.17854	0.00247056	-0.188384	-0.646794	0.0911509	-0.108332	-0.268376	0.754223	-0.0458738
cg01419561	chr19	18512670	-		OpenSea			-1.17129	0.00816278	-0.128367	-0.466881	0.378054	-0.0573908	-0.256386	0.813155	-0.0342336
cg01420931	chr4	39615885	+		OpenSea	C4orf34	5'UTR	-0.669746	0.015026	-0.0797101	-0.297579	0.41355	-0.0324708	-0.0904057	0.905633	-0.00977994
cg01423643	chr1	160992358	-	chr1:160990718-160991225	S_Shore	F11R	TSS1500	-1.39366	0.00153448	-0.184099	-0.811149	0.0578894	-0.117385	-0.37877	0.658956	-0.0583192
cg01425762	chr16	81666633	+		OpenSea	CMIP;CMIP	Body;Body	-0.829013	0.00574437	-0.0802682	-0.46629	0.165005	-0.048463	-0.17043	0.809549	-0.0191288
cg01427685	chr20	48883946	+		OpenSea	LINC01272	TSS200	-0.968945	0.00229012	-0.157801	-0.280505	0.33846	-0.0473028	0.105688	0.861883	0.0182843
cg01428095	chr1	228134229	-	chr1:228134422-228136282	N_Shore	WNT9A	Body	-0.974127	0.00301562	-0.162469	-0.648866	0.067659	-0.111211	-0.205981	0.775693	-0.0355446
cg01432692	chr1	232674637	-		OpenSea			-1.32977	0.00128394	-0.220525	-0.688577	0.0557779	-0.117709	-0.2979	0.673704	-0.0515336
cg01449103	chr3	11713425	-		OpenSea	VGLL4;VGLL4	5'UTR;Body	-1.09121	0.00229012	-0.175494	-0.708873	0.0632009	-0.119511	-0.300691	0.703179	-0.0510005
cg01451760	chr1	59362552	+		OpenSea	LINC01135;LINC01135;LINC01135	Body;Body;Body	-0.574096	0.0135315	-0.100433	-0.26423	0.378777	-0.0468174	-0.0351293	0.964415	-0.00597558
cg01468514	chr5	10563358	+	chr5:10562816-10565680	Island	ANKRD33B	TSS1500	-0.69278	0.00859135	-0.11228	-0.348542	0.261991	-0.0582157	-0.182788	0.790932	-0.0308418
cg01468567	chr19	49843922	+	chr19:49842018-49842323	S_Shore	TEAD2	3'UTR	-0.665907	0.00951685	-0.105499	-0.428921	0.167401	-0.0663059	-0.244168	0.744114	-0.0372185
cg01468868	chr22	30642653	+	chr22:30642437-30642671	Island	LIF	Body	-0.760899	0.00905379	-0.0899731	-0.18673	0.618229	-0.0190525	-0.109173	0.880034	-0.0112595
cg01469583	chr2	113380344	-		OpenSea			-0.853533	0.0132295	-0.0648983	-0.503473	0.248316	-0.0412686	-0.283813	0.773723	-0.0250506
cg01474253	chr18	37259542	+		OpenSea	LINC00669	Body	0.541016	0.0159615	0.0366078	0.169138	0.587689	0.0128357	0.0564593	0.933427	0.00426723
cg01476710	chr11	327164	-	chr11:330785-331110	N_Shelf			-0.702339	0.00951685	-0.0807161	-0.517365	0.124117	-0.0574027	-0.25041	0.747856	-0.0262294
cg01480609	chr11	27792274	+		OpenSea			-0.621652	0.0104916	-0.09972	-0.610417	0.0664938	-0.0980246	-0.217367	0.75677	-0.0363328
cg01481646	chr10	82217548	+	chr10:82213556-82214760	S_Shelf	TSPAN14;TSPAN14	5'UTR;5'UTR	-0.728613	0.00572626	-0.108652	-0.4406	0.139658	-0.0675886	-0.156096	0.804717	-0.0250169
cg01481910	chr4	186888001	-		OpenSea			-0.745829	0.013369	-0.117167	-0.323502	0.408399	-0.0480731	-0.219089	0.793323	-0.033124
cg01482786	chr7	46974009	-		OpenSea			-0.594264	0.0129094	-0.0454761	-0.476893	0.124487	-0.0377353	-0.280504	0.699663	-0.0229082
cg01485627	chr14	86089263	+		OpenSea	FLRT2	Body	-0.693127	0.0154794	-0.0519919	-0.276452	0.472486	-0.0183663	-0.275664	0.753275	-0.0183343
cg01487468	chr6	14622793	-		OpenSea			-1.0217	0.00535816	-0.172583	-0.816452	0.0689188	-0.138442	-0.37501	0.699663	-0.0646444
cg01491498	chr7	157075449	+	chr7:157071802-157072845	S_Shelf			-0.624022	0.0154576	-0.0956775	-0.4741	0.157722	-0.0733335	-0.282223	0.727371	-0.0458798
cg01496110	chr2	55648265	+	chr2:55646621-55647329	S_Shore	CCDC88A;CCDC88A;CCDC88A	TSS1500;TSS1500;TSS1500	-0.587373	0.016483	-0.0746119	-0.322349	0.315107	-0.0391427	-0.0528166	0.945346	-0.00594832
cg01500299	chr9	131447204	-	chr9:131450972-131452682	N_Shelf	SET;SET	TSS200;Body	-0.936804	0.0131271	-0.0647602	-0.66281	0.1671	-0.0495028	-0.406524	0.727056	-0.0318371
cg01506334	chr1	8554075	+		OpenSea	RERE;RERE	Body;Body	-1.74715	0.00102653	-0.191091	-0.978315	0.039433	-0.125078	-0.732797	0.539471	-0.096153
cg01517514	chr12	98080628	-		OpenSea			1.02856	0.00286653	0.0812286	0.404426	0.217994	0.0270646	0.367177	0.658956	0.0241686
cg01518593	chr19	51425053	-		OpenSea			-0.624002	0.0101283	-0.0669009	-0.395469	0.180916	-0.0445175	-0.0331699	0.96691	-0.00400636
cg01519765	chr3	185828120	-	chr3:185825462-185827003	S_Shore	ETV5	TSS1500	-1.44718	0.00141627	-0.240413	-0.94038	0.044021	-0.153009	-0.464155	0.64146	-0.0739296
cg01520105	chr6	111887243	-		OpenSea	TRAF3IP2;TRAF3IP2;TRAF3IP2;TRAF3IP2;TRAF3IP2	Body;Body;Body;Body;Body	-0.645726	0.0133757	-0.0725537	-0.388927	0.23803	-0.0406174	-0.276973	0.730881	-0.0295937
cg01530202	chr19	1267856	-	chr19:1265854-1269943	Island	CIRBP-AS1;CIRBP;CIRBP;CIRBP;CIRBP;CIRBP	Body;TSS1500;TSS1500;TSS1500;TSS1500;TSS1500	-0.987465	0.00299828	-0.170268	-0.487669	0.137178	-0.0844714	-0.221592	0.764498	-0.0376036
cg01532080	chr19	18529846	-	chr19:18527651-18531118	Island	SSBP4;SSBP4	TSS1500;TSS1500	-0.795099	0.00866487	-0.102148	-0.218627	0.566064	-0.0318421	-0.0340257	0.973491	-0.00498406
cg01541846	chr19	16272242	-		OpenSea	CIB3	3'UTR	-0.961679	0.0109952	-0.0868378	-0.626128	0.179638	-0.0609539	-0.236998	0.81033	-0.0251564
cg01554357	chr1	164750454	+		OpenSea	PBX1	Body	-0.725399	0.00764578	-0.073997	-0.432487	0.173216	-0.0409233	-0.227934	0.760805	-0.0210125
cg01558110	chr22	50607681	-	chr22:50607823-50608040	N_Shore	PANX2;PANX2;PANX2	TSS1500;TSS1500;TSS1500	-0.813757	0.0127338	-0.0558151	-0.509335	0.214488	-0.0327233	-0.553002	0.635893	-0.0342563
cg01558241	chr9	99637671	-	chr9:99637845-99638281	N_Shore			-0.839021	0.00624691	-0.0502658	-0.723346	0.0641053	-0.0447448	-0.20545	0.789336	-0.0148369
cg01559302	chr19	48246266	+	chr19:48246632-48247114	N_Shore	EHD2	3'UTR	-0.744991	0.0105536	-0.0710805	-0.412757	0.246565	-0.0428361	-0.154369	0.83499	-0.0167349
cg01560665	chr21	36236392	-		OpenSea	RUNX1;RUNX1;RUNX1	Body;Body;Body	-0.703074	0.0138132	-0.065325	-0.380065	0.297008	-0.0330616	-0.209352	0.791738	-0.016591
cg01562813	chr3	13420826	+		OpenSea	NUP210	Body	-0.971239	0.00668926	-0.0875826	-0.516441	0.206475	-0.0402289	-0.416157	0.673704	-0.0335885
cg01566121	chr3	183463601	-		OpenSea	YEATS2	Body	-0.877825	0.00624691	-0.111252	-0.513255	0.15914	-0.0707229	-0.138712	0.854036	-0.0196315
cg01570128	chr22	35842551	+		OpenSea			-1.04807	0.00249217	-0.162026	-0.822075	0.0462943	-0.130188	-0.383561	0.649886	-0.0636407
cg01579884	chr7	37004390	-		OpenSea	ELMO1;ELMO1;ELMO1	5'UTR;Body;5'UTR	-0.877599	0.0124739	-0.127098	-0.446713	0.312739	-0.0601912	-0.222019	0.811318	-0.0297419
cg01580568	chr1	209825856	+		OpenSea	LAMB3;LAMB3;LAMB3	TSS200;TSS1500;TSS200	-0.986447	0.0132511	-0.161533	-0.388089	0.457555	-0.0592773	-0.103251	0.927985	-0.0163669
cg01582834	chr5	155823636	+		OpenSea	SGCD;SGCD;SGCD	Body;Body;Body	-0.545552	0.0162006	-0.0696156	-0.156286	0.623263	-0.017975	-0.123347	0.840738	-0.0148532
cg01597112	chr12	46759825	-		OpenSea	SLC38A2;SLC38A2	Body;Body	-0.769264	0.0055013	-0.120429	-0.692888	0.0601173	-0.108825	-0.353826	0.649886	-0.0591217
cg01601476	chr9	112080848	-	chr9:112081402-112082905	N_Shore	EPB41L4B;EPB41L4B	Body;Body	-0.566672	0.0107693	-0.0796802	-0.334494	0.2176	-0.0456183	-0.131234	0.816985	-0.0170523
cg01603550	chr3	11609735	+	chr3:11610137-11610370	N_Shore	VGLL4;VGLL4;VGLL4;VGLL4;VGLL4;VGLL4	Body;Body;Body;Body;Body;Body	-0.56279	0.0150535	-0.0798252	-0.245484	0.424025	-0.0365895	-0.186977	0.779806	-0.0278375
cg01612766	chr10	128995478	-	chr10:128993505-128995167	S_Shore	FAM196A;DOCK1;DOCK1	TSS1500;Body;Body	-0.950619	0.0100982	-0.117234	-0.347933	0.453545	-0.0375321	-0.148117	0.874297	-0.0164586
cg01612799	chr17	18163210	-	chr17:18161711-18162316	S_Shore	FLII;MIEF2;MIEF2;FLII;FLII;MIEF2	TSS1500;TSS1500;TSS1500;TSS1500;TSS1500;TSS1500	-0.977284	0.00502425	-0.141731	-0.587493	0.130623	-0.0800306	-0.206417	0.801897	-0.0273016
cg01612824	chr14	56313920	+		OpenSea			-0.710115	0.0132295	-0.120087	-0.351538	0.338498	-0.0580933	-0.080577	0.920683	-0.0133778
cg01613691	chr19	1105380	+	chr19:1103722-1105758	Island	GPX4;GPX4;GPX4	Body;Body;Body	-1.06698	0.0119954	-0.105119	-0.575219	0.277313	-0.0499802	-0.235735	0.830939	-0.0190739
cg01616906	chr7	134053281	+		OpenSea			-0.63306	0.0150499	-0.10652	-0.465125	0.167715	-0.0776767	-0.147736	0.832451	-0.0239618
cg01618199	chr4	146734195	-		OpenSea	ZNF827;ZNF827	Body;Body	-1.66591	0.00128394	-0.212347	-1.06341	0.0404819	-0.150307	-0.513391	0.6226	-0.0779713
cg01618928	chr17	79870762	+	chr17:79868687-79869811	S_Shore	PCYT2;SIRT7	TSS1500;Body	-1.84317	0.00385512	-0.262379	-0.673295	0.308473	-0.0822302	-0.213877	0.876658	-0.0227407
cg01619546	chr22	41652475	-		OpenSea	RANGAP1;RANGAP1	Body;Body	-1.50206	0.00136884	-0.140795	-1.11998	0.039433	-0.11381	-0.678219	0.577675	-0.0757904
cg01623904	chr7	47475566	-		OpenSea	TNS3	Body	-0.544434	0.0140493	-0.0939441	-0.266371	0.352601	-0.0458059	-0.10303	0.862159	-0.0175756
cg01633438	chr10	104615952	-	chr10:104614000-104614326	S_Shore	C10orf32;C10orf32;C10orf32-ASMT	Body;Body;Body	-1.12055	0.00247047	-0.183248	-0.70767	0.0662372	-0.112088	-0.162823	0.81956	-0.0253084
cg01635346	chr11	129344780	-		OpenSea			0.779727	0.0114455	0.0794004	0.33038	0.396183	0.0296564	0.201995	0.805663	0.0183369
cg01636248	chr2	181593862	-		OpenSea	SCHLAP1;SCHLAP1;SCHLAP1;SCHLAP1;SCHLAP1;SCHLAP1;SCHLAP1	Body;Body;Body;Body;Body;Body;Body	-1.02944	0.0155469	-0.169445	-0.497178	0.37519	-0.0882502	-0.326408	0.789336	-0.0551175
cg01647734	chr11	100722194	-		OpenSea	ARHGAP42	Body	-0.781579	0.00919264	-0.134073	-0.533241	0.143677	-0.0915164	-0.350394	0.685063	-0.0603908
cg01650127	chr8	126290731	-		OpenSea	NSMCE2	Body	-0.699471	0.0164004	-0.11442	-0.251923	0.526891	-0.0415276	-0.0818116	0.923178	-0.0139803
cg01651955	chr17	39678883	-		OpenSea			-0.638586	0.00761582	-0.105304	-0.31761	0.252757	-0.0537552	-0.172295	0.78228	-0.0292604
cg01672322	chr11	65659772	+	chr11:65657874-65658970	S_Shore	FOSL1	3'UTR	-0.560783	0.0161824	-0.0900809	-0.205713	0.517702	-0.0333292	-0.0962278	0.879031	-0.0161653
cg01680062	chr21	36185960	-		OpenSea	RUNX1;RUNX1	Body;Body	-0.903483	0.0110135	-0.154166	-0.3588	0.425946	-0.0601407	-0.158596	0.862684	-0.0264394
cg01681422	chr6	2684421	+	chr6:2685400-2685625	N_Shore	MYLK4	Body	-0.861366	0.00330206	-0.145481	-0.441512	0.137251	-0.0731017	-0.225755	0.746255	-0.0368693
cg01687407	chr3	142337860	+		OpenSea	PLS1	5'UTR	-0.667068	0.0115497	-0.0880292	-0.168832	0.634654	-0.0262652	-0.0455202	0.956054	-0.00634727
cg01688810	chr16	3692818	-		OpenSea			-0.591088	0.0162762	-0.100495	-0.156308	0.656612	-0.028521	-0.0297236	0.973989	-0.00510851
cg01692379	chr6	30044259	-	chr6:30042918-30043500	S_Shore	RNF39;RNF39	TSS1500;TSS1500	-0.541515	0.0140453	-0.0738966	-0.133392	0.667496	-0.0161001	-0.0873885	0.881306	-0.0112861
cg01702055	chr6	13303065	+		OpenSea			-1.13911	0.00872575	-0.107208	-0.928804	0.0897942	-0.0919367	-0.32923	0.778231	-0.0353091
cg01716653	chr14	77380530	+		OpenSea			-0.577656	0.0122347	-0.0553998	-0.319876	0.265819	-0.0278694	-0.153603	0.805139	-0.0139193
cg01723876	chr1	21978856	+	chr1:21978101-21978764	S_Shore	RAP1GAP;RAP1GAP;RAP1GAP	5'UTR;TSS1500;5'UTR	-0.776016	0.00485425	-0.126255	-0.470437	0.124487	-0.0740958	-0.195224	0.773432	-0.0309068
cg01723892	chr1	233004866	-		OpenSea			-1.00975	0.00914719	-0.0826473	-0.514368	0.264982	-0.0472956	-0.252236	0.802546	-0.0248916
cg01726448	chr7	1604448	+		OpenSea			-0.735712	0.00647744	-0.112559	-0.494099	0.118438	-0.0778635	-0.206554	0.769487	-0.0334193
cg01728659	chr15	57899875	-		OpenSea	GCOM1;GCOM1;GCOM1;GCOM1;GCOM1;MYZAP;MYZAP;GCOM1;GCOM1;GCOM1	Body;Body;Body;Body;Body;Body;Body;Body;Body;Body	-1.25182	0.00171474	-0.149053	-0.702482	0.0633369	-0.0925448	-0.318874	0.680437	-0.0445512
cg01738022	chr16	4012936	-	chr16:4015001-4015232	N_Shelf	ADCY9	3'UTR	-0.873528	0.00405492	-0.127912	-0.585392	0.0854336	-0.082041	-0.222987	0.764498	-0.0301136
cg01740001	chr19	47579456	-		OpenSea	ZC3H4	Body	-0.620483	0.0122257	-0.0712527	-0.395119	0.202157	-0.0431598	-0.166857	0.803493	-0.0178309
cg01751802	chr19	11309639	-	chr19:11307495-11308276	S_Shore	KANK2	TSS1500	-0.780223	0.00896227	-0.123009	-0.289948	0.429527	-0.0464906	0.019392	0.986428	0.00320112
cg01761362	chr17	40051528	+		OpenSea	ACLY;ACLY	Body;Body	-0.631776	0.01379	-0.106096	-0.27211	0.417118	-0.0455942	0.00493596	0.996761	0.000704601
cg01762827	chr16	69141442	-	chr16:69139628-69141900	Island	HAS3;HAS3;HAS3	5'UTR;5'UTR;1stExon	-1.10977	0.0026454	-0.164471	-0.745904	0.063715	-0.105179	-0.225772	0.773723	-0.0302563
cg01771767	chr13	112182674	-		OpenSea			0.553627	0.0136592	0.0711768	0.258536	0.3736	0.0320388	0.186261	0.773723	0.0218954
cg01771885	chr20	60882801	+	chr20:60882593-60882900	Island	ADRM1;ADRM1	Body;Body	-0.60177	0.00721022	-0.0897365	-0.417383	0.118489	-0.0637646	-0.241506	0.699663	-0.0376411
cg01773584	chr9	75155690	-		OpenSea	TMC1	5'UTR	-0.930478	0.0035813	-0.14188	-0.410502	0.207358	-0.0662815	-0.135387	0.841671	-0.0224058
cg01777403	chr14	77493382	-	chr14:77491938-77495276	Island	C14orf4	1stExon	0.724207	0.0074781	0.0262547	0.124261	0.730057	0.00303104	0.105231	0.872649	0.00317494
cg01777586	chr17	80163174	-		OpenSea	CCDC57	5'UTR	-0.611509	0.0119028	-0.104424	-0.493138	0.115509	-0.0848453	-0.226743	0.752197	-0.0390938
cg01778994	chr8	134511683	-		OpenSea	ST3GAL1;ST3GAL1	5'UTR;5'UTR	-0.606512	0.0130395	-0.10565	-0.297472	0.341432	-0.0525474	-0.165823	0.804005	-0.0286588
cg01785646	chr9	110512200	-		OpenSea			-0.868572	0.00436431	-0.149199	-0.480467	0.141162	-0.0827116	-0.232832	0.759411	-0.0399559
cg01786048	chr2	239035964	-	chr2:239037357-239037583	N_Shore	ESPNL	Body	-0.781608	0.00717841	-0.130729	-0.302986	0.375429	-0.0496402	-0.215104	0.777555	-0.0372243
cg01788836	chr11	1771953	+	chr11:1768979-1770712	S_Shore	IFITM10	TSS200	-0.572803	0.012759	-0.0955749	-0.214954	0.475728	-0.0357259	0.021263	0.980333	0.00333678
cg01789792	chr1	858547	-	chr1:858970-861632	N_Shore			-0.874612	0.00311721	-0.146386	-0.416786	0.153977	-0.0702399	-0.133398	0.824411	-0.0231041
cg01791544	chr16	783026	+	chr16:784367-785034	N_Shore	NARFL;NARFL	Body;Body	-0.678908	0.00875976	-0.110533	-0.458531	0.142555	-0.0762131	-0.266512	0.723869	-0.0447648
cg01808582	chr6	24126066	-	chr6:24126309-24126512	N_Shore	NRSN1	TSS1500	0.681632	0.0163791	0.0813925	0.229628	0.556633	0.0304608	0.167277	0.827386	0.0217445
cg01811076	chr15	42233040	+		OpenSea	EHD4	Body	-0.927945	0.00580783	-0.107618	-0.947247	0.0462943	-0.109521	-0.627995	0.606586	-0.0777771
cg01815778	chr3	187670929	-		OpenSea			-0.851959	0.0114178	-0.0659642	-0.752659	0.0895487	-0.0566445	-0.470397	0.658395	-0.0321852
cg01818220	chr9	23821773	+	chr9:23820691-23822135	Island	ELAVL2;ELAVL2;ELAVL2;ELAVL2	1stExon;5'UTR;5'UTR;TSS1500	0.954678	0.0100688	0.0523499	0.792744	0.0955492	0.0413497	0.241402	0.804063	0.0107643
cg01821207	chr2	128453870	+	chr2:128453174-128453446	S_Shore			-0.831477	0.00482409	-0.080351	-0.718675	0.0601173	-0.0711986	-0.479211	0.606586	-0.0498021
cg01821345	chr17	40407147	+		OpenSea	STAT5B	5'UTR	-0.93674	0.00939861	-0.0903599	-0.628083	0.150686	-0.0657807	-0.260793	0.787273	-0.0289726
cg01823853	chr7	27646144	-		OpenSea	HIBADH	Body	1.26053	0.00317413	0.14742	0.880583	0.0639783	0.0956815	0.521056	0.649886	0.0504219
cg01827633	chr2	219610103	-		OpenSea	TTLL4	Body	-0.559177	0.0162005	-0.0933065	-0.201963	0.523795	-0.0335103	-0.0859966	0.892256	-0.0148198
cg01829163	chr16	87871160	-		OpenSea	SLC7A5	Body	-1.05516	0.00389333	-0.137008	-0.451496	0.23059	-0.0529952	-0.0997445	0.901702	-0.0108707
cg01830207	chr5	145358340	+		OpenSea	SH3RF2	Body	1.31076	0.00155267	0.118921	1.17402	0.0386833	0.10287	0.701629	0.539471	0.0557156
cg01834043	chr3	42078112	-		OpenSea			-0.924452	0.00810224	-0.101346	-0.509775	0.212778	-0.0619369	-0.234073	0.79444	-0.0293639
cg01836137	chr14	105167300	-	chr14:105167277-105167501	Island	INF2;INF2;INF2	5'UTR;5'UTR;5'UTR	-0.670491	0.0140847	-0.0557739	-0.242495	0.5071	-0.0172786	-0.146509	0.839974	-0.0108303
cg01844497	chr18	44685012	+		OpenSea	IER3IP1	Body	-0.915111	0.0105095	-0.111742	-0.635438	0.150311	-0.0820028	-0.417867	0.687642	-0.0555412
cg01846046	chr11	64034019	-	chr11:64034860-64035066	N_Shore	PLCB3	Body	-0.706084	0.00917584	-0.0859572	-0.577026	0.0930436	-0.0690779	-0.310357	0.687622	-0.0341638
cg01858698	chr1	46954407	+	chr1:46954793-46957121	N_Shore			-0.708725	0.00957216	-0.0854174	-0.441884	0.181506	-0.0504853	-0.0961083	0.889245	-0.0102858
cg01860356	chr8	141599370	+		OpenSea	AGO2;AGO2	Body;Body	-1.08432	0.00495504	-0.124705	-0.751584	0.0897942	-0.0923432	-0.470351	0.658626	-0.060446
cg01860745	chr9	130469227	+		OpenSea	C9orf117	TSS200	-0.638635	0.00921271	-0.0555394	-0.35641	0.223586	-0.0332017	-0.255921	0.722888	-0.0242006
cg01865484	chr19	49609888	-	chr19:49610928-49611410	N_Shore	SNRNP70	Body	-0.697893	0.00767543	-0.0617931	-0.468021	0.134335	-0.0391178	-0.265264	0.72341	-0.020947
cg01868577	chr5	92263027	+		OpenSea			-1.33676	0.00201242	-0.168497	-0.572483	0.135796	-0.062225	-0.241035	0.777043	-0.024353
cg01870834	chr8	145002835	+	chr8:145003589-145004145	N_Shore	PLEC1;PLEC1;PLEC1;PLEC1;PLEC1;PLEC1;PLEC1;PLEC1	Body;Body;Body;Body;Body;Body;Body;Body	-0.878684	0.00559164	-0.111003	-0.449853	0.200383	-0.0536222	-0.316853	0.710562	-0.0352841
cg01874239	chr22	32446879	-		OpenSea	SLC5A1	Body	-0.695503	0.0148478	-0.0893818	-0.536782	0.149137	-0.0710293	-0.0956972	0.903056	-0.013378
cg01875986	chr2	10678797	+		OpenSea			-0.651869	0.00845272	-0.0837892	-0.441485	0.138263	-0.0588715	-0.176124	0.787183	-0.0244404
cg01877450	chr7	97915802	+		OpenSea	BRI3;BRI3	Body;Body	-0.89694	0.00247277	-0.117916	-0.428203	0.13049	-0.0606799	-0.132185	0.817501	-0.0195816
cg01882604	chr20	42478815	-		OpenSea			-0.709182	0.00564617	-0.111097	-0.384468	0.176693	-0.0615614	-0.194375	0.766315	-0.0323036
cg01883662	chr3	196065289	-		OpenSea	TM4SF19	TSS200	-0.781572	0.0110132	-0.0523018	-0.612296	0.117556	-0.0425257	-0.22338	0.790167	-0.0172523
cg01887435	chr6	151402973	+		OpenSea	MTHFD1L	Body	-0.869375	0.0123788	-0.0839408	-0.422155	0.338719	-0.0351104	-0.0759418	0.941229	-0.00588159
cg01892547	chr3	47040292	+		OpenSea	NBEAL2	Body	-0.522115	0.0139797	-0.0862074	-0.267859	0.326994	-0.0437512	-0.140635	0.807292	-0.0221672
cg01901579	chr14	95615731	-		OpenSea	DICER1	5'UTR	-0.657785	0.0138739	-0.0709879	-0.274509	0.435598	-0.0269101	-0.139069	0.845096	-0.0136317
cg01934258	chr7	36546644	+		OpenSea			-0.703619	0.00743022	-0.0515702	-0.50227	0.112037	-0.0379312	-0.229714	0.751297	-0.0199833
cg01943337	chr7	35042742	-		OpenSea	DPY19L1	Body	-0.651866	0.00681742	-0.0850068	-0.255214	0.361427	-0.0357741	-0.0757208	0.896898	-0.0108043
cg01944288	chr9	135036217	+	chr9:135036713-135038933	N_Shore	NTNG2	TSS1500	-0.668635	0.00656396	-0.115758	-0.286634	0.3076	-0.0514595	-0.0117889	0.989974	-0.00204166
cg01947399	chr20	30282615	-		OpenSea	BCL2L1;BCL2L1	Body;Body	-0.803099	0.0155092	-0.069497	-0.509031	0.233522	-0.0409329	-0.242647	0.795929	-0.0181425
cg01949520	chr19	48151592	-		OpenSea	GLTSCR1	5'UTR	-0.6763	0.0108916	-0.106731	-0.258927	0.442834	-0.0420608	-0.127938	0.850916	-0.0213179
cg01952073	chr12	112218597	-		OpenSea	ALDH2;ALDH2	Body;Body	-0.701085	0.00952034	-0.117173	-0.348801	0.283476	-0.0587137	-0.141408	0.83436	-0.0244165
cg01953858	chr5	179250371	+	chr5:179247784-179248711	S_Shore	SQSTM1;SQSTM1;SQSTM1	Body;Body;Body	-0.956941	0.00536749	-0.127251	-0.55747	0.144878	-0.0787466	-0.255567	0.768223	-0.0382134
cg01955533	chr6	36650733	-	chr6:36651874-36652135	N_Shore	CDKN1A;CDKN1A	5'UTR;5'UTR	-1.16154	0.00283606	-0.199137	-0.684728	0.0854336	-0.117809	-0.250298	0.769177	-0.0422441
cg01962199	chr3	10265579	+		OpenSea	IRAK2	Body	-0.601691	0.0153771	-0.103086	-0.466939	0.150012	-0.0801348	-0.239492	0.752773	-0.0414538
cg01966091	chr16	69141478	-	chr16:69139628-69141900	Island	HAS3;HAS3;HAS3	5'UTR;5'UTR;1stExon	-0.994158	0.00314035	-0.15027	-0.495157	0.140586	-0.0704153	-0.268942	0.737023	-0.0369081
cg01969909	chr14	50534630	+		OpenSea	LINC01599	Body	-0.8515	0.00335022	-0.101108	-0.476991	0.112666	-0.0616482	-0.298876	0.672922	-0.0388488
cg01973181	chr12	124436804	+		OpenSea	CCDC92	5'UTR	-0.662367	0.00651701	-0.101736	-0.47438	0.101863	-0.0713288	-0.223092	0.739839	-0.0325277
cg01973676	chr7	101596404	-		OpenSea	CUX1;CUX1;CUX1	Body;Body;Body	-1.01387	0.0100472	-0.150473	-0.619512	0.19558	-0.0966234	-0.350519	0.75677	-0.0560275
cg01979646	chr11	9860021	-		OpenSea	LOC101928008;SBF2	TSS1500;Body	-0.992837	0.00503031	-0.160808	-0.486034	0.206475	-0.0743764	-0.318278	0.732461	-0.0504672
cg01986881	chr2	111765363	-		OpenSea	ACOXL	Body	-0.794841	0.00794402	-0.13352	-0.363277	0.301489	-0.0621292	-0.187649	0.804063	-0.0324122
cg01995958	chr13	71783964	-		OpenSea			0.847995	0.0056838	0.0935057	0.354114	0.298404	0.035667	0.142222	0.840643	0.0132347
cg01997006	chr20	49410882	+	chr20:49411401-49412142	N_Shore	BCAS4;BCAS4;BCAS4	TSS1500;TSS1500;TSS1500	-0.615896	0.0155774	-0.0640893	-0.341333	0.301611	-0.0333962	-0.303851	0.703744	-0.029568
cg02015261	chr14	102592267	+		OpenSea	HSP90AA1	Body	-0.814678	0.00384203	-0.120247	-0.45676	0.12677	-0.0696682	-0.19981	0.765577	-0.0321042
cg02017323	chr16	30411471	+	chr16:30411425-30412120	Island			-0.562989	0.0132511	-0.0948448	-0.437285	0.136726	-0.0743989	-0.202918	0.764158	-0.0346858
cg02024094	chr20	60937585	-		OpenSea	LAMA5	Body	-0.740069	0.00624691	-0.0869555	-0.396642	0.195078	-0.0496692	-0.114522	0.858065	-0.0151574
cg02026637	chr12	132348618	+		OpenSea			-0.863439	0.00738149	-0.105573	-0.33139	0.383914	-0.0373139	-0.0906505	0.911645	-0.00947468
cg02032872	chr19	44260537	-	chr19:44258613-44259343	S_Shore	C19orf61	TSS1500	-1.48831	0.00128394	-0.243302	-0.670509	0.067659	-0.10347	-0.292768	0.713538	-0.0432275
cg02037794	chr6	3750475	+	chr6:3750788-3752767	N_Shore	C6orf145	Body	-0.739828	0.0129263	-0.110344	-0.45815	0.220448	-0.0665789	-0.126768	0.871391	-0.0170849
cg02040103	chr4	22475152	+		OpenSea	ADGRA3	Body	-0.705968	0.00957844	-0.115572	-0.322037	0.331479	-0.0506075	-0.0061513	0.996046	-0.000911902
cg02049833	chr2	101434611	-	chr2:101434979-101437453	N_Shore			-2.01416	0.000877688	-0.246495	-0.993877	0.0407871	-0.0995188	-0.216836	0.778446	-0.0178999
cg02059970	chr11	65402908	+	chr11:65402735-65403182	Island	PCNXL3	Body	-0.698421	0.00663855	-0.066267	-0.47776	0.114788	-0.0427037	-0.250285	0.725876	-0.0217454
cg02062466	chr12	105712307	-		OpenSea			1.11937	0.00338999	0.175499	0.861846	0.060734	0.132102	0.467762	0.649886	0.0677722
cg02077729	chr1	232714530	-		OpenSea			-0.84161	0.00683671	-0.140308	-0.416025	0.241786	-0.0671902	-0.149064	0.840643	-0.0241339
cg02080796	chr21	39678747	+		OpenSea			-1.0133	0.00260477	-0.1415	-0.431186	0.172733	-0.0647937	-0.219488	0.764498	-0.0342797
cg02088785	chr13	99223336	-		OpenSea	STK24	Body	-0.866512	0.00287491	-0.114065	-0.328734	0.23561	-0.0462382	-0.0084159	0.993221	-0.00126126
cg02092708	chr6	97063714	-		OpenSea	FHL5;FHL5	3'UTR;3'UTR	0.598125	0.010866	0.0972456	0.0319005	0.944679	0.00672116	0.00289451	0.997955	0.000491132
cg02093425	chr4	189014240	-		OpenSea	TRIML2;TRIML2	Body;Body	-0.727727	0.00688272	-0.109042	-0.643386	0.0642463	-0.0974478	-0.226485	0.75677	-0.0361485
cg02100965	chr6	133057643	+		OpenSea			-1.21299	0.0150237	-0.178629	-0.742975	0.247836	-0.113774	-0.140674	0.921779	-0.0236968
cg02106157	chr12	103941447	+		OpenSea	LOC101929084	TSS200	-0.619419	0.0162337	-0.0915652	-0.211204	0.550321	-0.0298999	-0.164934	0.813726	-0.0226995
cg02114927	chr17	60256189	+		OpenSea			-0.778433	0.00509122	-0.0897695	-0.452655	0.141162	-0.0547008	-0.100036	0.874104	-0.0131742
cg02118886	chr6	158464852	-		OpenSea	SYNJ2	Body	-1.31312	0.00217485	-0.221898	-0.440039	0.248462	-0.0724047	0.0227453	0.984787	0.00367936
cg02120744	chr19	5169537	+		OpenSea			-0.906634	0.00922829	-0.151352	-0.724193	0.0986692	-0.119767	-0.25553	0.784097	-0.0419746
cg02123169	chr13	109926986	-		OpenSea			-1.07774	0.00191146	-0.176124	-0.576097	0.0742545	-0.0962468	-0.229334	0.746255	-0.0396159
cg02124446	chr16	85783537	-	chr16:85783862-85785131	N_Shore	C16orf74	5'UTR	-0.543884	0.0125207	-0.0706046	-0.184216	0.520158	-0.0258616	-0.0743334	0.897815	-0.0103307
cg02128040	chr3	142667252	+	chr3:142666198-142666544	S_Shore			-0.885463	0.00533905	-0.138185	-0.505595	0.150389	-0.0758099	-0.101182	0.889498	-0.0143894
cg02138322	chr16	15601419	-		OpenSea	C16orf45;C16orf45	Body;Body	-1.17473	0.00188496	-0.164274	-0.503827	0.124487	-0.0774438	-0.169011	0.805365	-0.0269151
cg02138953	chr10	75666279	+		OpenSea			-0.671541	0.00876024	-0.0949997	-0.279385	0.3663	-0.0432133	-0.100339	0.874771	-0.0152209
cg02144874	chr2	239047336	+	chr2:239048071-239048454	N_Shore	KLHL30	TSS200	-0.730348	0.00882092	-0.117212	-0.28503	0.400714	-0.0444913	-0.0568887	0.942602	-0.00825734
cg02147126	chr19	827715	+		OpenSea	AZU1	TSS200	-0.681498	0.0101036	-0.115283	-0.386645	0.22757	-0.0647202	-0.0923833	0.891009	-0.0149408
cg02148353	chr19	7702733	-	chr19:7701661-7702336	S_Shore	STXBP2;STXBP2;STXBP2;STXBP2	Body;Body;Body;Body	-0.750415	0.00868407	-0.110939	-0.296388	0.390704	-0.0424539	-0.145327	0.836796	-0.0193731
cg02156130	chr10	5674040	+		OpenSea			-0.912862	0.00272982	-0.14238	-0.259727	0.375604	-0.0383367	-0.105416	0.861584	-0.0146254
cg02167195	chr3	170979534	-		OpenSea	TNIK;TNIK;TNIK;TNIK;TNIK;TNIK;TNIK;TNIK	Body;Body;Body;Body;Body;Body;Body;Body	-1.63255	0.00199894	-0.276726	-0.633301	0.166231	-0.109831	-0.303224	0.77107	-0.050633
cg02172276	chr2	241313927	+		OpenSea			-0.898474	0.00224583	-0.072563	-0.678811	0.0462943	-0.0578854	-0.354711	0.637012	-0.0324528
cg02190078	chr17	41172412	-	chr17:41173821-41174436	N_Shore	VAT1	Body	-0.697794	0.0119937	-0.107523	-0.453758	0.191472	-0.0677543	-0.183081	0.805663	-0.0268621
cg02192520	chr12	56114155	+	chr12:56109798-56110298	S_Shelf	RDH5;RDH5	1stExon;5'UTR	1.30435	0.0116158	0.170409	1.22323	0.0790538	0.157633	0.616657	0.687622	0.0711292
cg02203833	chr7	150754283	+	chr7:150754922-150755426	N_Shore	CDK5;CDK5	Body;Body	-0.74945	0.0142679	-0.0672964	-0.366503	0.354578	-0.0296083	-0.245649	0.779664	-0.0193827
cg02206695	chr17	40474743	+		OpenSea	STAT3;STAT3;STAT3	Body;Body;Body	-1.58625	0.0020801	-0.160795	-0.962683	0.063715	-0.0840088	-0.570474	0.649886	-0.0456219
cg02214003	chr1	19977445	-		OpenSea	NBL1;NBL1;MINOS1-NBL1;MINOS1-NBL1;NBL1;NBL1;NBL1;NBL1;NBL1;NBL1	Body;5'UTR;5'UTR;Body;5'UTR;Body;5'UTR;5'UTR;5'UTR;5'UTR	-0.698469	0.0136294	-0.0969633	-0.369328	0.306549	-0.0491831	-0.138872	0.853161	-0.0171448
cg02219601	chr14	35835511	-	chr14:35838239-35838628	N_Shelf			-0.611868	0.0159732	-0.105231	-0.465543	0.160645	-0.0798874	-0.174668	0.805376	-0.0295083
cg02220933	chr1	17099335	+		OpenSea			-0.539973	0.012814	-0.0867774	-0.397998	0.150012	-0.0633784	-0.298871	0.658956	-0.0461725
cg02222361	chr6	151325685	-		OpenSea	MTHFD1L;MTHFD1L;MTHFD1L	Body;Body;Body	-1.25349	0.00719938	-0.213052	-0.725255	0.179638	-0.121846	-0.391561	0.759411	-0.0628536
cg02235918	chr6	72043561	-		OpenSea			-1.02358	0.0104214	-0.141442	-0.427194	0.389241	-0.0555661	-0.355354	0.757426	-0.0423102
cg02245798	chr19	13277886	+	chr19:13273652-13274116	S_Shelf			-0.711106	0.0142749	-0.0583576	-0.408049	0.27016	-0.0355083	-0.204081	0.800836	-0.0190751
cg02247863	chr22	50983415	-	chr22:50984972-50988141	N_Shore			-0.813264	0.0070792	-0.105411	-0.300994	0.396407	-0.0351456	-0.137317	0.850069	-0.0158791
cg02250018	chr17	64489560	+		OpenSea	PRKCA	Body	-0.851384	0.00875976	-0.122326	-0.539572	0.165418	-0.0802401	-0.301293	0.746255	-0.0467107
cg02266211	chr20	55357995	+		OpenSea			-0.947585	0.00479378	-0.146541	-0.29934	0.420504	-0.0425827	-0.131023	0.8628	-0.018398
cg02282492	chr14	73503922	+		OpenSea			-0.587052	0.0149788	-0.0886357	-0.387192	0.212259	-0.0560621	-0.303543	0.685055	-0.0466209
cg02286622	chr18	8141323	+		OpenSea	PTPRM;PTPRM	Body;Body	-1.49613	0.00127409	-0.251861	-0.882374	0.0407871	-0.146341	-0.407343	0.635893	-0.0653965
cg02294411	chr17	7461678	-	chr17:7464666-7465823	N_Shelf	TNFSF13;TNFSF13;TNFSF13;TNFSF13;TNFSF13;TNFSF13;TNFSF13;TNFSF13;TNFSF13;TNFSF13;TNFSF13;TNFSF13;TNFSF13;TNFSF12-TNFSF13	1stExon;5'UTR;5'UTR;5'UTR;5'UTR;5'UTR;5'UTR;1stExon;1stExon;1stExon;1stExon;1stExon;Body;Body	-0.551012	0.014958	-0.0912698	-0.31195	0.284164	-0.051325	-0.0680011	0.915766	-0.0117321
cg02294791	chr11	1855606	-		OpenSea	SYT8	TSS200	-0.794584	0.00613698	-0.120168	-0.324541	0.323251	-0.0531667	-0.0524497	0.947441	-0.00858201
cg02296627	chr16	508045	+		OpenSea	RAB11FIP3	Body	-0.553526	0.0117838	-0.0857716	-0.16848	0.560205	-0.0251152	-0.114303	0.84091	-0.0167482
cg02298327	chr2	69180527	-		OpenSea	GKN2	TSS1500	-0.720318	0.00539837	-0.0972282	-0.369497	0.195078	-0.0461344	-0.0744382	0.902495	-0.00918663
cg02298703	chr6	24126144	+	chr6:24126309-24126512	N_Shore	NRSN1	TSS1500	0.577693	0.013272	0.0779244	0.206768	0.504114	0.0264413	0.0523791	0.939745	0.00640007
cg02300329	chr14	55574999	-		OpenSea			-0.92581	0.00574609	-0.141267	-0.338844	0.37115	-0.0471816	-0.215993	0.791535	-0.0304104
cg02301160	chr6	110265482	-		OpenSea			0.696233	0.00953156	0.0965134	0.30803	0.346549	0.040067	0.196872	0.785912	0.0251417
cg02322205	chr12	52640110	-	chr12:52639195-52639416	S_Shore	KRT7	Body	-0.980535	0.00302324	-0.163194	-0.681544	0.063715	-0.116046	-0.308104	0.687622	-0.0530329
cg02322879	chr3	196065189	+		OpenSea	TM4SF19;TM4SF19	1stExon;5'UTR	-0.930803	0.010457	-0.136261	-0.470773	0.288664	-0.0721164	-0.132414	0.886099	-0.0214766
cg02324676	chr7	151304655	-	chr7:151300169-151300726	S_Shelf	PRKAG2;PRKAG2;PRKAG2;PRKAG2;PRKAG2	Body;Body;Body;Body;Body	-0.919687	0.0144332	-0.099755	-0.239266	0.649547	-0.0286621	-0.106835	0.920832	-0.013563
cg02328313	chr8	19549130	+		OpenSea			-0.626383	0.0137648	-0.111237	-0.259888	0.437248	-0.0478677	-0.0109089	0.992315	-0.00191639
cg02333524	chr2	111943878	+		OpenSea			-0.691214	0.0102671	-0.0931646	-0.273761	0.416064	-0.0349222	-0.19328	0.790218	-0.0236068
cg02348462	chr19	807147	+	chr19:807131-807445	Island	PTBP1;PTBP1;PTBP1;PTBP1	Body;Body;Body;Body	-0.599287	0.00946703	-0.0724919	-0.345135	0.213236	-0.0390402	-0.215555	0.746255	-0.0247828
cg02351406	chr14	101447389	+		OpenSea	SNORD114-20;SNORD114-21	Body;TSS1500	-1.16373	0.00286653	-0.165147	-0.902047	0.0527923	-0.132296	-0.494538	0.640682	-0.077365
cg02359687	chr21	43171375	-		OpenSea	RIPK4	Body	-0.81641	0.0142238	-0.118171	-0.277794	0.53475	-0.0362069	-0.0452899	0.9688	-0.00545717
cg02363500	chr17	19654266	-		OpenSea			-0.661769	0.00756841	-0.10827	-0.601583	0.0642463	-0.0979578	-0.20735	0.760805	-0.0332195
cg02370474	chr17	59438581	+		OpenSea	BCAS3;BCAS3	Body;Body	-1.03344	0.00238987	-0.150347	-0.487601	0.128825	-0.0768533	-0.201254	0.777043	-0.0322585
cg02375251	chr2	101029771	+	chr2:101033606-101034296	N_Shelf	CHST10	5'UTR	0.76077	0.00864474	0.027396	0.00945133	0.988341	0.00131464	0.400295	0.649886	0.0155428
cg02376952	chr16	89569221	-		OpenSea			-0.953837	0.00221775	-0.148664	-0.520035	0.0845233	-0.0843098	-0.108775	0.852011	-0.0183597
cg02380242	chr22	36827140	+		OpenSea			-0.856841	0.00268972	-0.0799342	-0.495499	0.0859033	-0.0502451	-0.16231	0.787273	-0.0176241
cg02385099	chr16	2081194	-	chr16:2077042-2077470	S_Shelf	SLC9A3R2;SLC9A3R2	Body;Body	-0.624615	0.010849	-0.0650473	-0.309839	0.305151	-0.030864	-0.231375	0.747764	-0.0213172
cg02389084	chr7	26403254	+		OpenSea	SNX10	Body	-0.749984	0.0163328	-0.0840277	-0.2969	0.484469	-0.0374074	-0.186195	0.825114	-0.02299
cg02399019	chr10	126772062	+		OpenSea	CTBP2;CTBP2	5'UTR;5'UTR	-1.36614	0.00543502	-0.217087	-0.474299	0.388668	-0.0677837	-0.0510193	0.973662	-0.00711234
cg02400433	chr6	100054987	+	chr6:100054686-100054988	Island	PRDM13	1stExon	-0.718252	0.0111596	-0.0499265	-0.433425	0.213922	-0.027605	-0.381405	0.658956	-0.0249858
cg02413270	chr11	66751615	-		OpenSea			-0.84264	0.00647744	-0.139067	-0.496891	0.159888	-0.082877	-0.240348	0.766609	-0.0414553
cg02414922	chr9	139249212	+		OpenSea	GPSM1;GPSM1;GPSM1	TSS200;Body;5'UTR	-1.01965	0.00191146	-0.165558	-0.554406	0.0718016	-0.0927023	-0.200753	0.760805	-0.0345228
cg02417427	chr5	79479211	+		OpenSea	SERINC5	Body	-0.989573	0.00899176	-0.139494	-0.357475	0.444217	-0.0461262	-0.0764846	0.943584	-0.00938436
cg02435083	chr16	8943436	+		OpenSea			-0.942568	0.0044108	-0.137309	-0.587643	0.107025	-0.0816862	-0.283067	0.739839	-0.0371781
cg02438446	chr19	9161439	-		OpenSea			-1.06239	0.00267212	-0.172024	-0.58007	0.0984599	-0.0903057	-0.259516	0.746255	-0.0390111
cg02442607	chr2	232243190	+		OpenSea			-0.883653	0.0028398	-0.138573	-0.361286	0.20157	-0.059309	-0.12404	0.833218	-0.020873
cg02443589	chr8	100031821	-		OpenSea	VPS13B;VPS13B;VPS13B;VPS13B;VPS13B	Body;Body;Body;Body;Body	-0.992477	0.00364063	-0.14318	-0.746947	0.063715	-0.10984	-0.205138	0.790932	-0.0332876
cg02446816	chr2	162949857	+		OpenSea			-1.36552	0.00197262	-0.169271	-0.733527	0.0764883	-0.0800339	-0.32528	0.724649	-0.032883
cg02451548	chr10	82237798	+		OpenSea	TSPAN14;TSPAN14	5'UTR;5'UTR	-0.884291	0.00654152	-0.10776	-0.443096	0.228532	-0.0572489	-0.244063	0.773432	-0.0341758
cg02453812	chr12	45629216	+		OpenSea	ANO6;ANO6;ANO6	Body;Body;Body	-0.940758	0.00338999	-0.141103	-0.51918	0.118897	-0.0811143	-0.244305	0.751297	-0.0400268
cg02454085	chr3	138067910	-	chr3:138066795-138067854	S_Shore	MRAS;MRAS;MRAS;MRAS;MRAS;MRAS	5'UTR;5'UTR;5'UTR;5'UTR;5'UTR;TSS200	-0.726834	0.00889511	-0.0795936	-0.404955	0.218927	-0.0479961	-0.142126	0.8364	-0.0173491
cg02454890	chr15	90544015	+	chr15:90545272-90545911	N_Shore	ZNF710	TSS1500	-0.671759	0.00856923	-0.0993879	-0.378019	0.211494	-0.0533228	-0.115053	0.855685	-0.0159533
cg02463844	chr16	88152170	+	chr16:88153995-88154558	N_Shore			-0.702882	0.015835	-0.119321	-0.310389	0.424483	-0.0521797	-0.129077	0.869804	-0.0208615
cg02466798	chr19	941571	+	chr19:940723-942490	Island	ARID3A	Body	-0.857109	0.00367599	-0.148073	-0.542496	0.0910079	-0.0945333	-0.309436	0.673704	-0.0533706
cg02468728	chr19	611107	+	chr19:611291-611579	N_Shore	HCN2	Body	-0.878584	0.00439	-0.106742	-0.482087	0.144494	-0.0530973	-0.186453	0.793761	-0.020122
cg02473237	chr6	139004011	-		OpenSea			-0.689449	0.0146236	-0.110445	-0.331709	0.36734	-0.0548377	-0.0689583	0.934817	-0.011601
cg02473327	chr2	150080315	+		OpenSea			0.674179	0.0159351	0.0508292	0.349941	0.341413	0.0234108	0.311018	0.724649	0.0221846
cg02475902	chr3	195542553	+		OpenSea			-1.1209	0.00307686	-0.180308	-0.768463	0.0642463	-0.119621	-0.322365	0.722224	-0.0503228
cg02477674	chr9	33808339	+		OpenSea			-0.530258	0.0153103	-0.0540148	-0.0441309	0.914978	-0.00376715	-0.1056	0.858395	-0.00979688
cg02479211	chr13	111719677	-	chr13:111719704-111720014	N_Shore			-0.847113	0.0128908	-0.064202	-0.571819	0.183856	-0.0466552	-0.19357	0.828059	-0.0170782
cg02485588	chr7	5458356	+	chr7:5458503-5469256	N_Shore	TNRC18	Body	-0.906937	0.00509122	-0.0875929	-0.502358	0.157363	-0.051874	-0.297877	0.728636	-0.0330591
cg02495387	chr11	82554557	+		OpenSea	PRCP;PRCP	Body;Body	-1.42406	0.00821259	-0.14935	-0.932447	0.146245	-0.110671	-0.765241	0.649886	-0.0904479
cg02497898	chr9	123294994	-		OpenSea	CDK5RAP2;CDK5RAP2;CDK5RAP2;CDK5RAP2;CDK5RAP2;CDK5RAP2;CDK5RAP2;CDK5RAP2	Body;Body;Body;Body;Body;Body;Body;Body	-0.550011	0.0164769	-0.073548	-0.128108	0.703209	-0.0178572	0.0284271	0.973376	0.00418794
cg02499214	chr12	122230490	+	chr12:122230903-122232359	N_Shore	RHOF	Body	-0.74152	0.0145114	-0.055148	-0.175832	0.684632	-0.0139981	-0.207438	0.804725	-0.0178369
cg02506072	chr19	54448952	-	chr19:54445231-54445745	S_Shelf			-0.647074	0.00721338	-0.0927864	-0.264041	0.348553	-0.0409282	-0.273858	0.680538	-0.0407485
cg02506284	chr8	16043460	+		OpenSea	MSR1;MSR1;MSR1	5'UTR;5'UTR;5'UTR	0.535007	0.0163221	0.0763238	0.274528	0.34943	0.038139	0.213293	0.75677	0.0285563
cg02507296	chr10	104211328	-	chr10:104210095-104210985	S_Shore	C10orf95	TSS200	-0.745379	0.0039636	-0.120916	-0.344655	0.200611	-0.053935	-0.0871411	0.876995	-0.0132924
cg02508229	chr1	27336989	-	chr1:27338879-27339441	N_Shore	FAM46B	Body	-0.647562	0.0076723	-0.0690764	-0.121787	0.701618	-0.0108257	0.167153	0.790167	0.0150075
cg02508770	chr16	57665055	-		OpenSea	ADGRG1;ADGRG1;ADGRG1;ADGRG1;ADGRG1;ADGRG1;ADGRG1;ADGRG1;ADGRG1	5'UTR;5'UTR;5'UTR;5'UTR;5'UTR;5'UTR;5'UTR;5'UTR;5'UTR	-0.764776	0.01177	-0.112821	-0.386083	0.308774	-0.0535075	-0.234192	0.781725	-0.0330535
cg02512656	chr17	55978872	+		OpenSea	CUEDC1;CUEDC1	5'UTR;5'UTR	-1.00433	0.00784947	-0.116459	-0.628569	0.157722	-0.0790646	-0.533854	0.649886	-0.0661144
cg02517761	chr20	50355630	+		OpenSea	ATP9A	Body	-2.15576	0.000877688	-0.356784	-1.07381	0.039433	-0.176446	-0.403716	0.649886	-0.0630781
cg02531640	chr8	30295907	+		OpenSea	RBPMS;RBPMS;RBPMS;RBPMS	Body;Body;Body;Body	-0.703672	0.0133855	-0.117651	-0.207301	0.591839	-0.0358271	0.0527873	0.953296	0.00910808
cg02538115	chr1	33195632	+		OpenSea			-0.861758	0.00424088	-0.0916371	-0.522838	0.11116	-0.0597882	-0.249764	0.744421	-0.0300799
cg02542813	chr17	25879898	-		OpenSea	KSR1	5'UTR	-1.08436	0.00175944	-0.174291	-0.436079	0.13686	-0.0737348	-0.185841	0.776098	-0.0318682
cg02550398	chr18	55366264	+		OpenSea	ATP8B1	Body	-0.759371	0.00893672	-0.125472	-0.324435	0.354626	-0.053181	0.14673	0.838563	0.0214156
cg02552189	chr2	223891284	+		OpenSea			-1.14167	0.00224127	-0.179386	-0.897417	0.044021	-0.145364	-0.426541	0.649886	-0.0709574
cg02552773	chr8	90486189	-		OpenSea			-0.929914	0.00875976	-0.0990962	-0.60803	0.153052	-0.0597111	-0.122274	0.889955	-0.011265
cg02560388	chr2	11969958	-		OpenSea			-0.63337	0.0163658	-0.102283	-0.453036	0.188422	-0.0716561	-0.0013549	0.999276	-0.000213763
cg02562604	chr2	145417369	-		OpenSea			-0.692623	0.00723003	-0.119023	-0.612815	0.0664938	-0.105792	-0.351317	0.649886	-0.0606624
cg02564742	chr3	53376473	-		OpenSea	DCP1A;DCP1A;DCP1A;DCP1A;DCP1A	5'UTR;5'UTR;5'UTR;Body;Body	1.66736	0.00323562	0.234279	1.19953	0.063715	0.158155	0.732214	0.643631	0.0864687
cg02565235	chr22	27041155	-		OpenSea			-0.729245	0.0110055	-0.100238	-0.291309	0.422188	-0.0412335	-0.0661053	0.935883	-0.0101582
cg02570063	chr1	201432127	+		OpenSea			-0.598547	0.00875196	-0.0917321	-0.358887	0.187	-0.0532431	0.00500679	0.996105	0.00073277
cg02570493	chr6	42089403	-		OpenSea	C6orf132	Body	-0.722297	0.0105391	-0.124006	-0.310173	0.377618	-0.0539995	-0.0337989	0.972321	-0.00587056
cg02571055	chr6	158896790	+		OpenSea	TULP4;TULP4	Body;Body	-1.15321	0.00385256	-0.112172	-0.660494	0.119841	-0.0709654	-0.398117	0.686671	-0.0455635
cg02573566	chr1	153599479	-		OpenSea	S100A13;S100A13;S100A13;S100A13;S100A1;S100A13;S100A13	5'UTR;1stExon;5'UTR;5'UTR;TSS1500;5'UTR;5'UTR	-0.689027	0.0101283	-0.0796728	-0.473194	0.150311	-0.0568103	-0.241175	0.754614	-0.0305622
cg02574101	chr15	78286737	+		OpenSea	LOC91450	TSS200	-0.626805	0.0121902	-0.0945897	-0.305562	0.333045	-0.0426884	-0.180367	0.791682	-0.0269961
cg02575004	chr2	46897669	-		OpenSea			-0.62922	0.0108896	-0.108496	-0.211993	0.505109	-0.0368506	0.0373579	0.962859	0.00644308
cg02577240	chr2	40739938	-		OpenSea	SLC8A1	TSS1500	0.808409	0.016483	0.101746	0.269471	0.56235	0.030174	0.17905	0.845232	0.0207618
cg02586280	chr18	20960975	+		OpenSea	TMEM241	Body	-0.805885	0.0115503	-0.0836534	-0.710646	0.0907192	-0.0719954	-0.265739	0.771001	-0.0263305
cg02586306	chr13	34216831	-		OpenSea	STARD13	5'UTR	-1.09483	0.00190758	-0.116377	-0.229415	0.458475	-0.0286574	-0.101161	0.871073	-0.0129865
cg02589755	chr9	18394105	+		OpenSea			-0.950952	0.00417579	-0.158991	-0.456584	0.190703	-0.0773413	-0.0821676	0.914479	-0.0142291
cg02595713	chr20	34716520	+		OpenSea	EPB41L1;EPB41L1;EPB41L1;EPB41L1	5'UTR;5'UTR;5'UTR;Body	-0.567988	0.00974201	-0.0968759	-0.233795	0.38657	-0.0392346	-0.115928	0.834014	-0.0194748
cg02596017	chr2	201327079	-		OpenSea	SPATS2L;SPATS2L;SPATS2L;SPATS2L;SPATS2L;SPATS2L;SPATS2L	Body;Body;Body;Body;Body;Body;Body	-0.747894	0.0038567	-0.0979143	-0.224797	0.41223	-0.0263452	-0.0764023	0.891694	-0.0089391
cg02599991	chr2	27934771	-		OpenSea			-0.88225	0.00381947	-0.135779	-0.340417	0.278283	-0.048723	-0.0867445	0.896146	-0.0121719
cg02600910	chr3	124579959	+		OpenSea	ITGB5	Body	-0.696109	0.0105391	-0.120623	-0.551548	0.110295	-0.0956332	-0.186338	0.797633	-0.0304995
cg02611001	chr1	2458506	-	chr1:2457241-2458259	S_Shore	PANK4	TSS1500	-1.08485	0.00205404	-0.153189	-0.652891	0.063715	-0.0860653	-0.275996	0.710687	-0.0346687
cg02615013	chr4	2805558	-		OpenSea	SH3BP2	5'UTR	-1.39635	0.00174344	-0.160527	-0.76117	0.0639783	-0.0985129	-0.266592	0.75677	-0.0375548
cg02626929	chr16	3011661	+	chr16:3013016-3013228	N_Shore			-0.977891	0.00287491	-0.158959	-0.468933	0.14187	-0.0786806	-0.177509	0.795959	-0.0305108
cg02630628	chr19	50116703	-	chr19:50119223-50119476	N_Shelf	PRR12	Body	-1.08131	0.00527343	-0.183279	-0.599472	0.159888	-0.104338	-0.266863	0.779263	-0.0461064
cg02633079	chr8	32160190	+		OpenSea	NRG1	Body	-1.13278	0.00204066	-0.191477	-0.943034	0.0407871	-0.158749	-0.416325	0.646132	-0.0686146
cg02641839	chr1	6420826	+		OpenSea	ACOT7;ACOT7;ACOT7	TSS200;Body;Body	0.928787	0.00492679	0.16089	0.73738	0.0662372	0.129196	0.418557	0.649886	0.0723207
cg02642117	chr6	21033836	+		OpenSea	CDKAL1	Body	-0.62797	0.00672635	-0.106454	-0.286606	0.278283	-0.0477394	-0.139478	0.805854	-0.0240881
cg02646779	chr2	72342554	+		OpenSea			-0.837384	0.00328958	-0.140706	-0.582798	0.0662782	-0.0986673	-0.292239	0.668319	-0.0505608
cg02652361	chr11	65263917	+	chr11:65264957-65265398	N_Shore	MALAT1	TSS1500	-0.622758	0.00899176	-0.10499	-0.348702	0.218092	-0.0600795	-0.145606	0.809549	-0.0250317
cg02653521	chr2	241373820	+	chr2:241374410-241376320	N_Shore	GPC1	TSS1500	-1.0362	0.00205404	-0.146413	-0.436485	0.143658	-0.0660166	-0.196244	0.77107	-0.031134
cg02654775	chr12	57561150	-		OpenSea	LRP1	Body	-0.993029	0.00832334	-0.168754	-0.620525	0.16501	-0.105748	-0.280191	0.77869	-0.0480904
cg02659586	chr5	143037707	+		OpenSea			-2.27467	0.00116879	-0.342349	-1.21655	0.0428076	-0.162929	-0.513284	0.649886	-0.0616855
cg02660643	chr16	87491587	-		OpenSea	ZCCHC14	Body	-0.719867	0.00687569	-0.119447	-0.466922	0.135521	-0.0759566	-0.275317	0.710687	-0.0449433
cg02670887	chr17	62051955	+		OpenSea			-0.896379	0.00268972	-0.149481	-0.533996	0.0801856	-0.0894384	-0.266594	0.695042	-0.0461423
cg02675546	chr8	29292730	+		OpenSea			-0.716398	0.00531402	-0.0474957	-0.221795	0.446003	-0.0130919	-0.274853	0.685055	-0.0157258
cg02681400	chr19	15375283	-		OpenSea	BRD4;BRD4	Body;Body	-0.682758	0.0144947	-0.0765424	-0.522499	0.149242	-0.0564692	-0.177275	0.812764	-0.0177037
cg02681763	chr12	111355418	+		OpenSea	MYL2	Body	-0.74943	0.00499364	-0.101883	-0.603704	0.0642463	-0.0837489	-0.274028	0.693816	-0.0404393
cg02682233	chr12	93966175	-	chr12:93963963-93967395	Island	SOCS2;SOCS2;SOCS2;SOCS2-AS1;SOCS2;SOCS2;SOCS2	5'UTR;5'UTR;5'UTR;TSS1500;5'UTR;5'UTR;TSS200	-0.705797	0.015473	-0.112772	-0.198916	0.624437	-0.0311616	-0.084304	0.920073	-0.0123238
cg02682520	chr5	159895160	+		OpenSea			-0.547999	0.0140547	-0.084858	-0.311352	0.273695	-0.0494421	-0.129252	0.826579	-0.020981
cg02687592	chr22	44708843	-		OpenSea	KIAA1644	TSS200	-0.764782	0.00464845	-0.129708	-0.567829	0.0736136	-0.0956625	-0.23097	0.740387	-0.0392181
cg02687883	chr1	2266431	+	chr1:2266007-2266432	Island	MORN1	Body	-0.717538	0.00594041	-0.0836354	-0.442493	0.137178	-0.0536726	-0.313116	0.658956	-0.0399214
cg02695969	chr19	932813	-	chr19:932598-932845	Island	ARID3A	Body	-0.811481	0.0119877	-0.0788458	-0.457686	0.254913	-0.0394005	-0.107563	0.900141	-0.00905304
cg02696047	chr2	85980260	-	chr2:85980499-85982198	N_Shore	ATOH8	TSS1500	-0.745019	0.00612393	-0.0925982	-0.507229	0.109479	-0.0599067	-0.203425	0.77107	-0.0232876
cg02696790	chr15	75250997	-	chr15:75251467-75251773	N_Shore	RPP25	TSS1500	-0.573366	0.00875976	-0.0925874	-0.372668	0.155606	-0.0619119	-0.080751	0.881306	-0.0134261
cg02721252	chr11	69151016	-		OpenSea			-0.693497	0.0157664	-0.118641	-0.403022	0.277969	-0.0683811	-0.174953	0.821508	-0.0297158
cg02736583	chr18	46369106	-		OpenSea	CTIF;CTIF	Body;Body	-0.797355	0.00495025	-0.121833	-0.633053	0.0662782	-0.0982696	-0.243479	0.743561	-0.0399525
cg02738868	chr14	74221164	-		OpenSea	ELMSAN1;ELMSAN1	5'UTR;5'UTR	-0.616608	0.00853927	-0.10423	-0.192624	0.507376	-0.0337031	-0.0633159	0.917818	-0.0109123
cg02739870	chr5	1113320	+	chr5:1111396-1112388	S_Shore	SLC12A7	TSS1500	-1.04839	0.00343542	-0.160969	-0.569798	0.125715	-0.0825596	-0.185736	0.809039	-0.0257955
cg02744632	chr2	224441764	-		OpenSea			-0.830663	0.0129724	-0.139092	-0.396826	0.352984	-0.0641059	-0.196972	0.823175	-0.0333097
cg02747629	chr16	57679838	+		OpenSea	ADGRG1;ADGRG1;ADGRG1;ADGRG1;ADGRG1;ADGRG1;ADGRG1;ADGRG1;ADGRG1;ADGRG1;ADGRG1	5'UTR;5'UTR;5'UTR;5'UTR;5'UTR;5'UTR;5'UTR;5'UTR;5'UTR;5'UTR;5'UTR	-0.6387	0.00856766	-0.108376	-0.325914	0.255794	-0.0546249	-0.0612459	0.924373	-0.00998999
cg02750974	chr14	59214279	+		OpenSea			-1.07839	0.00224171	-0.0911544	-0.508786	0.122761	-0.0478693	-0.214774	0.770212	-0.0224317
cg02762363	chr5	126852998	-	chr5:126853265-126853925	N_Shore	PRRC1	TSS1500	-0.57918	0.00910647	-0.0821803	-0.299355	0.257382	-0.0439066	-0.0746559	0.893529	-0.0113905
cg02765738	chr2	241324466	-		OpenSea			-0.791809	0.00716377	-0.104729	-0.373202	0.270994	-0.0466036	-0.082722	0.911295	-0.00921803
cg02766259	chr12	125626809	-		OpenSea	AACS	3'UTR	-0.946559	0.00535816	-0.160495	-0.578048	0.130889	-0.100342	-0.288322	0.746255	-0.0498848
cg02770129	chr14	101451119	+		OpenSea	SNORD114-25;SNORD114-24;SNHG24	TSS1500;Body;Body	-0.527512	0.0141372	-0.074024	-0.458905	0.108209	-0.0649089	-0.144946	0.805663	-0.0217194
cg02770628	chr8	67032303	+		OpenSea			-0.934172	0.00641693	-0.143883	-1.11277	0.0407871	-0.167774	-0.332008	0.725478	-0.0546347
cg02771117	chr8	11279352	+		OpenSea	FAM167A;C8orf12	3'UTR;Body	-0.867362	0.00263492	-0.148635	-0.385574	0.157146	-0.065352	-0.153238	0.79543	-0.0257149
cg02774282	chr6	109615419	-	chr6:109611449-109612230	S_Shelf	CCDC162	TSS200	-1.11596	0.00247111	-0.157447	-0.542156	0.124487	-0.083875	-0.233003	0.767939	-0.0367626
cg02775672	chr2	226378126	+		OpenSea	NYAP2	Body	-0.814083	0.00473277	-0.138027	-0.530987	0.101863	-0.0890283	-0.250401	0.739839	-0.0420296
cg02779467	chr17	18761289	+	chr17:18761273-18761853	Island	PRPSAP2	TSS1500	0.645542	0.014426	0.0332789	0.000375206	0.99964	-0.00159285	0.0416638	0.962738	0.00160234
cg02781708	chr11	1848691	-	chr11:1847156-1847381	S_Shore			-0.963985	0.00351236	-0.136942	-0.461999	0.169916	-0.0702452	-0.102101	0.883125	-0.0162315
cg02794892	chr19	7813901	-		OpenSea	CD209;CD209;CD209;CD209;CD209;CD209;CD209;CD209	TSS1500;TSS1500;TSS1500;TSS1500;TSS1500;TSS1500;TSS1500;TSS1500	0.930665	0.00247015	0.113722	0.496217	0.0980644	0.0556709	0.231029	0.737651	0.0245196
cg02804274	chr3	101875430	-		OpenSea			-0.695334	0.0072335	-0.120035	-0.725615	0.0524074	-0.124986	-0.381344	0.649886	-0.0657488
cg02806289	chr14	96722008	+		OpenSea	BDKRB1	TSS1500	-0.556474	0.0142561	-0.092414	-0.388943	0.181718	-0.0655164	-0.191936	0.772795	-0.032511
cg02811647	chr5	179757414	+		OpenSea	GFPT2	Body	-0.900098	0.00773232	-0.117795	-0.356359	0.374844	-0.0427076	-0.129633	0.875001	-0.0146379
cg02812831	chr17	8446701	-		OpenSea	MYH10;MYH10;MYH10	Body;Body;Body	0.915756	0.00593987	0.0726663	0.718564	0.0766371	0.0539245	0.543207	0.6226	0.0391337
cg02814487	chr7	120011138	-		OpenSea	KCND2	Body	0.744105	0.0124121	0.0754484	0.392516	0.293851	0.0366564	0.288598	0.746255	0.0265731
cg02815909	chr15	80880365	-		OpenSea	ARNT2	Body	-1.0774	0.00330206	-0.130057	-0.61043	0.107564	-0.0671319	-0.198533	0.802302	-0.0199102
cg02823370	chr1	1200452	+	chr1:1203166-1203597	N_Shelf	UBE2J2;UBE2J2;UBE2J2;UBE2J2	5'UTR;5'UTR;Body;Body	-0.543895	0.0162005	-0.082159	-0.511937	0.0981664	-0.0769854	-0.306904	0.663358	-0.0456437
cg02825246	chr6	134062906	-		OpenSea	TARID	Body	-1.10901	0.00136884	-0.141915	-0.600428	0.0578894	-0.0834971	-0.211752	0.735227	-0.0312751
cg02827132	chr16	1052529	+		OpenSea			-0.790321	0.00613651	-0.115874	-0.353386	0.27514	-0.0481084	-0.13359	0.843803	-0.0181302
cg02830936	chr1	32708485	-	chr1:32705524-32707141	S_Shore	MTMR9L	TSS1500	-1.09876	0.00227053	-0.180059	-0.811038	0.0486791	-0.130472	-0.329223	0.675775	-0.0508899
cg02835029	chr2	38418920	+		OpenSea			-0.769224	0.00309609	-0.106244	-0.245905	0.339857	-0.0381343	-0.00873238	0.99208	-0.00131408
cg02837120	chr8	22437626	-	chr8:22436295-22437076	S_Shore	PDLIM2;PDLIM2;PDLIM2	TSS1500;TSS1500;Body	-1.12949	0.00167115	-0.193524	-0.603673	0.0649201	-0.103831	-0.322739	0.658956	-0.0549105
cg02838553	chr19	48971524	+	chr19:48972225-48973157	N_Shore	CYTH2;CYTH2	TSS1500;TSS1500	-0.540818	0.0127767	-0.0909077	-0.243802	0.38093	-0.0400756	-0.121726	0.830939	-0.0200725
cg02849301	chr11	111795538	+	chr11:111797551-111798030	N_Shelf	C11orf52;HSPB2-C11orf52	Body;Body	0.66757	0.00580195	0.09494	0.567916	0.06392	0.0795467	0.291269	0.658956	0.039466
cg02849956	chr19	4634827	-	chr19:4636207-4636567	N_Shore			-0.525597	0.0127866	-0.0870925	-0.327736	0.216665	-0.0554106	-0.143168	0.803493	-0.0241781
cg02850902	chr20	48995982	-		OpenSea			-0.632626	0.00807428	-0.108761	-0.369032	0.1887	-0.063416	-0.209765	0.752125	-0.0362104
cg02852791	chr16	710674	-	chr16:711065-711414	N_Shore	WDR90	Body	-0.698012	0.00936919	-0.116747	-0.432792	0.180828	-0.0713471	-0.189164	0.790932	-0.0304505
cg02854030	chr17	75878943	+		OpenSea	FLJ45079	Body	-0.530393	0.0143804	-0.0794694	-0.258659	0.357226	-0.036785	-0.0999122	0.863484	-0.0144214
cg02855207	chr11	73087016	-	chr11:73087229-73088294	N_Shore	RELT;RELT	TSS1500;TSS1500	-0.906389	0.00909715	-0.0984182	-0.728409	0.096342	-0.075825	-0.401281	0.686671	-0.0391329
cg02859217	chr13	113547854	+	chr13:113548643-113549127	N_Shore			-0.531717	0.0149928	-0.0929877	-0.16744	0.577347	-0.0302056	-0.120113	0.837502	-0.02078
cg02862467	chr1	19407897	+		OpenSea	UBR4	Body	-1.01307	0.00275144	-0.170306	-0.60873	0.0795544	-0.100455	-0.185319	0.791535	-0.0308404
cg02863987	chr17	35207287	+		OpenSea			-1.15794	0.0013731	-0.145627	-0.988943	0.0386833	-0.127987	-0.521565	0.600387	-0.0733109
cg02870741	chr19	16272369	+		OpenSea	CIB3	Body	-1.29836	0.00136884	-0.19773	-0.807809	0.044021	-0.128836	-0.350737	0.649886	-0.0591004
cg02885171	chr1	110330338	+		OpenSea			-0.732848	0.0141004	-0.0749069	-0.512624	0.180283	-0.0499534	-0.237098	0.781697	-0.0219328
cg02896076	chr7	30960947	-		OpenSea	AQP1;AQP1;AQP1;AQP1	Body;TSS200;5'UTR;TSS200	-0.961685	0.00497297	-0.125548	-0.648738	0.0970946	-0.0892896	-0.188985	0.81033	-0.0275114
cg02898159	chr19	5346237	-		OpenSea			-0.737698	0.0131271	-0.0719415	-0.448534	0.23059	-0.046312	-0.226326	0.787273	-0.0248082
cg02905900	chr1	55013517	+		OpenSea	ACOT11;ACOT11	TSS1500;TSS1500	-0.558651	0.0162337	-0.0957961	-0.343894	0.254138	-0.0588788	-0.0857566	0.892744	-0.0148133
cg02916646	chr20	25213881	-		OpenSea			-0.976446	0.0142679	-0.0532423	-0.387381	0.464259	-0.0241859	-0.136277	0.899977	-0.00916699
cg02917141	chr2	197181075	-		OpenSea	HECW2;HECW2	Body;Body	-1.90495	0.00275981	-0.320949	-0.685726	0.255161	-0.116225	-0.148762	0.909928	-0.0233926
cg02923856	chr3	23989124	-	chr3:23986693-23988021	S_Shore	NR1D2;NR1D2	5'UTR;Body	-0.78785	0.00375738	-0.129815	-0.319761	0.252226	-0.0531669	-0.128694	0.82447	-0.0221831
cg02925233	chr17	20932607	-		OpenSea	USP22	Body	-0.960422	0.00452812	-0.16515	-0.674914	0.0822373	-0.116384	-0.257899	0.761035	-0.0440276
cg02929340	chr18	3411754	+		OpenSea	TGIF1;TGIF1	TSS1500;TSS200	-1.26884	0.0033456	-0.174803	-0.502925	0.243303	-0.0763435	-0.173399	0.847413	-0.0277861
cg02931410	chr1	28853697	-	chr1:28857037-28857311	N_Shelf	SNHG3-RCC1;SNHG3-RCC1;SNHG3-RCC1;RCC1;RCC1;RCC1	Body;Body;5'UTR;5'UTR;5'UTR;5'UTR	-1.11333	0.0049628	-0.0870363	-0.575162	0.18165	-0.0379067	-0.153658	0.864474	-0.0096972
cg02931540	chr2	237640810	+		OpenSea			-0.545339	0.016653	-0.0564039	-0.197836	0.525254	-0.0209349	-0.113583	0.854636	-0.0131738
cg02931783	chr1	230248722	-		OpenSea	GALNT2;GALNT2	Body;Body	-1.25286	0.00457537	-0.135527	-0.733408	0.130623	-0.0698289	-0.305281	0.776588	-0.0271236
cg02933922	chr8	42360143	-		OpenSea	SLC20A2;SLC20A2;SLC20A2	TSS1500;5'UTR;5'UTR	-0.779844	0.00477416	-0.11604	-0.452719	0.136266	-0.0700973	-0.233255	0.746255	-0.0370591
cg02936493	chr7	73223935	-		OpenSea			-0.800307	0.0100688	-0.0556522	-0.278678	0.478226	-0.0160467	0.0825799	0.92177	0.00450434
cg02946675	chr12	123956471	-		OpenSea	RILPL1;SNRNP35	3'UTR;Body	-0.63591	0.0145114	-0.106266	-0.242956	0.485939	-0.0417499	-0.0927504	0.895226	-0.0159606
cg02948218	chr2	85501701	+		OpenSea	TCF7L1	Body	-0.641589	0.0133698	-0.0362508	-0.350088	0.286836	-0.0215954	-0.197795	0.787273	-0.0124706
cg02955290	chr7	29118444	-		OpenSea	CPVL;CPVL	Body;Body	0.970829	0.00402181	0.114985	0.306647	0.391924	0.0315285	0.21994	0.780165	0.0223919
cg02959588	chr11	64836948	-		OpenSea			-0.759385	0.00643184	-0.0661168	-0.413479	0.191472	-0.0390814	-0.158935	0.811401	-0.0159049
cg02966153	chr19	1401767	+	chr19:1401092-1401784	Island	GAMT;GAMT	TSS1500;TSS1500	-1.08329	0.00771636	-0.179461	-0.164231	0.769501	-0.0264962	0.060736	0.961007	0.00856114
cg02969343	chr2	11163955	+		OpenSea			1.55156	0.00534046	0.0239579	0.323038	0.623374	0.00804919	0.304844	0.811657	0.00660043
cg02969415	chr22	30805001	+		OpenSea	SEC14L2;SEC14L2;SEC14L2;SEC14L2	Body;Body;Body;Body	-0.625604	0.011662	-0.103249	-0.407206	0.188003	-0.0686074	-0.169472	0.800881	-0.0286767
cg02975091	chr10	99164260	-	chr10:99160814-99161116	S_Shelf			0.564213	0.00911449	0.0593891	0.192944	0.473377	0.0222701	0.149043	0.791738	0.0169939
cg02975928	chr17	75351281	-		OpenSea	SEPT9;SEPT9;SEPT9;SEPT9	Body;Body;5'UTR;Body	-0.560926	0.0121802	-0.0748443	-0.31569	0.256891	-0.0436778	-0.0468651	0.944226	-0.00679271
cg02977684	chr16	15238178	+		OpenSea			-0.558169	0.0120446	-0.0731404	-0.319931	0.249418	-0.0390204	-0.165472	0.788556	-0.0215013
cg02980249	chr6	31760762	-	chr6:31763240-31763905	N_Shelf	VARS	Body	-0.81357	0.00304365	-0.136266	-0.679042	0.0462943	-0.113044	-0.326363	0.649886	-0.0527428
cg02982237	chr14	100492002	-		OpenSea			-0.784596	0.0070792	-0.116257	-0.360202	0.283116	-0.0508639	-0.16588	0.813053	-0.022053
cg02992847	chr7	106826980	-		OpenSea	HBP1;HBP1	Body;Body	-0.650326	0.0124552	-0.110353	-0.272766	0.415463	-0.0451431	-0.0282709	0.976156	-0.00471767
cg02996630	chr5	176920990	+	chr5:176918574-176919659	S_Shore	PDLIM7;PDLIM7;PDLIM7;PDLIM7	Body;Body;Body;Body	-0.586588	0.0140715	-0.0740482	-0.277126	0.372066	-0.0330068	-0.0776452	0.905738	-0.00886011
cg02996672	chr6	17876671	-		OpenSea	KIF13A;KIF13A;KIF13A;KIF13A	Body;Body;Body;Body	0.539656	0.0153345	0.08341	0.331727	0.248899	0.049705	0.14062	0.814773	0.0210426
cg02999696	chr15	40340230	+		OpenSea	SRP14-AS1;SRP14-AS1;SRP14-AS1;SRP14-AS1	Body;Body;Body;Body	-0.62792	0.0101283	-0.0666638	-0.4048	0.173968	-0.0411977	-0.156937	0.805568	-0.0145842
cg03011617	chr17	15167908	-	chr17:15165796-15166506	S_Shore	PMP22;PMP22;PMP22;PMP22	5'UTR;5'UTR;Body;Body	-1.04755	0.013272	-0.130225	-0.493038	0.364274	-0.0565351	-0.145695	0.897815	-0.0153521
cg03024176	chr2	208591984	-		OpenSea	CCNYL1;CCNYL1	Body;Body	-1.34798	0.00128394	-0.226029	-0.723327	0.0462943	-0.122602	-0.329801	0.649886	-0.0565768
cg03024502	chr16	84262458	-		OpenSea	KCNG4	Body	-0.839767	0.00339896	-0.129822	-0.320222	0.26516	-0.0464323	-0.2135	0.754934	-0.0307503
cg03026406	chr13	38789658	+		OpenSea			0.716623	0.0163045	0.121006	0.531041	0.173216	0.0888844	0.157048	0.846451	0.0260588
cg03030292	chr8	19398236	-		OpenSea	CSGALNACT1;CSGALNACT1;CSGALNACT1	Body;5'UTR;5'UTR	-0.800937	0.00387286	-0.136116	-0.225107	0.448729	-0.0370076	-0.105027	0.861513	-0.0173271
cg03031183	chr14	106916953	-	chr14:106916361-106916611	S_Shore			0.733881	0.0106934	0.0901239	0.290993	0.421523	0.0386385	0.217279	0.782905	0.0292126
cg03036852	chr9	139978110	+	chr9:139980377-139981887	N_Shelf	UAP1L1	3'UTR	-0.606362	0.0164678	-0.0508754	-0.478298	0.150464	-0.0412574	-0.290066	0.718832	-0.0263498
cg03041245	chr19	18385268	-		OpenSea	KIAA1683;KIAA1683;KIAA1683;KIAA1683;KIAA1683;KIAA1683	1stExon;1stExon;1stExon;5'UTR;5'UTR;5'UTR	-0.772469	0.00617618	-0.0788179	-0.274423	0.396247	-0.0307323	-0.0384595	0.963567	-0.00456446
cg03054529	chr7	30029938	+	chr7:30028518-30029822	S_Shore	SCRN1;SCRN1;SCRN1;SCRN1	TSS1500;TSS1500;TSS200;TSS1500	-0.868581	0.0058078	-0.147427	-0.508936	0.151026	-0.0853635	-0.0915058	0.903056	-0.0148023
cg03062564	chr6	10383526	+	chr6:10383525-10384114	Island			-1.59356	0.00917584	-0.268031	-0.551618	0.467788	-0.0930081	-0.123946	0.943523	-0.0200249
cg03066337	chr3	8667970	-		OpenSea	SSUH2;SSUH2;SSUH2;SSUH2	Body;Body;Body;Body	-0.808593	0.00381598	-0.0919028	-0.47716	0.110668	-0.0508223	-0.219514	0.750485	-0.0217093
cg03068346	chr10	3113919	-	chr10:3108650-3111419	S_Shelf	PFKP	Body	-1.63059	0.00670222	-0.186907	-0.934631	0.174836	-0.122527	-0.606211	0.716308	-0.0834348
cg03070236	chr16	4012997	-	chr16:4015001-4015232	N_Shelf	ADCY9	3'UTR	-1.02177	0.0107087	-0.1621	-0.670908	0.173216	-0.103001	-0.302908	0.782905	-0.0444802
cg03078551	chr17	41656298	+		OpenSea			-1.28622	0.00205849	-0.108913	-0.672151	0.0858224	-0.0652995	-0.302135	0.733785	-0.0322163
cg03080408	chr11	65635189	-		OpenSea	EFEMP2;EFEMP2	Body;Body	-0.609589	0.0148036	-0.101552	-0.380187	0.234946	-0.062098	-0.15716	0.814773	-0.0258984
cg03082812	chr9	5621481	+		OpenSea			-0.739563	0.0115497	-0.113254	-0.712554	0.073689	-0.10942	-0.174473	0.817501	-0.0290086
cg03082983	chr9	114111820	+		OpenSea			-0.886446	0.0145114	-0.128899	-0.508202	0.273603	-0.0716995	-0.0146787	0.992879	-0.00114769
cg03095575	chr3	14475835	+		OpenSea	SLC6A6;SLC6A6;SLC6A6;SLC6A6	5'UTR;5'UTR;Body;Body	-0.714701	0.0158241	-0.0759802	-0.473212	0.216665	-0.0529246	-0.199552	0.806525	-0.0238624
cg03104937	chr10	14542341	-		OpenSea			-0.764177	0.00952034	-0.129501	-0.38787	0.273156	-0.0682592	-0.209656	0.790167	-0.036091
cg03105663	chr15	90743436	-	chr15:90744131-90745323	N_Shore	SEMA4B;SEMA4B	TSS1500;5'UTR	-0.635474	0.00870635	-0.072087	-0.399489	0.1671	-0.0427141	-0.182684	0.778446	-0.0195523
cg03123855	chr18	9782387	+		OpenSea	RAB31	Body	-0.970955	0.00249612	-0.154382	-0.399964	0.181842	-0.0658579	-0.0641989	0.923439	-0.0109938
cg03128029	chr2	203143288	+		OpenSea	NOP58	Body	-0.974933	0.0123788	-0.096588	-0.613457	0.209387	-0.0664051	-0.26328	0.803433	-0.029577
cg03129468	chr11	105096701	-		OpenSea			0.674391	0.0160483	0.0860524	0.324857	0.379927	0.0438946	0.243879	0.77107	0.0333927
cg03135474	chr11	117689046	+		OpenSea			-1.64851	0.00200167	-0.262174	-0.994107	0.0635597	-0.150118	-0.509992	0.658956	-0.0712727
cg03140412	chr11	415111	-	chr11:416419-417650	N_Shore	SIGIRR;SIGIRR;SIGIRR	5'UTR;TSS200;5'UTR	-0.922122	0.00676389	-0.120989	-0.499076	0.200611	-0.0601985	-0.297699	0.749927	-0.0351333
cg03144848	chr8	142377368	-		OpenSea	GPR20	TSS200	-0.555766	0.0104916	-0.0711013	-0.355693	0.18123	-0.0475415	-0.17669	0.77107	-0.0237667
cg03147972	chr4	23038373	-		OpenSea			-0.53251	0.0132287	-0.0729732	-0.347812	0.201551	-0.0491762	0.00481254	0.996273	0.000739715
cg03153622	chr2	183814805	+		OpenSea	NCKAP1;NCKAP1	Body;Body	-2.05864	0.00127409	-0.293407	-0.650154	0.117869	-0.111013	-0.214298	0.805139	-0.0367584
cg03162721	chr17	62660876	+	chr17:62657409-62658858	S_Shelf			-0.620523	0.0132295	-0.0493765	-0.448616	0.159888	-0.0366799	-0.288742	0.70959	-0.0258057
cg03171003	chr2	111875934	-	chr2:111875206-111880965	Island			-0.973141	0.00323313	-0.126413	-0.525873	0.11857	-0.0729962	-0.34514	0.660582	-0.0497357
cg03171472	chr6	158440257	+		OpenSea	SYNJ2;SYNJ2	5'UTR;Body	-0.615182	0.0077996	-0.0971014	-0.38261	0.159567	-0.0585156	-0.146848	0.802631	-0.0225284
cg03172058	chr1	235002220	+		OpenSea			-0.887202	0.00816453	-0.113804	-0.170354	0.700447	-0.0191709	-0.0213062	0.986518	-0.00213148
cg03172796	chr20	46115993	-		OpenSea			-0.591725	0.0105955	-0.0914099	-0.388381	0.172205	-0.0581871	-0.210641	0.754034	-0.0319019
cg03181540	chr2	69901557	-		OpenSea			-0.665009	0.0129263	-0.0789776	-0.448694	0.184621	-0.0508639	-0.220273	0.773723	-0.0239017
cg03196975	chr15	80263636	+		OpenSea	BCL2A1;BCL2A1;BCL2A1;BCL2A1	1stExon;1stExon;5'UTR;5'UTR	0.584748	0.0134502	0.0688074	0.0439417	0.921575	0.00385041	-0.189401	0.779014	-0.0193362
cg03204787	chr4	115577103	+		OpenSea	MIR577;UGT8;UGT8	TSS1500;Body;Body	0.81068	0.0144332	0.135876	0.355635	0.414116	0.0585288	0.104179	0.910266	0.0162003
cg03208825	chr12	6178792	+		OpenSea	VWF	Body	-0.861193	0.00454521	-0.129356	-0.497017	0.134112	-0.071139	-0.192084	0.789336	-0.0267325
cg03209373	chr2	143511843	-		OpenSea			-1.66627	0.000877688	-0.18617	-1.04874	0.0373668	-0.132991	-0.707632	0.439658	-0.0934049
cg03217337	chr20	32447030	+	chr20:32450500-32450765	N_Shelf			-0.865412	0.00336803	-0.126508	-0.349267	0.234946	-0.0472913	-0.15981	0.803061	-0.0211453
cg03230175	chr2	157291462	+	chr2:157292102-157292646	N_Shore	GPD2;GPD2	TSS1500;TSS1500	-1.20616	0.00296349	-0.15666	-0.9686	0.0488947	-0.130107	-0.432569	0.658956	-0.0640018
cg03241987	chr9	755891	-		OpenSea			-0.583344	0.013875	-0.0803247	-0.273498	0.374529	-0.0399579	-0.0314292	0.969803	-0.00455961
cg03245497	chr4	106066745	+	chr4:106067473-106067968	N_Shore	TET2;TET2	TSS1500;TSS1500	-0.630429	0.0163791	-0.0573374	-0.349237	0.309523	-0.0334192	-0.0442981	0.960446	-0.00458605
cg03245734	chr8	108510096	-		OpenSea	ANGPT1;ANGPT1	5'UTR;1stExon	-0.741073	0.00719938	-0.0623769	-0.57139	0.0909939	-0.0498504	-0.537541	0.606586	-0.048042
cg03252775	chr21	46891067	-	chr21:46890848-46891115	Island	COL18A1;COL18A1;COL18A1	Body;Body;Body	-0.836466	0.00296209	-0.142767	-0.32015	0.236762	-0.0535909	-0.093446	0.869088	-0.0155035
cg03253073	chr7	151453359	+		OpenSea	PRKAG2;PRKAG2	Body;Body	-0.899059	0.00264286	-0.147171	-0.524067	0.0835445	-0.0834848	-0.32196	0.649886	-0.0500789
cg03253525	chr4	138902010	+		OpenSea			-1.17071	0.00446842	-0.192514	-0.351508	0.435997	-0.0538981	-0.240614	0.800355	-0.0369176
cg03253556	chr2	27505196	-		OpenSea	TRIM54;TRIM54	TSS1500;TSS1500	-1.08987	0.00365432	-0.159887	-0.75228	0.0738418	-0.105755	-0.417164	0.658956	-0.0553209
cg03272903	chr8	128683224	-		OpenSea			-0.784667	0.00718669	-0.127094	-0.412636	0.218834	-0.0643336	-0.219462	0.773723	-0.0342924
cg03272982	chr16	66508061	+		OpenSea	BEAN1-AS1;BEAN1;BEAN1;BEAN1;BEAN1	Body;5'UTR;5'UTR;5'UTR;Body	-0.636597	0.0109112	-0.0955771	-0.268836	0.39017	-0.039167	-0.24754	0.739839	-0.0346097
cg03275396	chr3	111451616	-		OpenSea	PLCXD2;PHLDB2;PLCXD2	Body;5'UTR;3'UTR	1.11153	0.00460066	0.171154	0.686195	0.113795	0.101102	0.321156	0.749586	0.044262
cg03275595	chr7	44675025	-		OpenSea	OGDH;OGDH;OGDH	Body;Body;Body	-1.53941	0.00404088	-0.151829	-0.639851	0.251975	-0.0501386	-0.0983122	0.940328	-0.00673207
cg03277842	chr6	87792851	+		OpenSea			0.627964	0.0117838	0.0996208	0.234674	0.466189	0.0351025	0.0765868	0.909687	0.0116367
cg03278726	chr1	1109832	-	chr1:1109314-1110145	Island	TTLL10	5'UTR	-0.663402	0.0154001	-0.0635191	-0.488081	0.169916	-0.0442316	-0.200574	0.795273	-0.0174436
cg03279939	chr7	155600697	+	chr7:155595692-155599414	S_Shore	SHH;SHH;SHH;SHH	5'UTR;Body;Body;Body	-0.824678	0.00296025	-0.14181	-0.383979	0.154877	-0.0657357	-0.142254	0.805139	-0.0241565
cg03281572	chr10	114502318	+		OpenSea	VTI1A	Body	-0.704974	0.011761	-0.104586	-0.191398	0.60838	-0.0245833	-0.109757	0.8796	-0.0152178
cg03283760	chr2	76691644	-		OpenSea			0.558034	0.0115861	0.0712944	0.0526869	0.889876	0.00654921	-0.0501406	0.938058	-0.00563417
cg03292652	chr5	73872248	+		OpenSea			-0.674141	0.00875976	-0.0619928	-0.386592	0.206567	-0.0329138	-0.275396	0.710687	-0.0236455
cg03292675	chr8	21912864	-	chr8:21914275-21914525	N_Shore	EPB49;EPB49;EPB49	5'UTR;5'UTR;5'UTR	-1.4437	0.00128394	-0.179571	-0.775956	0.0462943	-0.0848979	-0.324499	0.658956	-0.0323683
cg03297465	chr17	79071902	-		OpenSea	BAIAP2;BAIAP2;BAIAP2;BAIAP2	Body;Body;Body;Body	-0.538037	0.0114774	-0.0819944	-0.136921	0.631394	-0.0216388	-0.0359653	0.957337	-0.00581343
cg03298405	chr11	1242427	-		OpenSea			-0.522534	0.0122868	-0.066296	-0.234554	0.377978	-0.0287649	-0.14148	0.803061	-0.0163889
cg03299329	chr6	116850057	+		OpenSea	FAM26D;BET3L	TSS200;Body	-0.728175	0.0134245	-0.120248	-0.321431	0.39931	-0.0546398	-0.156603	0.840309	-0.0268296
cg03299991	chr10	79273865	-		OpenSea	KCNMA1;KCNMA1;KCNMA1;KCNMA1	Body;Body;Body;Body	-0.62669	0.012759	-0.102211	-0.321141	0.312739	-0.0501679	-0.127312	0.847197	-0.020541
cg03301058	chr6	90007856	-		OpenSea	GABRR2	Body	-1.04694	0.00794222	-0.0758936	-0.968806	0.0639783	-0.0715693	-0.307193	0.77107	-0.026282
cg03305795	chr1	16083067	+	chr1:16085147-16085862	N_Shelf			-0.659666	0.0079911	-0.0816293	-0.312548	0.283005	-0.0367255	-0.173923	0.787733	-0.0191795
cg03306421	chr11	9781706	+	chr11:9779592-9780470	S_Shore	LOC440028;SBF2-AS1	TSS1500;Body	-0.696329	0.0109097	-0.103893	-0.419108	0.21221	-0.0648792	-0.120725	0.863977	-0.0192542
cg03310518	chr7	30954522	-		OpenSea	AQP1	Body	-0.713798	0.00455627	-0.120297	-0.511929	0.0790538	-0.085789	-0.126975	0.820125	-0.0199813
cg03310937	chr3	8648591	-		OpenSea			-0.577028	0.01379	-0.0892683	-0.379294	0.203091	-0.0572818	-0.267015	0.711285	-0.0402674
cg03311083	chr2	121698644	-		OpenSea	GLI2	Body	-0.870097	0.00600248	-0.118159	-0.379889	0.283677	-0.0469337	-0.18541	0.806043	-0.0225204
cg03323088	chr17	48750689	+		OpenSea	ABCC3	Body	-0.802002	0.00347913	-0.133574	-0.5179	0.0838887	-0.0846675	-0.286712	0.669143	-0.0465855
cg03326606	chr20	49345567	-	chr20:49347365-49348659	N_Shore			-0.655658	0.0156331	-0.071963	-0.216913	0.558404	-0.0219749	-0.0717023	0.928246	-0.00671091
cg03335779	chr9	99153903	-		OpenSea	ZNF367	Body	1.00157	0.00275981	0.132033	0.686266	0.0633369	0.0855542	0.436305	0.623532	0.0525006
cg03344102	chr19	825035	-	chr19:821345-822669	S_Shelf			-0.612191	0.0102715	-0.090769	-0.319493	0.269936	-0.0451787	-0.154734	0.80509	-0.0217647
cg03351739	chr18	21717196	+	chr18:21718862-21719550	N_Shore			-1.11559	0.00138459	-0.173415	-0.626783	0.0570799	-0.102652	-0.185645	0.764498	-0.0313593
cg03353124	chr18	5894801	-	chr18:5894866-5896249	N_Shore			0.794095	0.00573387	0.0967501	0.355499	0.263	0.0404905	0.320687	0.676069	0.0345901
cg03362418	chr22	50965563	+	chr22:50963608-50970768	Island	TYMP;TYMP;TYMP;TYMP;TYMP;SCO2;SCO2	Body;Body;Body;Body;Body;TSS1500;TSS1500	-0.929243	0.00326383	-0.0933857	-0.502009	0.119841	-0.0562814	-0.302398	0.686671	-0.0342531
cg03388266	chr2	234891489	+		OpenSea	TRPM8	Body	-0.582847	0.00802823	-0.0944525	-0.342748	0.184322	-0.0560285	-0.13596	0.805663	-0.0230527
cg03389215	chr1	24476532	-		OpenSea			-1.12845	0.00239898	-0.118083	-0.756725	0.0612438	-0.0850208	-0.349779	0.673704	-0.0430434
cg03392571	chr21	46367939	+	chr21:46368051-46368340	N_Shore	C21orf70	Body	-0.681941	0.00718669	-0.115732	-0.272507	0.358967	-0.0479839	-0.0943518	0.877592	-0.0162997
cg03397519	chr1	1294205	-	chr1:1289707-1291126	S_Shelf	MXRA8;MXRA8;MXRA8;MXRA8;MXRA8	Body;5'UTR;TSS1500;TSS200;TSS200	-0.784821	0.00311721	-0.114154	-0.212545	0.427292	-0.0277085	-0.0244376	0.97373	-0.00322274
cg03398156	chr2	220154779	-		OpenSea	PTPRN	3'UTR	-0.920939	0.00497224	-0.157217	-0.631659	0.0930436	-0.107487	-0.197419	0.799665	-0.0334201
cg03402751	chr8	102107746	-		OpenSea			-0.653243	0.0136631	-0.0815691	-0.336427	0.321471	-0.0395088	-0.165822	0.813268	-0.0190366
cg03403484	chr17	10689985	-		OpenSea	TMEM220-AS1	Body	-0.562627	0.0162221	-0.0825608	-0.366404	0.227063	-0.0544789	-0.13	0.837377	-0.0204531
cg03417473	chr1	113216382	-	chr1:113217475-113218097	N_Shore	MOV10;MOV10	TSS1500;TSS1500	-0.864217	0.0115843	-0.0797789	-0.368676	0.394614	-0.0384509	-0.152473	0.864237	-0.0164196
cg03419475	chr10	116279186	+		OpenSea	ABLIM1;ABLIM1;ABLIM1;ABLIM1	Body;Body;5'UTR;Body	-1.22193	0.0020447	-0.205009	-0.347249	0.31861	-0.0551976	-0.0794935	0.917162	-0.0126228
cg03421190	chr8	74271006	-		OpenSea			-0.780114	0.00476376	-0.132646	-0.340376	0.25188	-0.0570869	0.0142231	0.988098	0.00243737
cg03425527	chr3	4870421	+		OpenSea	ITPR1;ITPR1;ITPR1	Body;Body;Body	-0.968411	0.0031878	-0.0792726	-0.364455	0.257874	-0.0248642	-0.110289	0.870041	-0.00716178
cg03429861	chr18	8162878	+		OpenSea	PTPRM;PTPRM	Body;Body	-0.626795	0.011662	-0.0773827	-0.330598	0.284196	-0.0390874	-0.196726	0.778446	-0.0217542
cg03443988	chr2	8717199	-		OpenSea	LOC101929567	Body	-0.710573	0.00731667	-0.0838267	-0.478879	0.129435	-0.0540824	-0.256186	0.730993	-0.0270943
cg03451072	chr14	73062027	-		OpenSea			-0.734909	0.00771636	-0.093728	-0.182906	0.59572	-0.0256421	-0.285378	0.715194	-0.0392
cg03451586	chr1	32386739	-		OpenSea	PTP4A2;PTP4A2;PTP4A2	TSS1500;TSS1500;5'UTR	-1.04424	0.0116453	-0.152851	0.0474769	0.95513	0.00931192	-0.050217	0.972445	-0.00633599
cg03456212	chr7	26904342	-	chr7:26903869-26904753	Island	SKAP2	TSS200	0.799855	0.0132184	0.0740251	-0.00350174	0.996654	-0.00298855	0.226905	0.799665	0.0191943
cg03470220	chr22	27173558	+		OpenSea	MIATNB	Body	-0.582054	0.0123788	-0.0734336	-0.198407	0.516585	-0.0255829	0.0283997	0.972514	0.00413644
cg03471455	chr16	23435747	-		OpenSea	COG7	Body	-0.581683	0.0121184	-0.0753735	-0.302156	0.297697	-0.0367223	-0.24203	0.730881	-0.0302133
cg03473434	chr2	70055473	-	chr2:70056599-70057583	N_Shore	GMCL1	TSS1500	-0.554687	0.0116158	-0.0927412	-0.296152	0.277538	-0.0484711	-0.131433	0.817027	-0.0216318
cg03481488	chr10	81091172	+		OpenSea			-0.701991	0.00863849	-0.116147	-0.366413	0.247043	-0.0607345	-0.173366	0.801239	-0.0298769
cg03493146	chr7	69062082	-	chr7:69062374-69065037	N_Shore			-0.657168	0.0117838	-0.0473717	-0.469226	0.152212	-0.0323052	-0.282387	0.723869	-0.0178926
cg03497059	chr11	3147966	-		OpenSea	OSBPL5;OSBPL5;OSBPL5	Body;Body;Body	-0.71406	0.00998315	-0.0776131	-0.202968	0.569608	-0.0194764	-0.0801257	0.913413	-0.00755609
cg03501332	chr20	50202643	-		OpenSea			-0.627213	0.00966748	-0.0909427	-0.342229	0.240775	-0.0520267	-0.202501	0.764498	-0.0308848
cg03502601	chr17	78865373	+	chr17:78863569-78863813	S_Shore	RPTOR;RPTOR	Body;Body	-0.933749	0.00331052	-0.0839812	-0.682872	0.0635597	-0.0645635	-0.424766	0.635893	-0.0433853
cg03503996	chr4	122576107	+		OpenSea			0.619132	0.0134137	0.0824333	0.160299	0.643169	0.0249758	0.173256	0.801932	0.0243591
cg03507593	chr12	124939480	-	chr12:124941314-124941584	N_Shore	NCOR2;NCOR2	Body;Body	-0.560318	0.0143266	-0.0528572	-0.293365	0.319903	-0.0256274	-0.0760005	0.903436	-0.00653339
cg03509949	chr12	56236869	+		OpenSea	MMP19	TSS200	-0.729717	0.0163027	-0.116279	-0.335999	0.406331	-0.051408	-0.155687	0.850125	-0.0231502
cg03513388	chr1	17599362	-		OpenSea	PADI3	Body	-0.656203	0.0133698	-0.112649	-0.200463	0.576133	-0.0338404	-0.0841269	0.908005	-0.0142805
cg03516026	chr1	16564651	-	chr1:16563544-16563799	S_Shore	C1orf89	TSS1500	-0.610344	0.0114188	-0.073055	-0.376055	0.208201	-0.0422371	-0.214785	0.760805	-0.0249244
cg03519239	chr20	60881443	-	chr20:60882593-60882900	N_Shore	ADRM1;ADRM1;ADRM1;ADRM1	Body;Body;Body;Body	-1.11755	0.00188496	-0.169891	-0.513814	0.104792	-0.0717764	-0.121643	0.847269	-0.016297
cg03521358	chr1	9242937	+	chr1:9242167-9243827	Island			-0.716603	0.0138185	-0.0831922	-0.411608	0.264929	-0.0508748	-0.224067	0.786635	-0.0285209
cg03525786	chr5	76085956	+		OpenSea			-0.769772	0.00651522	-0.1041	-0.521726	0.116549	-0.0736224	-0.0905997	0.893347	-0.013495
cg03527802	chr16	29819931	-	chr16:29818681-29819554	S_Shore	MAZ;MAZ	Body;Body	-0.584496	0.0144444	-0.0653475	-0.248137	0.431838	-0.0252526	-0.115434	0.857228	-0.0118161
cg03528742	chr3	196068218	-		OpenSea			-1.56304	0.00315201	-0.243294	-1.01709	0.074242	-0.150207	-0.465698	0.711285	-0.0637691
cg03537150	chr4	108784058	-		OpenSea	SGMS2	5'UTR	-1.14495	0.00385327	-0.185556	-1.0582	0.0462943	-0.170564	-0.517016	0.649886	-0.0803207
cg03537386	chr1	32155667	+		OpenSea	COL16A1	Body	-1.74837	0.00150091	-0.252669	-1.06655	0.0488947	-0.166949	-0.284466	0.773432	-0.048122
cg03540028	chr21	43183977	+	chr21:43186280-43187436	N_Shelf	RIPK4	Body	-0.894068	0.00999984	-0.115166	-0.492142	0.240664	-0.0601415	-0.12909	0.882464	-0.0135819
cg03542031	chr1	28906210	-	chr1:28908069-28908799	N_Shore	SNHG12;SNORD99	Body;TSS1500	-0.718776	0.0070792	-0.100627	-0.361515	0.238214	-0.0483203	-0.164511	0.804324	-0.0207583
cg03545116	chr1	166243039	-		OpenSea			0.762728	0.013187	0.0725327	0.36371	0.355655	0.031056	0.202897	0.806172	0.0171647
cg03546814	chr1	12498784	+		OpenSea	VPS13D;VPS13D	Body;Body	-0.58464	0.0154821	-0.0925298	-0.41066	0.189421	-0.0635844	-0.191716	0.782905	-0.0295226
cg03549618	chr14	35838977	-	chr14:35838239-35838628	S_Shore			-0.75479	0.00798053	-0.119453	-0.256934	0.456549	-0.043294	-0.0583926	0.940708	-0.00983991
cg03552929	chr1	232278969	-		OpenSea			-0.806745	0.00869144	-0.0720344	-0.325049	0.381075	-0.0320914	-0.269166	0.756468	-0.0270522
cg03555751	chr6	4299961	+		OpenSea			-0.749295	0.0105955	-0.126323	-0.404855	0.257242	-0.0673795	-0.110244	0.8824	-0.0175496
cg03555986	chr1	173017917	+		OpenSea	TNFSF18	Body	-0.730164	0.0138221	-0.11132	-0.478608	0.205365	-0.0765456	-0.191479	0.81033	-0.0305596
cg03561212	chr16	12733143	+		OpenSea			0.641126	0.00989249	0.0970664	-0.0588228	0.887031	-0.00847026	0.0370659	0.962738	0.00588259
cg03562120	chr20	43343997	-		OpenSea	WISP2;WISP2	1stExon;5'UTR	-0.9124	0.00519137	-0.127098	-0.386454	0.277377	-0.0567544	-0.108176	0.883943	-0.0171359
cg03567939	chr7	151506147	-		OpenSea	PRKAG2;PRKAG2	5'UTR;Body	-0.820764	0.00362583	-0.0883875	-0.639247	0.0612438	-0.0711941	-0.357388	0.649886	-0.0427101
cg03583050	chr19	3358182	-	chr19:3358495-3361248	N_Shore	NFIC	TSS1500	-0.636362	0.00810224	-0.108571	-0.42403	0.140237	-0.0726053	-0.212579	0.751297	-0.0368174
cg03590328	chr7	2684462	+	chr7:2686757-2687306	N_Shelf	TTYH3	Body	-0.608408	0.011007	-0.0770039	-0.233171	0.443886	-0.0269097	-0.0987595	0.872367	-0.0114682
cg03594790	chr5	125706443	-		OpenSea	GRAMD3	Body	-0.713299	0.0109115	-0.0900393	-0.416415	0.225018	-0.0498051	-0.168681	0.814773	-0.019308
cg03601886	chr1	53649218	+		OpenSea			1.06203	0.00337734	0.123389	0.928167	0.0462943	0.104881	0.492209	0.635893	0.0512224
cg03602119	chr20	39190789	-		OpenSea			-0.642928	0.0103612	-0.104947	-0.416701	0.174273	-0.0694547	-0.229289	0.752125	-0.038525
cg03603260	chr1	151021364	+	chr1:151020162-151020627	S_Shore	C1orf56	Body	-0.535618	0.0143771	-0.0867376	-0.300632	0.283005	-0.0474818	-0.149133	0.805139	-0.0235842
cg03604067	chr7	1980273	+	chr7:1978698-1978934	S_Shore	MAD1L1;MAD1L1;MAD1L1	Body;Body;Body	-0.859455	0.00545006	-0.105289	-0.361653	0.287697	-0.0401266	-0.177918	0.806043	-0.0189426
cg03606098	chr1	1690840	+	chr1:1691767-1692063	N_Shore	NADK	Body	-0.855322	0.00664315	-0.11914	-0.227182	0.548396	-0.0273872	0.0341014	0.97342	0.00435136
cg03611456	chr1	46986482	+		OpenSea			-0.719669	0.0106565	-0.121905	-0.276229	0.438375	-0.0453892	-0.189222	0.801138	-0.0317729
cg03617456	chr1	11160205	+	chr1:11159387-11160136	S_Shore	EXOSC10;EXOSC10	TSS1500;TSS1500	-0.519662	0.0161824	-0.0856637	-0.125775	0.68779	-0.0207059	0.00270728	0.998092	0.000422485
cg03619332	chr16	585859	-	chr16:587567-588172	N_Shore	SOLH	5'UTR	-1.08414	0.00201242	-0.146534	-0.554591	0.0873764	-0.0820666	-0.135819	0.830458	-0.0209193
cg03624610	chr12	57546097	+		OpenSea	LRP1	Body	-0.795007	0.0135315	-0.060929	-0.48876	0.229435	-0.0344261	-0.115574	0.892949	-0.00729571
cg03626415	chr2	69397300	+		OpenSea	ANTXR1;ANTXR1	Body;Body	-0.659466	0.0125081	-0.096808	-0.19202	0.58878	-0.0258899	-0.165534	0.811657	-0.0230328
cg03630576	chr2	227526737	+		OpenSea			-0.907499	0.00477871	-0.057599	-0.289481	0.414924	-0.0205999	-0.200507	0.791535	-0.0156224
cg03630851	chr1	27444413	-		OpenSea	SLC9A1;SLC9A1	Body;Body	-0.555771	0.0127378	-0.085782	-0.301438	0.282723	-0.0451918	-0.102268	0.862014	-0.014959
cg03634729	chr18	21452829	+		OpenSea	LAMA3;LAMA3;LAMA3;LAMA3	TSS200;TSS200;Body;Body	-0.782515	0.004113	-0.125831	-0.297195	0.298404	-0.0464668	-0.0989879	0.868315	-0.0146257
cg03637066	chr5	913111	+	chr5:912494-912861	S_Shore	TRIP13	Body	-0.737358	0.0120065	-0.121804	-0.534261	0.149242	-0.0887024	-0.258483	0.764158	-0.0444576
cg03638567	chr1	206290355	+		OpenSea			-0.719265	0.0117097	-0.0826461	-0.305306	0.399444	-0.0321549	-0.0929814	0.902455	-0.00911876
cg03641847	chr22	24577443	+		OpenSea	SUSD2;SUSD2	5'UTR;1stExon	-0.708831	0.0113528	-0.094713	-0.51517	0.143195	-0.0706396	-0.142327	0.844164	-0.020858
cg03645984	chr19	55998490	+	chr19:55992577-55996916	S_Shore	NAT14;SSC5D	3'UTR;TSS1500	-0.689732	0.0079722	-0.113961	-0.555047	0.0873664	-0.0924857	-0.299387	0.680538	-0.0509958
cg03649476	chr10	112169872	-		OpenSea			-0.834397	0.00452812	-0.137633	-0.398616	0.202214	-0.0661718	-0.0883333	0.893059	-0.0152843
cg03650344	chr8	19266341	+		OpenSea	CSGALNACT1;CSGALNACT1;CSGALNACT1	Body;Body;Body	-0.664908	0.00824216	-0.114266	-0.287691	0.337508	-0.0509185	-0.163708	0.799667	-0.0283199
cg03650551	chr16	1797383	-	chr16:1796810-1797229	S_Shore	MAPK8IP3;MAPK8IP3	Body;Body	-0.57449	0.0152776	-0.0754638	-0.267172	0.390507	-0.0332814	-0.158688	0.807058	-0.0193568
cg03650870	chr19	1066349	-	chr19:1066866-1067673	N_Shore	HMHA1;HMHA1	TSS1500;Body	-0.84104	0.00736902	-0.0827556	-0.332379	0.368452	-0.0285942	-0.0849348	0.915766	-0.0069583
cg03651813	chr4	163880744	-		OpenSea			0.938175	0.00534046	0.0711691	0.383442	0.299813	0.0256979	0.269478	0.75677	0.0162098
cg03652190	chr7	74070490	-	chr7:74071547-74073035	N_Shore	GTF2I;GTF2I;GTF2I;GTF2I;GTF2I;GTF2I	TSS1500;TSS1500;TSS1500;TSS1500;TSS1500;TSS1500	-0.624925	0.00692835	-0.106442	-0.31561	0.23351	-0.0540489	-0.234937	0.716308	-0.0406609
cg03655752	chr7	80549887	+	chr7:80548306-80548726	S_Shore	SEMA3C	TSS1500	-0.751497	0.0118188	-0.0718355	-0.493002	0.185788	-0.0447098	-0.120239	0.877237	-0.00895431
cg03656020	chr7	100805972	-	chr7:100806279-100809064	N_Shore	VGF	3'UTR	-0.645128	0.0162305	-0.0991261	-0.36678	0.294581	-0.0546939	-0.137035	0.850711	-0.019778
cg03656632	chr7	5604635	+	chr7:5602442-5602652	S_Shore			-1.04123	0.00377169	-0.175944	-0.592024	0.12101	-0.104016	-0.282413	0.750294	-0.0487184
cg03657121	chr7	157046750	-		OpenSea	UBE3C	Body	-0.825985	0.00461102	-0.123983	-0.572427	0.085969	-0.0837339	-0.26625	0.725876	-0.0363678
cg03660603	chr3	86998418	-		OpenSea	VGLL3	Body	-0.647505	0.0105391	-0.0605547	-0.297309	0.343312	-0.0252914	-0.239318	0.746255	-0.0204737
cg03663538	chr6	146245204	+		OpenSea	SHPRH;SHPRH	Body;Body	1.60761	0.0139449	0.0703208	0.716704	0.399845	0.0346368	0.0782112	0.973751	0.00707301
cg03664987	chr6	161589677	-		OpenSea	AGPAT4	Body	-0.787433	0.00580195	-0.0915415	-0.543615	0.102765	-0.0654552	-0.312762	0.680538	-0.0404386
cg03687650	chr11	3144685	-	chr11:3141642-3141877	S_Shelf	OSBPL5;OSBPL5;OSBPL5	Body;Body;Body	-0.697517	0.012814	-0.115898	-0.360487	0.309306	-0.0588547	-0.0736627	0.926459	-0.0116189
cg03705036	chr13	93877165	-	chr13:93879245-93880877	N_Shelf			0.836245	0.00455216	0.11969	0.440466	0.164782	0.0593536	0.340715	0.658956	0.0455156
cg03705082	chr8	97532848	+		OpenSea	SDC2	Body	0.737985	0.013853	0.0803096	0.342857	0.377978	0.0344835	0.15422	0.846492	0.0149335
cg03706283	chr1	155043266	-	chr1:155043412-155043922	N_Shore			-0.580426	0.0107681	-0.0936189	-0.332884	0.230596	-0.0522326	-0.160051	0.793201	-0.0251736
cg03710347	chr3	151593674	-		OpenSea	SUCNR1;AADACL2-AS1;AADACL2-AS1	5'UTR;Body;Body	-0.609905	0.0109115	-0.0998249	-0.439064	0.142317	-0.0747675	-0.171219	0.791287	-0.0279594
cg03718806	chr1	44380932	-		OpenSea	ST3GAL3;ST3GAL3;ST3GAL3;ST3GAL3;ST3GAL3;ST3GAL3;ST3GAL3;ST3GAL3;ST3GAL3;ST3GAL3;ST3GAL3;ST3GAL3;ST3GAL3;ST3GAL3;ST3GAL3;ST3GAL3;ST3GAL3;ST3GAL3;ST3GAL3;ST3GAL3;ST3GAL3;ST3GAL3;ST3GAL3;ST3GAL3;ST3GAL3	3'UTR;Body;Body;Body;Body;Body;Body;Body;Body;Body;Body;Body;Body;Body;Body;Body;Body;Body;Body;Body;Body;Body;Body;Body;Body	-0.709822	0.00861702	-0.12214	-0.398713	0.212424	-0.0683989	-0.161054	0.811469	-0.0274672
cg03722279	chr15	92491257	-		OpenSea	SLCO3A1;SLCO3A1	Body;Body	-0.897322	0.00208615	-0.137497	-0.554353	0.0633369	-0.0879216	-0.116907	0.826086	-0.0194551
cg03723321	chr7	1604407	-		OpenSea			-1.10458	0.0018406	-0.174606	-0.789761	0.044021	-0.128377	-0.323555	0.658956	-0.0548586
cg03727673	chr1	21966420	+		OpenSea	RAP1GAP;RAP1GAP;RAP1GAP	Body;5'UTR;5'UTR	-1.13915	0.00314197	-0.187074	-0.713542	0.0806628	-0.113974	-0.136433	0.863437	-0.0202111
cg03734391	chr19	56182200	+	chr19:56186108-56186884	N_Shelf	U2AF2;U2AF2	Body;Body	-1.25882	0.00128394	-0.202802	-0.913787	0.0386833	-0.152737	-0.462629	0.606586	-0.0787277
cg03751421	chr7	11355964	-		OpenSea			0.655821	0.00998284	0.0631243	0.25095	0.429759	0.0212343	0.241032	0.746255	0.0215214
cg03767565	chr16	69144869	+	chr16:69143499-69143919	S_Shore	HAS3;HAS3	Body;Body	0.732295	0.00768555	0.026675	0.407022	0.202896	0.0174126	0.138522	0.83499	0.00581488
cg03771789	chr16	2518605	-	chr16:2517607-2518610	Island			-1.23602	0.00656396	-0.204227	-0.670979	0.19558	-0.11524	-0.336309	0.773723	-0.0579844
cg03774935	chr3	3219726	+	chr3:3221083-3221617	N_Shore	CRBN;CRBN	Body;Body	-0.906066	0.0116158	-0.0788517	-0.556675	0.211944	-0.0523396	-0.343315	0.747019	-0.033537
cg03788287	chr5	139043910	-	chr5:139040819-139041028	S_Shelf	CXXC5	5'UTR	-0.992188	0.00773483	-0.100385	-0.339738	0.450018	-0.0294791	-0.0252207	0.985303	-0.00200585
cg03790427	chr8	10530123	+		OpenSea	C8orf74	TSS200	-0.501745	0.016567	-0.0833869	-0.230758	0.409733	-0.0370864	-0.0348301	0.961281	-0.00570586
cg03795221	chr21	44885219	+		OpenSea	LINC00313	Body	1.49565	0.00127409	0.231103	1.37519	0.0373668	0.210498	0.92517	0.252853	0.132395
cg03804248	chr7	16700756	+		OpenSea	BZW2;BZW2;BZW2	5'UTR;5'UTR;Body	-1.29516	0.00551834	-0.178742	-0.745332	0.151382	-0.110748	-0.298225	0.791535	-0.0470294
cg03818307	chr1	150480534	+		OpenSea	ECM1;ECM1;ECM1;ECM1	1stExon;1stExon;5'UTR;5'UTR	-0.961796	0.00264286	-0.163219	-0.579254	0.0766371	-0.0990878	-0.292271	0.686156	-0.050525
cg03821121	chr11	12148288	+		OpenSea	MICAL2	5'UTR	-1.09107	0.00702106	-0.149472	-0.566251	0.222533	-0.0708731	-0.24533	0.805854	-0.029459
cg03824789	chr16	67895101	-		OpenSea	NUTF2	5'UTR	-0.894794	0.00391137	-0.150957	-0.448231	0.165724	-0.0767124	-0.200767	0.780242	-0.0347702
cg03826446	chr14	101155658	+		OpenSea			-0.836814	0.0155219	-0.0698507	-0.675214	0.138288	-0.0582286	-0.161982	0.862684	-0.0164474
cg03834667	chr19	16254500	+		OpenSea	HSH2D;HSH2D;HSH2D;HSH2D	5'UTR;5'UTR;Body;Body	-0.772909	0.00381598	-0.11304	-0.386449	0.163888	-0.0588318	-0.156098	0.795434	-0.0247848
cg03840289	chr4	2262318	-	chr4:2262960-2264669	N_Shore	MXD4	Body	-0.581273	0.0155118	-0.0873169	-0.369096	0.232529	-0.0541717	-0.09716	0.880299	-0.0135167
cg03845363	chr17	17753516	+		OpenSea	TOM1L2;TOM1L2	Body;Body	-0.926816	0.00338999	-0.160091	-0.476642	0.140683	-0.0830888	-0.168466	0.805376	-0.0287881
cg03846808	chr22	27107300	-		OpenSea	MIATNB	Body	-0.611819	0.0143481	-0.0504205	-0.276795	0.395775	-0.0213754	-0.30481	0.687642	-0.0223757
cg03854273	chr12	7123174	+	chr12:7125534-7126356	N_Shelf	LPCAT3	Body	-0.830834	0.0122248	-0.141607	-0.438798	0.290749	-0.0743079	-0.0559095	0.958093	-0.00941346
cg03854931	chr1	119981031	+		OpenSea			0.968094	0.00631049	0.126284	0.589394	0.146066	0.0697654	0.0743961	0.936529	0.00948199
cg03859846	chr13	114810631	-	chr13:114813942-114814457	N_Shelf	RASA3	Body	-0.909414	0.00267406	-0.150662	-0.499911	0.0968058	-0.0842025	-0.26172	0.704955	-0.0451387
cg03862381	chr19	18575773	-	chr19:18572408-18572619	S_Shelf	ELL	Body	-0.715501	0.00811096	-0.11619	-0.372605	0.238785	-0.06112	-0.148318	0.822977	-0.0253369
cg03867607	chr12	56554439	-		OpenSea	MYL6;MYL6	3'UTR;Body	-0.918178	0.00213536	-0.113323	-0.686592	0.0462943	-0.0809657	-0.349876	0.640682	-0.0391301
cg03873953	chr5	57479278	+		OpenSea			-0.791153	0.0125207	-0.121507	-0.384397	0.340256	-0.0552848	-0.165107	0.842114	-0.023976
cg03875330	chr19	11455923	-	chr19:11456744-11457251	N_Shore	TMEM205;TMEM205;CCDC159;TMEM205	Body;Body;TSS1500;Body	-0.62639	0.00736498	-0.0549642	-0.24524	0.374618	-0.0230622	-0.0691227	0.905541	-0.00698979
cg03875454	chr2	174454320	-		OpenSea			-0.826376	0.00452812	-0.142656	-0.508359	0.11282	-0.0877741	-0.219688	0.763139	-0.0373273
cg03879052	chr11	795432	+	chr11:797640-798544	N_Shelf	SLC25A22;SLC25A22;SLC25A22	5'UTR;5'UTR;5'UTR	-1.02574	0.0057624	-0.0683642	-0.367878	0.381315	-0.029782	-0.227973	0.800071	-0.0183618
cg03879473	chr22	43671769	-		OpenSea	SCUBE1	Body	-1.23433	0.00175832	-0.207307	-0.754412	0.0578894	-0.124819	-0.484909	0.606586	-0.081255
cg03882250	chr2	8453321	+		OpenSea	LINC00299	Body	-0.976462	0.0115428	-0.143381	-0.527814	0.269477	-0.0723807	-0.334863	0.764498	-0.0454802
cg03882313	chr14	99988951	+		OpenSea	CCDC85C	Body	-0.643733	0.013272	-0.0675798	-0.58876	0.0912793	-0.06252	-0.383896	0.649886	-0.0426232
cg03892989	chr9	126979656	-		OpenSea			-0.663997	0.0135089	-0.0752542	-0.396915	0.243352	-0.0419672	-0.0540407	0.948506	-0.005545
cg03895689	chr6	166694948	-		OpenSea			-0.764187	0.011007	-0.0542222	-0.22575	0.565146	-0.012764	-0.200008	0.803061	-0.0130783
cg03897436	chr16	1425469	-	chr16:1425047-1425604	Island	UNKL	5'UTR	-0.664834	0.0140335	-0.0435645	-0.480598	0.166258	-0.0295884	-0.257017	0.753475	-0.0152019
cg03897489	chr8	126512934	+		OpenSea			-0.72539	0.0109097	-0.123386	-0.324429	0.361204	-0.0542601	-0.241086	0.765046	-0.040314
cg03900721	chr2	10716336	+		OpenSea	NOL10;NOL10;NOL10;NOL10	Body;Body;Body;Body	-1.02638	0.0029429	-0.173067	-0.857026	0.0462943	-0.145009	-0.304871	0.704309	-0.0525897
cg03900856	chr6	154708297	-		OpenSea			-1.02551	0.0110604	-0.161129	-0.292492	0.582197	-0.0421233	-0.132057	0.900677	-0.0188677
cg03900981	chr8	22440635	-	chr8:22436295-22437076	S_Shelf	PDLIM2;PDLIM2;PDLIM2	Body;Body;Body	-0.941531	0.00848999	-0.130617	-0.525887	0.212778	-0.0676615	-0.150066	0.86585	-0.018459
cg03905247	chr12	124880022	-		OpenSea	NCOR2;NCOR2	Body;Body	-0.811986	0.00454828	-0.112498	-0.76551	0.0469005	-0.106715	-0.39869	0.643631	-0.0590484
cg03907390	chr10	121066392	+		OpenSea	GRK5	Body	-0.892052	0.00366822	-0.118527	-0.531879	0.105516	-0.0729567	-0.278513	0.716308	-0.0417838
cg03910698	chr7	1164737	+		OpenSea	C7orf50;C7orf50;C7orf50	Body;Body;Body	-0.765635	0.0165126	-0.0934454	-0.443366	0.286989	-0.0500155	-0.276765	0.771705	-0.031059
cg03922340	chr3	49397232	+	chr3:49394855-49395942	S_Shore	GPX1;GPX1;RHOA	TSS1500;TSS1500;3'UTR	-1.0246	0.00638762	-0.174591	-0.832838	0.073795	-0.141513	-0.513025	0.649886	-0.086068
cg03935359	chr1	68363156	-		OpenSea			0.976499	0.0111825	0.163282	0.600319	0.206672	0.102565	0.259318	0.801897	0.0447947
cg03941368	chr22	50740499	-	chr22:50737809-50738961	S_Shore	PLXNB2	5'UTR	-0.760337	0.00565323	-0.109121	-0.303076	0.322778	-0.045506	-0.026534	0.975935	-0.00427121
cg03945021	chr16	24682074	-		OpenSea			-0.84433	0.00395039	-0.14065	-0.482704	0.124165	-0.0820569	-0.21256	0.764498	-0.0366657
cg03947749	chr20	62330072	+	chr20:62328013-62328558	S_Shore	ARFRP1;ARFRP1	3'UTR;3'UTR	-0.927372	0.00357668	-0.128038	-0.461015	0.158082	-0.058076	-0.203626	0.779603	-0.0257439
cg03948938	chr9	137263723	-		OpenSea	RXRA	Body	-0.964138	0.00357418	-0.106573	-0.343703	0.308898	-0.0340986	-0.145613	0.835017	-0.0130857
cg03958078	chr4	57972584	+	chr4:57975860-57976916	N_Shelf	IGFBP7;IGFBP7	Body;Body	-0.692598	0.0118629	-0.113818	-0.365416	0.286377	-0.0589756	-0.0739711	0.923141	-0.011179
cg03962019	chr1	41807865	-		OpenSea			-0.952287	0.00684139	-0.109194	-0.545844	0.177843	-0.0671777	-0.223781	0.799667	-0.0296202
cg03963281	chr3	16190436	+		OpenSea			-0.560464	0.0143452	-0.0962028	-0.216989	0.47693	-0.0367967	-0.106317	0.862528	-0.018265
cg03963829	chr10	86303908	-	chr10:86300399-86300953	S_Shelf			-0.908217	0.00322073	-0.139533	-0.778933	0.0462943	-0.121219	-0.38356	0.649886	-0.0626786
cg03967504	chr2	219248734	+	chr2:219252421-219252631	N_Shelf	SLC11A1	Body	-0.628632	0.0110135	-0.0720545	-0.323914	0.287548	-0.0398179	-0.130309	0.836982	-0.016327
cg03967627	chr8	144655030	-	chr8:144653774-144653976	S_Shore	C8orf73	TSS200	-1.17242	0.00400819	-0.0917112	-0.619053	0.149242	-0.0419033	-0.220889	0.806525	-0.0129486
cg03970811	chr3	187915328	-		OpenSea	LPP	5'UTR	-0.725492	0.00746447	-0.0949057	-0.374657	0.231998	-0.0454855	-0.203726	0.776397	-0.024912
cg03971994	chr11	61467921	-		OpenSea	DAGLA	5'UTR	-0.870208	0.00443065	-0.102812	-0.407763	0.208458	-0.0515796	-0.162274	0.811607	-0.0221555
cg03974400	chr2	159374784	-		OpenSea	PKP4;PKP4;PKP4;PKP4;PKP4	5'UTR;5'UTR;5'UTR;5'UTR;5'UTR	-1.23772	0.00514555	-0.11444	-0.154177	0.790476	-0.0105456	-0.13254	0.89676	-0.00918825
cg03974689	chr16	84001754	-	chr16:84001805-84002011	N_Shore	NECAB2	TSS1500	-0.695524	0.00588451	-0.103774	-0.278593	0.327264	-0.0389257	-0.0668758	0.914054	-0.00922691
cg03977064	chr20	1872613	-	chr20:1874933-1875718	N_Shelf			-0.868659	0.00347913	-0.134805	-0.471151	0.127615	-0.0702907	-0.174303	0.791535	-0.0247317
cg03985181	chr19	34907263	+		OpenSea	PDCD2L	Body	-0.687476	0.0085763	-0.098756	-0.461124	0.142555	-0.0641614	-0.213137	0.765046	-0.0283712
cg03992443	chr11	70634959	+		OpenSea	SHANK2	Body	-0.907091	0.00331052	-0.113199	-0.498229	0.117129	-0.0580997	-0.131008	0.838067	-0.0138956
cg04006945	chr10	123152413	-		OpenSea			0.562966	0.0115843	0.0944947	0.112976	0.720378	0.0211293	0.116402	0.839825	0.0177721
cg04009079	chr22	25373987	-		OpenSea			-0.700746	0.0145079	-0.100032	-0.472069	0.199818	-0.0652023	-0.12088	0.874957	-0.0157177
cg04012844	chr22	49020400	-	chr22:49018917-49019317	S_Shore	FAM19A5;FAM19A5	Body;Body	0.583333	0.0113163	0.0521268	0.116299	0.72023	0.0132001	0.111979	0.850464	0.0106547
cg04016004	chr19	11434656	-		OpenSea	TSPAN16;RAB3D	Body;3'UTR	-0.563639	0.0094433	-0.0950859	-0.165811	0.546559	-0.0276132	0.0840473	0.877503	0.01345
cg04016485	chr12	26244324	+		OpenSea			-1.01257	0.0146461	-0.153966	-0.610596	0.251464	-0.0884815	-0.236795	0.830939	-0.0321256
cg04018738	chr6	31760616	+	chr6:31763240-31763905	N_Shelf	VARS	Body	-0.747612	0.012814	-0.121426	-0.646145	0.103503	-0.104119	-0.371994	0.681058	-0.0575107
cg04029159	chr11	415080	+	chr11:416419-417650	N_Shore	SIGIRR;SIGIRR;SIGIRR	5'UTR;TSS200;5'UTR	-0.741778	0.00496247	-0.112586	-0.416656	0.149574	-0.0606107	-0.200028	0.764498	-0.0284644
cg04039799	chr11	19745484	-		OpenSea	NAV2;NAV2;NAV2	Body;Body;Body	-0.519909	0.0157357	-0.0902189	-0.285441	0.307656	-0.0496186	-0.258246	0.700488	-0.0443068
cg04041380	chr3	172041893	+		OpenSea	FNDC3B;FNDC3B	Body;Body	-0.676827	0.00951685	-0.103668	-0.392802	0.210938	-0.0574734	-0.183947	0.790932	-0.0273133
cg04049050	chr19	18564245	+		OpenSea	ELL	Body	-2.06337	0.000877688	-0.268593	-0.957365	0.0440052	-0.145885	-0.415855	0.649886	-0.0675748
cg04051809	chr11	35381221	+		OpenSea	SLC1A2;SLC1A2;SLC1A2	Body;5'UTR;5'UTR	-0.989788	0.0112774	-0.0426163	-0.465055	0.342068	-0.0164813	-0.252083	0.806067	-0.00872969
cg04054469	chr8	134588309	-	chr8:134581969-134584875	S_Shelf			-1.09815	0.00406495	-0.0733718	-0.633689	0.12416	-0.0366003	-0.193917	0.815797	-0.0103635
cg04064241	chr4	121966889	-		OpenSea	C4orf31	Body	0.759457	0.0107819	0.129356	0.245855	0.520439	0.0408208	0.127022	0.868093	0.021201
cg04066472	chr8	142157867	+		OpenSea	DENND3	Body	-0.662926	0.0102267	-0.0722595	-0.413417	0.189037	-0.0426066	-0.191141	0.785912	-0.018715
cg04066994	chr5	394891	-		OpenSea	AHRR;AHRR	Body;Body	-0.752562	0.0129238	-0.0903056	-0.408822	0.283755	-0.0447473	-0.218992	0.793258	-0.0239524
cg04076461	chr4	52775456	+		OpenSea	DCUN1D4;DCUN1D4;DCUN1D4;DCUN1D4	Body;Body;Body;Body	0.790352	0.0117916	0.0779547	0.609367	0.129775	0.057832	0.381848	0.685055	0.0329454
cg04082408	chr22	30648599	+		OpenSea			-1.16603	0.00362583	-0.0826042	-0.763326	0.0842727	-0.0595488	-0.524643	0.649886	-0.0436883
cg04082512	chr16	85626417	+		OpenSea			-0.678778	0.00603105	-0.115686	-0.372403	0.180283	-0.0637288	-0.0841387	0.883994	-0.0145699
cg04089788	chr22	50738890	+	chr22:50737809-50738961	Island	PLXNB2	5'UTR	-0.677277	0.0069317	-0.111647	-0.24361	0.409558	-0.0421994	-0.0960534	0.873055	-0.0163509
cg04096369	chr4	170104980	+		OpenSea	SH3RF1	Body	-1.20712	0.00244471	-0.191288	-0.623298	0.104461	-0.105658	-0.352574	0.687622	-0.0597081
cg04103122	chr7	55200217	+		OpenSea	EGFR;EGFR;EGFR;EGFR	Body;Body;Body;Body	-0.824589	0.00399947	-0.136037	-0.592133	0.0718016	-0.0997562	-0.216452	0.759411	-0.0369899
cg04103157	chr8	9305666	+		OpenSea			-1.1656	0.00140365	-0.168726	-0.477512	0.105128	-0.0761736	-0.192237	0.767939	-0.0311877
cg04108518	chr8	109961849	-		OpenSea			-0.937602	0.00191558	-0.13609	-0.618902	0.0543134	-0.0944696	-0.28131	0.658956	-0.0440686
cg04118080	chr19	51437057	-		OpenSea			-0.869954	0.00424855	-0.0732491	-0.635469	0.0718016	-0.056728	-0.279131	0.722224	-0.026725
cg04118102	chr17	15824118	-	chr17:15820620-15821325	S_Shelf			-0.855875	0.0065413	-0.0785235	-0.547559	0.135387	-0.0537197	-0.189782	0.805376	-0.0202032
cg04128669	chr2	192067025	-		OpenSea			-0.599598	0.0149835	-0.08494	-0.459644	0.151382	-0.0656145	-0.156915	0.813053	-0.0241048
cg04130356	chr16	810643	+		OpenSea	MSLN;MSLN	TSS1500;TSS1500	-1.05804	0.00345215	-0.180316	-0.499913	0.172733	-0.0871689	-0.229691	0.779508	-0.0396341
cg04137490	chr8	25176732	+		OpenSea	DOCK5	Body	-0.931334	0.0110806	-0.106294	-0.3469	0.45893	-0.035097	-0.313895	0.764498	-0.031409
cg04143156	chr4	153768250	-		OpenSea	ARFIP1;ARFIP1;ARFIP1;ARFIP1;ARFIP1;ARFIP1	Body;Body;Body;Body;Body;Body	-0.785089	0.0103612	-0.12519	-0.233487	0.553605	-0.0338333	-0.108472	0.88951	-0.0166101
cg04145624	chr7	1545534	+	chr7:1543280-1544399	S_Shore			-0.668941	0.014654	-0.101928	-0.234994	0.523795	-0.0340506	-0.0567174	0.947288	-0.00810865
cg04147593	chr17	80196719	-	chr17:80194424-80194777	S_Shore	SLC16A3;SLC16A3;SLC16A3	Body;Body;Body	-0.882922	0.00674212	-0.125347	-0.417838	0.259989	-0.0562488	-0.201573	0.803061	-0.0252244
cg04148285	chr16	89976788	+	chr16:89977562-89977851	N_Shore	TCF25	Body	-0.698671	0.00929569	-0.0746571	-0.486143	0.138634	-0.0540891	-0.245175	0.750485	-0.0289895
cg04153489	chr8	41655983	+	chr8:41654875-41655984	Island	ANK1;ANK1;ANK1;ANK1;ANK1	TSS1500;TSS1500;TSS1500;TSS1500;Body	-0.604969	0.0150001	-0.0766932	-0.410299	0.201182	-0.054023	-0.223287	0.764498	-0.0300335
cg04156940	chr7	55197704	+		OpenSea	EGFR;EGFR;EGFR;EGFR	Body;Body;Body;Body	-0.941427	0.0149855	-0.0891144	-0.596024	0.229642	-0.0607973	-0.212853	0.837405	-0.0240893
cg04159878	chr1	110179127	+		OpenSea			-0.671128	0.00834269	-0.103264	-0.355166	0.234489	-0.0562063	-0.322362	0.658956	-0.0518961
cg04174320	chr22	46911232	+		OpenSea	CELSR1	Body	-1.008	0.00338054	-0.163427	-0.524055	0.137086	-0.0820346	-0.319873	0.700323	-0.0482449
cg04178438	chr7	157093072	+	chr7:157092597-157093535	Island			-0.693734	0.00495201	-0.0417898	-0.446322	0.108209	-0.0291751	-0.135717	0.81033	-0.00935831
cg04187181	chr17	73746259	+	chr17:73749618-73750178	N_Shelf	ITGB4;ITGB4;ITGB4	Body;Body;Body	0.779191	0.0055747	0.052405	0.328496	0.290786	0.0189461	0.0653099	0.92577	0.00381514
cg04189320	chr15	31691214	+	chr15:31689500-31689707	S_Shore			-0.612719	0.00882092	-0.0967656	-0.0901501	0.787791	-0.0149142	-0.0648359	0.915949	-0.0094128
cg04189751	chr2	20696327	+		OpenSea			-1.01227	0.0022732	-0.156068	-0.449146	0.1423	-0.0655661	-0.053586	0.939521	-0.00716401
cg04190262	chr16	69442518	+		OpenSea			-1.58576	0.00302952	-0.148457	-0.712308	0.171988	-0.0526037	-0.26128	0.811469	-0.018587
cg04191198	chr20	48608503	+		OpenSea			-0.578562	0.0142354	-0.0865492	-0.305045	0.314656	-0.0462025	-0.176648	0.790932	-0.0282149
cg04191427	chr17	78833259	-	chr17:78831505-78831864	S_Shore	RPTOR;RPTOR	Body;Body	-0.954061	0.00453319	-0.152602	-0.554796	0.131051	-0.091732	-0.248356	0.764498	-0.042192
cg04195831	chr1	17090834	-	chr1:17085411-17086974	S_Shelf	MST1P9	Body	-0.573996	0.0135336	-0.0721854	-0.464172	0.126336	-0.0594373	-0.221519	0.752065	-0.0297296
cg04202892	chr2	111875749	+	chr2:111875206-111880965	Island	ACOXL	3'UTR	-0.95525	0.00338999	-0.0740114	-0.487593	0.143195	-0.043093	-0.335601	0.673704	-0.0298985
cg04214504	chr17	39677987	-		OpenSea			-0.996426	0.00245637	-0.142996	-0.613105	0.0693755	-0.0832045	-0.250459	0.7344	-0.0321863
cg04215320	chr14	94429611	+		OpenSea	ASB2	Body	-1.10599	0.00307047	-0.147564	-0.569127	0.128607	-0.0694124	-0.209985	0.791682	-0.0236237
cg04216418	chr4	37385399	-		OpenSea	NWD2	Body	0.899628	0.00849623	0.0668709	0.0827368	0.880243	0.00330651	0.0844207	0.926358	0.0052631
cg04221794	chr15	59981549	-	chr15:59981234-59981795	Island	BNIP2	1stExon	0.923189	0.0129709	0.136885	0.885004	0.080618	0.131089	0.223346	0.818812	0.0323352
cg04222728	chr7	138549665	-	chr7:138552661-138552870	N_Shelf	KIAA1549;KIAA1549	Body;Body	-0.945105	0.00491519	-0.148184	-0.476303	0.190907	-0.0784849	-0.196056	0.803352	-0.0329078
cg04226276	chr3	194406284	-	chr3:194406440-194409045	N_Shore	FAM43A	TSS1500	0.869317	0.00519137	0.124537	0.392432	0.247266	0.0516078	-0.106502	0.879946	-0.0134115
cg04231851	chr7	66417486	-		OpenSea	TMEM248	Body	-0.707808	0.0114527	-0.12089	-0.405439	0.240977	-0.0687885	-0.211372	0.785657	-0.0362821
cg04232282	chr16	14107433	+		OpenSea			-0.593022	0.0117009	-0.0812179	-0.120046	0.718677	-0.0148886	0.00335556	0.99758	0.00044016
cg04239136	chr17	73691688	-		OpenSea	SAP30BP;SAP30BP;SAP30BP;SAP30BP;SAP30BP	Body;Body;Body;Body;Body	-1.80465	0.0025547	-0.177163	-1.12197	0.0699889	-0.126112	-0.633468	0.652597	-0.0782917
cg04249125	chr7	22056243	+		OpenSea			0.665667	0.0144332	0.0536911	0.373916	0.283116	0.0272174	0.371672	0.658956	0.0287592
cg04252526	chr9	140132615	+	chr9:140134706-140136568	N_Shelf			-1.02645	0.00275981	-0.175314	-0.737575	0.0601173	-0.126867	-0.321571	0.679895	-0.0553778
cg04255391	chr8	145008397	-	chr8:145008908-145009407	N_Shore	PLEC1;PLEC1;PLEC1;PLEC1;PLEC1;PLEC1;PLEC1;PLEC1	Body;Body;Body;Body;Body;Body;Body;Body	-0.743696	0.00651701	-0.0916322	-0.275258	0.38375	-0.0364187	-0.109536	0.866706	-0.0152701
cg04256286	chr18	3411610	+		OpenSea	TGIF1;TGIF1	TSS1500;TSS1500	-1.20436	0.00309547	-0.181273	-0.622221	0.12852	-0.101176	-0.381759	0.687622	-0.062476
cg04256466	chr4	169752398	-	chr4:169753048-169754535	N_Shore	PALLD;PALLD;PALLD;PALLD	Body;Body;Body;TSS1500	0.712267	0.0144775	0.108485	0.286479	0.459095	0.0411037	-0.004179	0.997662	-0.000625731
cg04259752	chr8	23262159	-	chr8:23260442-23261867	S_Shore	LOXL2	TSS1500	-0.636839	0.0157248	-0.104991	-0.46104	0.178288	-0.0751587	-0.156387	0.825114	-0.024598
cg04277172	chr20	44410366	-		OpenSea	WFDC3	Body	-0.819675	0.00395039	-0.133884	-0.700225	0.0553343	-0.115971	-0.329003	0.658956	-0.0552026
cg04286301	chr10	120499781	-		OpenSea	CACUL1	Body	-0.73598	0.011975	-0.113107	-0.214726	0.582589	-0.0325955	-0.108787	0.8864	-0.0179171
cg04286719	chr14	105153426	-	chr14:105155520-105156573	N_Shelf			-0.918774	0.0076588	-0.0771501	-0.312179	0.451971	-0.0300402	-0.221124	0.800256	-0.0218715
cg04288619	chr7	97913809	+	chr7:97910459-97911618	S_Shelf	BRI3;BRI3	Body;Body	-0.997565	0.00362583	-0.112526	-0.417127	0.231359	-0.0541033	-0.0642696	0.937709	-0.00858646
cg04299274	chr17	25798741	+		OpenSea	KSR1	TSS1500	-1.15833	0.00147293	-0.192986	-0.421472	0.144461	-0.0668497	-0.156858	0.800355	-0.0244872
cg04301198	chr2	141402373	-		OpenSea	LRP1B	Body	-0.707967	0.0122347	-0.098664	-0.258926	0.482878	-0.0380165	-0.0805364	0.918242	-0.0122705
cg04311455	chr16	1466603	+	chr16:1463762-1464716	S_Shore			-0.801071	0.00843815	-0.137254	-0.457279	0.202441	-0.0783905	-0.14248	0.849166	-0.0244541
cg04314825	chr15	70798934	+		OpenSea			-0.91664	0.00847508	-0.156864	-0.40598	0.327264	-0.0718061	-0.0694623	0.943734	-0.0120618
cg04316051	chr12	57872145	-	chr12:57869075-57870182	S_Shore	ARHGAP9;ARHGAP9;ARHGAP9	TSS1500;Body;Body	-0.607876	0.0140335	-0.104713	-0.232719	0.479649	-0.0400362	-0.078712	0.908693	-0.013179
cg04317756	chr22	38085445	-	chr22:38082302-38082796	S_Shelf	NOL12	Body	-0.777018	0.0075233	-0.127636	-0.37512	0.264929	-0.0588128	-0.260978	0.746255	-0.042647
cg04326244	chr1	244816215	-	chr1:244816199-244817080	Island	DESI2;DESI2;DESI2;DESI2	TSS200;TSS200;TSS200;TSS200	-0.699215	0.00766533	-0.0225456	-0.565682	0.0845233	-0.0191247	-0.633999	0.539471	-0.020572
cg04334496	chr6	133953605	-		OpenSea			-0.720563	0.011975	-0.10572	-0.359615	0.31774	-0.0547055	-0.316943	0.715942	-0.0495816
cg04344282	chr9	90060787	+		OpenSea			-0.859538	0.0135388	-0.110319	-0.438747	0.324407	-0.0610806	-0.181594	0.844164	-0.0258808
cg04345823	chr2	240680277	+		OpenSea			-0.916191	0.012847	-0.0688249	-0.894221	0.0770911	-0.0675095	-0.215362	0.824197	-0.0197169
cg04365182	chr9	136738623	+		OpenSea	VAV2;VAV2	Body;Body	-0.727977	0.0105391	-0.0943701	-0.349452	0.31861	-0.0409138	-0.0502202	0.954018	-0.00610782
cg04368724	chr6	31760593	+	chr6:31763240-31763905	N_Shelf	VARS	Body	-0.627412	0.0152343	-0.0825678	-0.762359	0.0587588	-0.102894	-0.420998	0.649886	-0.0553251
cg04375063	chr12	122602756	+		OpenSea	MLXIP	Body	-0.81526	0.0115497	-0.0717983	-0.386066	0.341711	-0.0303133	-0.142963	0.865008	-0.0109513
cg04377610	chr20	52522877	+		OpenSea			-1.75113	0.000877688	-0.253732	-0.484921	0.102262	-0.0815207	-0.247998	0.72178	-0.0419891
cg04383647	chr6	7616109	-		OpenSea			-0.654893	0.0145887	-0.0895057	-0.476673	0.167715	-0.0630287	-0.10237	0.886407	-0.0130636
cg04384031	chr17	19631485	+	chr17:19627877-19628298	S_Shelf			-0.692288	0.0113202	-0.0628245	-0.397272	0.238214	-0.03851	-0.195964	0.791535	-0.0198175
cg04384912	chr15	80325923	-		OpenSea			-0.620511	0.00891695	-0.0716057	-0.523865	0.0845233	-0.0617778	-0.245119	0.723869	-0.0301474
cg04386156	chr12	127232118	+		OpenSea	LINC00944	Body	0.619472	0.00672635	0.0860581	0.307298	0.237168	0.0410179	0.259254	0.679012	0.0335682
cg04395205	chr20	32850520	-		OpenSea	ASIP	Body	-0.622035	0.00875976	-0.105542	-0.39013	0.169196	-0.0656054	-0.214001	0.751297	-0.0353717
cg04408549	chr12	89938479	+		OpenSea			-0.583401	0.0108159	-0.0849475	-0.462509	0.112037	-0.0678449	-0.244261	0.723869	-0.0382558
cg04416111	chr16	87234895	+		OpenSea			-0.747681	0.00536678	-0.124541	-0.488363	0.110295	-0.0834814	-0.234748	0.740941	-0.0399988
cg04457264	chr2	238092979	-		OpenSea			-0.860379	0.00590014	-0.0562762	-0.592198	0.105099	-0.041283	-0.370073	0.659913	-0.0279808
cg04465049	chr17	45695995	+		OpenSea	NPEPPS	Body	-0.640085	0.00683617	-0.106329	-0.30543	0.25755	-0.0492999	-0.124111	0.825114	-0.0200643
cg04465154	chr8	9045558	+		OpenSea			-0.819348	0.0068511	-0.106675	-0.461353	0.185009	-0.0638541	-0.142454	0.844223	-0.0205585
cg04468198	chr16	85784951	+	chr16:85783862-85785131	Island	C16orf74	TSS1500	-0.724634	0.00453121	-0.132588	-0.348504	0.200466	-0.0681375	-0.174615	0.777043	-0.0299362
cg04473654	chr4	54187654	+		OpenSea	SCFD2	Body	-0.739358	0.0135763	-0.10092	-0.543393	0.156819	-0.0757133	-0.404755	0.658956	-0.0588856
cg04475878	chr22	36707977	-		OpenSea	MYH9	Body	-0.989498	0.00233721	-0.123797	-0.892359	0.0404819	-0.113743	-0.480335	0.606586	-0.0652908
cg04477510	chr21	44582492	-		OpenSea			-0.838073	0.0103651	-0.0949956	-0.579653	0.150143	-0.0690966	-0.305872	0.74862	-0.0381092
cg04483190	chr2	239418008	-		OpenSea			-1.02104	0.00394424	-0.110809	-0.40224	0.272708	-0.0384509	-0.219137	0.788541	-0.0197629
cg04490614	chr22	50862375	+	chr22:50862756-50862967	N_Shore	PPP6R2;PPP6R2;PPP6R2;PPP6R2	Body;Body;Body;Body	-0.9046	0.00792344	-0.0871067	-0.425699	0.285169	-0.0356309	-0.379721	0.687642	-0.0326749
cg04496782	chr3	31741190	+		OpenSea	OSBPL10;OSBPL10	Body;Body	-0.669141	0.00706499	-0.0655509	-0.261393	0.368309	-0.0280479	-0.115875	0.845886	-0.0128468
cg04498198	chr17	27899966	-	chr17:27899511-27900067	Island	TP53I13	3'UTR	-0.598901	0.0118188	-0.0354279	-0.483108	0.114788	-0.0274364	-0.149594	0.810744	-0.00795805
cg04498739	chr7	95226308	-	chr7:95225503-95226194	S_Shore	PDK4	TSS1500	-0.591121	0.0156488	-0.065432	-0.199609	0.549871	-0.0247935	-0.0780951	0.909695	-0.0093202
cg04500192	chr16	75340612	-		OpenSea	CFDP1	Body	-0.783792	0.0143771	-0.0795471	-0.256794	0.553286	-0.0290118	0.0351289	0.976382	0.00434748
cg04501020	chr13	80586582	-		OpenSea	LINC01080	Body	-0.771384	0.00727766	-0.128615	-0.424849	0.20184	-0.071536	-0.172044	0.808268	-0.0297237
cg04512048	chr1	180490884	+		OpenSea			-0.661103	0.0154086	-0.111459	-0.339659	0.3419	-0.0579241	-0.197612	0.797432	-0.0340842
cg04517482	chr15	71581087	-		OpenSea	THSD4	Body	-1.83515	0.000877688	-0.265189	-0.871325	0.0407871	-0.143166	-0.400406	0.64146	-0.067324
cg04525074	chr15	69335994	+		OpenSea	NOX5;NOX5;NOX5;NOX5;NOX5;MIR548H4	Body;Body;Body;Body;Body;Body	-0.595307	0.00719109	-0.103184	-0.268689	0.295098	-0.0471365	-0.0529122	0.927366	-0.00914742
cg04535332	chr22	24230644	-		OpenSea			-1.04739	0.00311721	-0.128524	-0.951101	0.0436275	-0.119115	-0.425939	0.649886	-0.0578458
cg04540097	chr8	140227505	-		OpenSea			-1.24314	0.00128394	-0.158591	-0.570968	0.0693755	-0.0804349	-0.247643	0.721011	-0.0371114
cg04541009	chr21	44765921	-		OpenSea			-0.585299	0.0128094	-0.0610355	-0.282878	0.345772	-0.0282362	-0.141984	0.817829	-0.0129882
cg04546097	chr3	120401058	-		OpenSea	HGD;HGD	1stExon;5'UTR	0.604595	0.0117333	0.0472084	0.638805	0.063715	0.0503299	0.369014	0.649886	0.0268191
cg04550762	chr10	81088695	+		OpenSea			-0.909414	0.00290404	-0.154548	-0.641109	0.0632009	-0.109697	-0.180347	0.782905	-0.0311607
cg04556770	chr8	18999123	+		OpenSea			-1.12788	0.00548236	-0.0839904	-0.709454	0.12422	-0.0580669	-0.404964	0.709675	-0.0356377
cg04563996	chr3	57093519	-		OpenSea	ARHGEF3;SPATA12	5'UTR;TSS1500	-0.895855	0.00692213	-0.15398	-0.4174	0.272266	-0.0713098	-0.188377	0.813053	-0.0314709
cg04564998	chr14	69154547	+		OpenSea			-0.792302	0.011007	-0.0551134	-0.681776	0.0931985	-0.0486767	-0.332729	0.723869	-0.0262857
cg04573554	chr3	133102057	-		OpenSea	TMEM108;TMEM108;TMEM108	Body;Body;Body	0.796154	0.0067555	0.107173	0.39653	0.23631	0.0509593	0.221364	0.773432	0.0263146
cg04579291	chr8	23397998	+		OpenSea	SLC25A37	Body	-0.530621	0.0140284	-0.0745047	-0.52005	0.0806415	-0.0731128	-0.300948	0.658956	-0.0437839
cg04586532	chr13	99374571	+		OpenSea	SLC15A1	Body	-1.22182	0.014782	-0.0863078	-1.06642	0.110809	-0.0719469	-0.764147	0.649886	-0.0478837
cg04592728	chr11	20620181	+	chr11:20618197-20619920	S_Shore	SLC6A5	TSS1500	0.710146	0.012166	0.0976091	0.249125	0.50194	0.0322056	0.0382534	0.968194	0.00481074
cg04596071	chr7	2155899	-	chr7:2154677-2155252	S_Shore	MAD1L1;MAD1L1;MAD1L1	Body;Body;Body	-0.926744	0.00541306	-0.121261	-0.531332	0.150564	-0.0642248	-0.230244	0.779508	-0.026927
cg04604708	chr7	137638053	-		OpenSea	CREB3L2	Body	-0.735366	0.0133116	-0.124252	-0.444409	0.235889	-0.0739211	-0.238717	0.77869	-0.0401068
cg04605759	chr12	112550483	+	chr12:112546147-112546706	S_Shelf			-1.3123	0.00205404	-0.216023	-0.733657	0.0724401	-0.125258	-0.504715	0.635893	-0.0869437
cg04613574	chr16	18957717	-		OpenSea			-0.731212	0.00536678	-0.0879633	-0.476771	0.110822	-0.0607655	-0.236902	0.735471	-0.0308902
cg04616867	chr2	234883779	-		OpenSea	TRPM8	Body	-1.17797	0.00482474	-0.15528	-0.555982	0.216035	-0.0806652	-0.334266	0.754614	-0.0504254
cg04618386	chr2	8768440	+		OpenSea			-0.765609	0.00824681	-0.127552	-0.309592	0.372946	-0.0504344	-0.177169	0.806977	-0.0280856
cg04622795	chr2	73158609	+		OpenSea	EMX1	Body	-0.591315	0.0101283	-0.0950037	-0.368509	0.188047	-0.0583937	-0.221574	0.743561	-0.0337338
cg04637518	chr9	134405107	+	chr9:134404317-134404560	S_Shore	UCK1;UCK1;UCK1;UCK1	Body;Body;Body;Body	-0.572693	0.0162076	-0.0831472	-0.375597	0.223602	-0.0532929	-0.204878	0.772795	-0.0277889
cg04639174	chr11	36532425	-	chr11:36531167-36531915	S_Shore	TRAF6;TRAF6	TSS1500;TSS1500	0.81741	0.00364063	0.0932928	0.279468	0.337317	0.0283364	0.130143	0.827193	0.0128797
cg04643892	chr7	75247307	-		OpenSea	HIP1;HIP1	Body;Body	-0.862364	0.00443022	-0.100002	-0.41716	0.195078	-0.0446134	-0.0606002	0.935336	-0.00585878
cg04654299	chr17	2308689	+	chr17:2302892-2305402	S_Shelf			-1.35851	0.00181607	-0.177778	-1.24093	0.0386833	-0.165623	-0.414914	0.649886	-0.0624921
cg04661740	chr9	137257799	-		OpenSea	RXRA	Body	-0.763057	0.00365432	-0.109818	-0.31462	0.240775	-0.0485366	-0.0893053	0.873584	-0.013996
cg04661976	chr20	17830725	+		OpenSea			-0.519944	0.0160489	-0.0878479	-0.368302	0.190265	-0.0621644	-0.11207	0.84807	-0.0194037
cg04671726	chr1	24741549	-	chr1:24742671-24743039	N_Shore	STPG1;STPG1;STPG1;NIPAL3;STPG1;STPG1	TSS1500;TSS1500;TSS1500;TSS1500;1stExon;5'UTR	-0.537812	0.0138165	-0.0473124	-0.219093	0.446842	-0.0198517	-0.140064	0.811401	-0.01383
cg04684152	chr2	72012863	+	chr2:72012850-72013078	Island			-0.734746	0.00711195	-0.0908986	-0.417693	0.185705	-0.0481275	-0.1539	0.814773	-0.0171314
cg04687190	chr10	12508841	+		OpenSea	CAMK1D;CAMK1D	Body;Body	-0.793849	0.0142803	-0.104126	-0.387599	0.355359	-0.0470292	-0.0661802	0.948014	-0.0079228
cg04689698	chr1	32167458	+	chr1:32169537-32169869	N_Shelf	COL16A1	Body	-1.02352	0.0033456	-0.169059	-0.442301	0.205184	-0.0700896	-0.136899	0.850711	-0.0210945
cg04694615	chr3	13420948	-		OpenSea	NUP210	Body	-0.585013	0.0115164	-0.0969404	-0.377678	0.18964	-0.0633159	-0.171528	0.787733	-0.0292704
cg04705669	chr2	197451647	-		OpenSea	HECW2	5'UTR	-1.42177	0.00128394	-0.156549	-0.688187	0.0615385	-0.0871433	-0.298729	0.687622	-0.0404679
cg04713102	chr10	118648016	+		OpenSea	SHTN1;SHTN1;SHTN1	Body;Body;Body	-0.817681	0.00805504	-0.142941	-0.441245	0.220673	-0.0778799	-0.272184	0.751297	-0.0460403
cg04714188	chr3	11254704	-		OpenSea	HRH1;HRH1	5'UTR;5'UTR	-1.23889	0.0019659	-0.185502	-0.85921	0.047774	-0.123149	-0.368994	0.658956	-0.0488542
cg04714315	chr13	45391816	-		OpenSea			-0.900089	0.00367099	-0.12179	-0.473138	0.142555	-0.0599214	-0.152875	0.817027	-0.0178866
cg04719509	chr6	42115055	-		OpenSea			-0.621716	0.0130036	-0.097551	-0.389035	0.216936	-0.0590739	-0.194484	0.782905	-0.0296808
cg04724319	chr17	1009219	-	chr17:1011844-1012968	N_Shelf	ABR;ABR;ABR	Body;Body;Body	-0.682368	0.0138084	-0.0812574	-0.336944	0.345807	-0.0376879	-0.151246	0.836559	-0.0159855
cg04729010	chr17	39874212	-		OpenSea			-0.944371	0.0148561	-0.123671	-0.279147	0.602041	-0.0346668	-0.14168	0.892525	-0.0153502
cg04729603	chr18	55898144	+		OpenSea	NEDD4L;NEDD4L;NEDD4L;NEDD4L;NEDD4L;NEDD4L;NEDD4L;NEDD4L;NEDD4L;NEDD4L	Body;Body;Body;5'UTR;5'UTR;5'UTR;Body;Body;5'UTR;5'UTR	-0.766642	0.0129188	-0.0834879	-0.616951	0.12422	-0.0688646	-0.189376	0.81548	-0.0231204
cg04734784	chr17	75251087	+	chr17:75251958-75252180	N_Shore			-0.575798	0.0148766	-0.074463	-0.307067	0.315079	-0.0410594	-0.0700371	0.91705	-0.0098477
cg04739647	chr2	176987462	-	chr2:176986424-176988291	Island	HOXD9;HOXD9	5'UTR;1stExon	-0.680098	0.0121902	-0.0188422	-1.06661	0.039433	-0.0324538	-1.04506	0.252853	-0.0288998
cg04740245	chr6	40981242	-		OpenSea	LOC101929555	Body	0.659497	0.00899176	0.0548952	0.444847	0.144962	0.0355925	0.130815	0.834411	0.00879659
cg04742550	chr16	31366429	-		OpenSea	ITGAX	TSS200	-1.0055	0.00376287	-0.0605596	-0.716502	0.0701637	-0.0464144	-0.377855	0.660375	-0.0269804
cg04745032	chr2	20384496	+		OpenSea			-0.527494	0.0113753	-0.0895517	-0.251518	0.334806	-0.0421418	-0.0702137	0.897803	-0.0121529
cg04746356	chr8	8691930	+		OpenSea	MFHAS1	Body	-0.968546	0.00530203	-0.141578	-0.871484	0.0581161	-0.125835	-0.33986	0.711337	-0.0456548
cg04748213	chr7	151397247	+		OpenSea	PRKAG2;PRKAG2;PRKAG2	Body;Body;Body	-1.06722	0.00175502	-0.129851	-0.349942	0.210938	-0.0376529	-0.03264	0.965181	-0.00309442
cg04751761	chr16	2084192	-	chr16:2086420-2086892	N_Shelf	SLC9A3R2;SLC9A3R2	Body;Body	-0.856279	0.00330926	-0.128432	-0.388092	0.181794	-0.0553375	-0.118416	0.844937	-0.0157801
cg04760448	chr21	46890849	-	chr21:46890848-46891115	Island	COL18A1;COL18A1;COL18A1	Body;Body;Body	-0.866325	0.0095678	-0.12454	-0.324092	0.436144	-0.0426118	-0.0867596	0.923197	-0.011222
cg04768892	chr5	106725742	-		OpenSea	EFNA5	Body	-0.851288	0.00879821	-0.11937	-0.497627	0.198921	-0.0737776	-0.299781	0.746255	-0.0452359
cg04770417	chr2	99529523	-		OpenSea	KIAA1211L	5'UTR	-0.841155	0.00959578	-0.0977353	-0.694793	0.0937429	-0.0775674	-0.216116	0.800071	-0.0224806
cg04779361	chr14	106539720	+		OpenSea			0.643524	0.0102267	0.042565	0.445078	0.149242	0.0281164	0.233145	0.749927	0.0133541
cg04784321	chr14	91828035	-		OpenSea	CCDC88C	Body	-0.608774	0.00875196	-0.0672869	-0.245099	0.382806	-0.0236235	-0.263206	0.687642	-0.0282492
cg04784867	chr8	11272781	-		OpenSea	FAM167A-AS1	Body	-1.0018	0.00624691	-0.126307	-0.359058	0.393406	-0.0495989	-0.0919065	0.920611	-0.0133392
cg04788997	chr14	103578049	+		OpenSea			-0.856858	0.00273691	-0.121454	-0.604299	0.060734	-0.0886958	-0.332795	0.649886	-0.0508949
cg04793635	chr3	58220568	+	chr3:58223101-58224364	N_Shelf			-0.553886	0.0136598	-0.0750347	-0.359175	0.208458	-0.0497127	-0.134328	0.821408	-0.0197563
cg04794141	chr14	92325159	+		OpenSea	TC2N	5'UTR	-0.582995	0.0159095	-0.0284974	-0.419732	0.181842	-0.0214516	-0.181507	0.791535	-0.00985804
cg04796349	chr20	61855124	+		OpenSea			-0.532951	0.0139556	-0.0891052	-0.224906	0.430393	-0.0372839	-0.0716012	0.90372	-0.0113792
cg04815649	chr1	241763969	+		OpenSea	OPN3	Body	-1.57562	0.0024864	-0.217895	-0.808778	0.108387	-0.123986	-0.424563	0.721741	-0.0683367
cg04816140	chr9	92763384	+		OpenSea			-0.6065	0.0109842	-0.0821998	-0.221929	0.466065	-0.028296	0.121463	0.843167	0.0144462
cg04818689	chr22	42035011	+		OpenSea	XRCC6;XRCC6;XRCC6;XRCC6	Body;Body;Body;Body	-0.697603	0.00864474	-0.113852	-0.723209	0.0581161	-0.117773	-0.42962	0.631401	-0.0718568
cg04822808	chr15	100882162	+	chr15:100880957-100882438	Island	ADAMTS17;ADAMTS17	5'UTR;1stExon	-0.878018	0.0100502	-0.109201	-0.46379	0.259989	-0.0651664	-0.178993	0.835017	-0.0244352
cg04826040	chr12	132933643	-	chr12:132935371-132936152	N_Shore			-0.537087	0.0114226	-0.0608578	-0.452984	0.100577	-0.0519885	-0.13444	0.80958	-0.0167113
cg04841389	chr6	32015083	-		OpenSea	TNXB;TNXB	Body;TSS1500	-0.750261	0.00632595	-0.0619451	-0.556723	0.0909939	-0.0481762	-0.329811	0.658956	-0.0300338
cg04851848	chr5	16616019	+	chr5:16616509-16617428	N_Shore	LOC101929524;FAM134B	TSS200;Body	-0.859422	0.00852669	-0.145578	-0.37531	0.337409	-0.0627321	-0.0894288	0.916399	-0.0152712
cg04853995	chr12	112550460	+	chr12:112546147-112546706	S_Shelf			-0.766662	0.0150237	-0.0579585	-0.480127	0.23545	-0.0383658	-0.279697	0.765019	-0.0242906
cg04854328	chr5	92914828	-	chr5:92914770-92917337	Island	FLJ42709;FLJ42709	Body;Body	-0.669687	0.00600151	-0.0674649	-0.325175	0.231364	-0.0301863	-0.274061	0.676069	-0.025241
cg04854441	chr8	8522172	-		OpenSea			-0.899763	0.00286653	-0.133383	-0.496163	0.100932	-0.0778358	-0.136708	0.819693	-0.0220761
cg04858322	chr13	114831550	+		OpenSea	RASA3	Body	-1.16389	0.00153448	-0.105877	-0.711852	0.0497773	-0.0566364	-0.341945	0.649886	-0.0261185
cg04862097	chr4	2795456	+	chr4:2795139-2795467	Island	SH3BP2	5'UTR	-0.796142	0.0123788	-0.0613677	-0.476691	0.22984	-0.0395378	-0.0622539	0.949377	-0.00555788
cg04871235	chr17	64537735	+		OpenSea	PRKCA	Body	-1.15402	0.00138459	-0.174365	-0.586511	0.063715	-0.08295	-0.233112	0.729339	-0.0308019
cg04880374	chr17	48627947	-	chr17:48624415-48624723	S_Shelf	SPATA20;SPATA20;SPATA20	Body;Body;Body	-0.647321	0.0100472	-0.0800031	-0.332298	0.27514	-0.0387589	-0.0904079	0.887091	-0.00995922
cg04883026	chr11	66487938	-		OpenSea	SPTBN2	Body	-0.754695	0.0165217	-0.122994	-0.491347	0.22912	-0.0780918	-0.237744	0.791535	-0.0379967
cg04886611	chr7	102557016	+		OpenSea	LRRC17;LRRC17;FBXL13;FBXL13;FBXL13;FBXL13	5'UTR;5'UTR;Body;Body;Body;Body	-0.847824	0.00573302	-0.122177	-0.758793	0.0611615	-0.108104	-0.327592	0.687622	-0.0439544
cg04894027	chr1	17951184	+	chr1:17949452-17949670	S_Shore	ARHGEF10L;ARHGEF10L	Body;Body	-0.913959	0.0026454	-0.156297	-0.417064	0.149242	-0.0719688	-0.0535981	0.935736	-0.00921945
cg04898035	chr8	17640624	+		OpenSea	MTUS1;MTUS1	5'UTR;5'UTR	-0.531164	0.0138923	-0.0889495	-0.284303	0.303221	-0.0469076	-0.0202823	0.980232	-0.00351351
cg04899475	chr16	15701788	+		OpenSea	KIAA0430;KIAA0430;KIAA0430	Body;Body;Body	-0.846071	0.00739397	-0.0774153	-0.422532	0.249581	-0.0345651	-0.196132	0.804176	-0.0154397
cg04903600	chr19	1105746	+	chr19:1103722-1105758	Island	GPX4;GPX4;GPX4	Body;Body;Body	-0.632407	0.0154067	-0.0744355	-0.160742	0.665322	-0.0175009	-0.0998319	0.887227	-0.01068
cg04909357	chr6	32338440	+		OpenSea	C6orf10;C6orf10;C6orf10	Body;Body;Body	-1.19485	0.00347913	-0.165842	-0.688428	0.109107	-0.101649	-0.260649	0.779263	-0.0416527
cg04909881	chr3	46407932	-		OpenSea	LOC102724297	Body	0.670585	0.012443	0.0876787	-0.0661046	0.886393	-0.00663022	0.117877	0.867042	0.0138327
cg04912993	chr3	105236259	-		OpenSea	ALCAM	Body	-1.03253	0.014339	-0.107568	-0.374607	0.507512	-0.0318863	-0.123322	0.917695	-0.0117023
cg04918339	chr7	105820515	-		OpenSea			-0.789592	0.016567	-0.123724	-0.336374	0.449665	-0.0493934	-0.173366	0.846625	-0.0253717
cg04926431	chr21	46798617	-	chr21:46799907-46800846	N_Shore			-0.69323	0.0131507	-0.106767	-0.197255	0.603061	-0.0305057	0.0905933	0.904931	0.0120381
cg04927706	chr16	53117254	-		OpenSea	CHD9	5'UTR	-0.654491	0.011743	-0.111434	-0.572505	0.0941323	-0.0976707	-0.283425	0.72142	-0.0490197
cg04936123	chr17	43153772	+		OpenSea	NMT1	Body	-0.585881	0.0102651	-0.0658186	-0.506553	0.0873764	-0.0560095	-0.220345	0.743561	-0.0222335
cg04942710	chr5	179230091	-	chr5:179228283-179229003	S_Shore	MGAT4B;MGAT4B	Body;TSS1500	-0.855434	0.00488346	-0.13572	-0.544637	0.109976	-0.0838673	-0.183631	0.798122	-0.0270563
cg04945422	chr3	15450998	-		OpenSea			-0.888917	0.00400014	-0.127972	-0.493646	0.134544	-0.0673275	-0.251684	0.746255	-0.0327698
cg04948875	chr11	64622984	+	chr11:64621207-64622246	S_Shore	EHD1;EHD1;EHD1	Body;Body;Body	-0.66002	0.00599644	-0.111484	-0.321524	0.22971	-0.0553131	-0.156056	0.791523	-0.0269267
cg04951638	chr17	78593781	-		OpenSea	RPTOR;RPTOR	Body;Body	-1.01403	0.00191146	-0.120366	-0.523647	0.0803415	-0.0675483	-0.13224	0.81854	-0.0184141
cg04952324	chr7	73727108	-		OpenSea	CLIP2;CLIP2	5'UTR;5'UTR	-1.25918	0.00224127	-0.202087	-0.739246	0.0718016	-0.113925	-0.333191	0.711337	-0.0484433
cg04953735	chr17	78652628	-		OpenSea	RPTOR;RPTOR	Body;Body	-0.682719	0.0157813	-0.112753	-0.318126	0.394246	-0.050309	-0.111095	0.884198	-0.0182926
cg04955826	chr2	172917232	-		OpenSea	METAP1D	Body	0.88821	0.0058078	0.116117	0.727305	0.0693755	0.0927025	0.404183	0.658626	0.0474548
cg04960440	chr10	14606714	-		OpenSea	FAM107B;FAM107B;FAM107B;FAM107B;FAM107B;FAM107B;FAM107B;FAM107B;FAM107B;FAM107B	5'UTR;5'UTR;5'UTR;5'UTR;5'UTR;5'UTR;5'UTR;5'UTR;Body;5'UTR	-0.779363	0.0112762	-0.0552344	-0.431853	0.254913	-0.0329613	-0.17421	0.825021	-0.0144281
cg04962763	chr1	29220069	-		OpenSea	EPB41;EPB41;EPB41;EPB41;EPB41	5'UTR;5'UTR;5'UTR;5'UTR;5'UTR	-0.611468	0.0162966	-0.0921477	-0.31841	0.343044	-0.0503817	-0.077856	0.915012	-0.0123187
cg04966159	chr14	105173801	+		OpenSea	INF2;INF2	Body;Body	-1.04047	0.00209622	-0.157721	-0.515841	0.0993642	-0.0836857	-0.223077	0.752125	-0.036749
cg04984128	chr3	110062428	-		OpenSea			-0.991094	0.00887592	-0.144217	-0.775231	0.101379	-0.109481	-0.345712	0.74938	-0.0465948
cg04987122	chr16	2213440	-	chr16:2214222-2215518	N_Shore	TRAF7	5'UTR	-0.758247	0.0114548	-0.0661245	-0.327029	0.386666	-0.0248196	-0.166571	0.829018	-0.0131312
cg04988729	chr11	606583	-		OpenSea	PHRF1	Body	-0.619734	0.0112632	-0.0883743	-0.368716	0.220448	-0.0499141	-0.105751	0.867168	-0.0142342
cg04991322	chr10	121431767	-		OpenSea	BAG3;BAG3	ExonBnd;Body	-0.649848	0.0111541	-0.108787	-0.250026	0.443836	-0.040244	-0.0787994	0.908595	-0.0128323
cg04996588	chr19	1107911	+	chr19:1108394-1109610	N_Shore	SBNO2;SBNO2	3'UTR;3'UTR	-0.928065	0.0144504	-0.115907	-0.451342	0.359993	-0.0519882	-0.0857036	0.940258	-0.00846728
cg04997452	chr15	39697356	-		OpenSea			-0.794489	0.0153909	-0.101919	-0.542639	0.200803	-0.0662647	-0.0678667	0.947841	-0.00753839
cg04998379	chr4	129491708	+		OpenSea			-0.705145	0.0131707	-0.090753	-0.332555	0.36216	-0.0393462	-0.215906	0.787273	-0.0261855
cg05002402	chr6	42473340	-		OpenSea			-1.24234	0.00906006	-0.113897	-0.924445	0.1157	-0.0920986	-0.330083	0.791287	-0.0371727
cg05002479	chr19	13983383	-	chr19:13984606-13984918	N_Shore			-0.633546	0.00922966	-0.110097	-0.360596	0.21522	-0.0629501	-0.0517612	0.939708	-0.00882744
cg05004518	chr7	105923321	-	chr7:105924650-105925975	N_Shore	NAMPT	Body	0.713833	0.0127234	0.11962	0.461586	0.201123	0.077245	0.125273	0.868153	0.0216863
cg05013245	chr1	212735161	-	chr1:212731668-212732457	S_Shelf			-0.613933	0.0121238	-0.0934411	-0.397189	0.195078	-0.0626984	-0.192411	0.779263	-0.0304132
cg05020854	chr19	2710761	-		OpenSea			0.541195	0.0164956	0.0926328	0.236763	0.436106	0.0401421	0.0928719	0.879532	0.0155413
cg05029434	chr6	74413299	-		OpenSea	CD109;CD109;CD109	Body;Body;Body	-0.920554	0.00651701	-0.0768832	-0.269449	0.503631	-0.019458	-0.0598913	0.949391	-0.00396947
cg05031424	chr17	6945159	-	chr17:6945389-6947521	N_Shore	SLC16A11	Body	-0.644961	0.0114226	-0.10043	-0.258965	0.425622	-0.0388556	-0.128558	0.845333	-0.0187369
cg05038372	chr17	79339784	-		OpenSea			-0.776955	0.0102267	-0.110439	-0.423495	0.250399	-0.0567268	-0.198485	0.803433	-0.0261552
cg05045889	chr19	48223312	+	chr19:48219831-48220298	S_Shelf	EHD2	Body	-0.747271	0.00477416	-0.122714	-0.588943	0.0659089	-0.0977059	-0.249861	0.721304	-0.0426706
cg05058748	chr2	235903542	+		OpenSea	SH3BP4	5'UTR	-0.622936	0.0095348	-0.0966916	-0.38884	0.180283	-0.0590155	-0.165048	0.79444	-0.0241309
cg05075169	chr21	38904171	+		OpenSea			-0.862621	0.00494131	-0.145431	-0.480577	0.151468	-0.0816266	-0.00810029	0.99485	-0.00138136
cg05077661	chr18	33043317	+		OpenSea			-1.12767	0.00153448	-0.162349	-0.808505	0.0407871	-0.120516	-0.377693	0.635893	-0.0604966
cg05080409	chr22	37729350	-	chr22:37730551-37731415	N_Shore			-0.628543	0.00613651	-0.109986	-0.38448	0.1423	-0.0680303	0.00102534	0.99926	0.000170227
cg05081930	chr17	80239958	+		OpenSea			-0.87848	0.0056483	-0.0657696	-0.569618	0.117129	-0.0458106	-0.267025	0.750847	-0.0231824
cg05089424	chr3	30481685	+		OpenSea			-1.02841	0.00936919	-0.118535	-0.744071	0.12814	-0.0906709	-0.338646	0.763139	-0.0444419
cg05103064	chr10	7311500	-		OpenSea	SFMBT2	Body	-1.04562	0.00302324	-0.112574	-0.759849	0.0612438	-0.0769124	-0.336421	0.680056	-0.0308896
cg05104052	chr1	230245764	-		OpenSea	GALNT2;GALNT2	Body;Body	-0.745586	0.0083216	-0.126908	-0.395177	0.23351	-0.0664599	-0.178832	0.804063	-0.0295476
cg05104189	chr6	155475642	-		OpenSea	TIAM2	Body	-1.18882	0.00156421	-0.112861	-0.530407	0.0941933	-0.0426777	-0.0798264	0.900383	-0.00580321
cg05113850	chr7	134586190	+		OpenSea	CALD1;CALD1;CALD1;CALD1;CALD1	Body;Body;Body;Body;Body	0.826436	0.00331052	0.108272	0.801885	0.0409783	0.104649	0.566096	0.539471	0.0718211
cg05118735	chr2	120249900	-		OpenSea	SCTR	Body	-0.541148	0.0161301	-0.0464377	-0.223048	0.461699	-0.020288	-0.0868048	0.88671	-0.00834356
cg05122245	chr16	88700548	+	chr16:88700455-88701573	Island			-0.71452	0.0089325	-0.0900697	-0.335301	0.305167	-0.0392062	-0.189923	0.791091	-0.0217853
cg05125838	chr3	48601585	-		OpenSea	UCN2;COL7A1	TSS1500;3'UTR	-0.920645	0.00267056	-0.118624	-0.667766	0.0578894	-0.0898785	-0.238326	0.7344	-0.0342285
cg05132705	chr1	31956275	+		OpenSea			-0.758854	0.00579293	-0.128196	-0.330804	0.278968	-0.0546566	-0.109035	0.865409	-0.0187554
cg05134325	chr13	52423122	-		OpenSea			-0.75039	0.0104916	-0.118303	-0.521881	0.149827	-0.0844684	-0.260681	0.758299	-0.0430666
cg05149477	chr7	75472080	+		OpenSea			-0.996659	0.00471531	-0.153084	-0.560253	0.144461	-0.0901735	-0.136125	0.863777	-0.0226974
cg05150333	chr20	52403283	-		OpenSea			-0.842422	0.0129724	-0.120956	-0.424356	0.324901	-0.0649797	-0.298769	0.764498	-0.0459508
cg05162878	chr10	98830022	+		OpenSea	SLIT1	Body	-1.80233	0.00153448	-0.258934	-0.96696	0.063715	-0.154097	-0.368395	0.736537	-0.0621126
cg05169814	chr5	90354616	+		OpenSea	ADGRV1;ADGRV1	Body;Body	-1.19691	0.00178071	-0.172231	-0.737986	0.0578894	-0.113239	-0.387801	0.649886	-0.0616918
cg05172844	chr3	127455288	+		OpenSea	MGLL;MGLL;MGLL	Body;Body;Body	-0.876084	0.00792344	-0.101135	-0.593133	0.134112	-0.0724912	-0.105504	0.897341	-0.0139149
cg05194102	chr16	2088960	+	chr16:2088753-2088998	Island	SLC9A3R2;SLC9A3R2	3'UTR;3'UTR	-0.864329	0.00982922	-0.0426107	-0.417285	0.304155	-0.0179632	-0.318261	0.746255	-0.0132067
cg05210612	chr2	42081656	-		OpenSea			-0.635673	0.0129145	-0.0876788	-0.589183	0.0870893	-0.0805071	-0.337847	0.663358	-0.0457814
cg05214511	chr4	80572259	-		OpenSea			0.612327	0.0085262	0.0820592	0.343661	0.211696	0.0452444	0.21393	0.746255	0.0253224
cg05228717	chr12	132863109	+	chr12:132862586-132862956	S_Shore	GALNT9	Body	-1.03269	0.00256845	-0.132223	-0.450601	0.162013	-0.0622929	-0.174824	0.801512	-0.0258795
cg05229305	chr9	124048493	-		OpenSea	GSN;GSN-AS1;GSN;GSN;GSN;GSN;GSN;GSN;GSN;GSN	TSS1500;TSS1500;5'UTR;5'UTR;5'UTR;5'UTR;5'UTR;5'UTR;Body;Body	-1.11908	0.00143121	-0.151836	-0.500427	0.0869357	-0.0752971	-0.0854913	0.880314	-0.0133377
cg05232364	chr22	22316532	-		OpenSea	TOP3B;TOP3B;TOP3B	Body;Body;Body	-0.742869	0.0120231	-0.121817	-0.343831	0.357865	-0.0586822	-0.134484	0.862014	-0.02288
cg05233353	chr10	75648857	+		OpenSea			-0.674872	0.0131271	-0.0934976	-0.358606	0.29798	-0.0465402	-0.171843	0.811657	-0.0226899
cg05236424	chr1	153600830	-		OpenSea	S100A13;S100A1;S100A13;S100A13;S100A13;S100A13	TSS1500;TSS200;TSS200;5'UTR;TSS1500;TSS1500	-0.563132	0.0160369	-0.0450866	-0.281091	0.361415	-0.0236281	-0.0928551	0.882897	-0.00834229
cg05237429	chr3	45166052	+		OpenSea	CDCP1;CDCP1	Body;Body	-0.566352	0.0138122	-0.0371101	-0.737517	0.0462943	-0.0467189	-0.551708	0.600387	-0.0373353
cg05240760	chr2	199239878	-		OpenSea			0.598776	0.00852669	0.0897443	0.140393	0.628945	0.0207359	0.122923	0.825448	0.0169607
cg05243058	chr6	76086345	-		OpenSea	FILIP1;FILIP1;FILIP1	Body;Body;Body	1.04345	0.00485425	0.118931	0.416272	0.299071	0.0417643	0.203056	0.81033	0.0190465
cg05245650	chr2	37900205	+	chr2:37898142-37899830	S_Shore	CDC42EP3	TSS1500	-0.788851	0.0077996	-0.0715824	-0.767521	0.0612438	-0.0698475	-0.287336	0.731088	-0.0291494
cg05246522	chr17	25798973	-		OpenSea	KSR1	TSS200	-0.719788	0.00480975	-0.12392	-0.16466	0.574256	-0.0297773	-0.142723	0.807203	-0.0247202
cg05247226	chr7	73686817	+		OpenSea			-0.747302	0.0101283	-0.10494	-0.547276	0.131051	-0.0745067	-0.267002	0.751297	-0.0346974
cg05247773	chr14	103018580	+	chr14:103021331-103021990	N_Shelf			-0.63944	0.00915155	-0.104679	-0.361434	0.216912	-0.0600982	-0.258059	0.719257	-0.0436457
cg05251269	chr16	2083128	-	chr16:2086420-2086892	N_Shelf	SLC9A3R2;SLC9A3R2	Body;Body	-1.08138	0.00184497	-0.182297	-0.629946	0.0633369	-0.107087	-0.227148	0.746255	-0.0391856
cg05251814	chr16	585386	+	chr16:587567-588172	N_Shelf	SOLH	5'UTR	-1.15796	0.00362583	-0.118767	-0.585423	0.153753	-0.0668879	-0.290312	0.762657	-0.0357064
cg05255994	chr3	139029435	-		OpenSea			-0.749214	0.00717841	-0.116517	-0.451624	0.163888	-0.0715722	-0.291409	0.709675	-0.0479891
cg05260915	chr1	235134117	-		OpenSea			-0.595236	0.0105391	-0.0936445	-0.203264	0.495029	-0.0312889	-0.0930936	0.875634	-0.013604
cg05262191	chr1	1714271	-	chr1:1713639-1714141	S_Shore			-0.752531	0.00371377	-0.103334	-0.474679	0.0927499	-0.0680435	-0.0509441	0.934305	-0.00773288
cg05269451	chr2	172962700	-	chr2:172963623-172964135	N_Shore			-0.866016	0.00553248	-0.13639	-0.582794	0.105128	-0.0949258	-0.295379	0.724649	-0.0488262
cg05280501	chr9	80130342	+		OpenSea	GNA14;GNA14-AS1	Body;Body	-0.625427	0.0164678	-0.0694977	-0.0708366	0.877275	-0.0072558	0.0968958	0.892028	0.00909977
cg05280555	chr3	32727089	-	chr3:32726517-32727149	Island	CNOT10	Body	0.825988	0.0158146	0.0688332	0.305369	0.511416	0.0205312	0.132053	0.886404	0.00940294
cg05283276	chr10	24780103	+		OpenSea	KIAA1217;KIAA1217;KIAA1217;KIAA1217;KIAA1217;KIAA1217	Body;Body;Body;Body;Body;Body	-1.04957	0.00217485	-0.165266	-0.707379	0.0578894	-0.115191	-0.261703	0.724649	-0.0441852
cg05288075	chr7	77022728	-		OpenSea	GSAP	Body	-0.854353	0.00534046	-0.145077	-0.554788	0.111461	-0.0934846	-0.36252	0.658956	-0.0619744
cg05293319	chr8	74350571	+		OpenSea	STAU2-AS1;STAU2;STAU2;STAU2;STAU2	Body;Body;Body;Body;Body	-0.491459	0.0162076	-0.0779305	-0.324919	0.219403	-0.0522215	-0.161541	0.785912	-0.0265477
cg05295550	chr21	33712182	+		OpenSea	URB1	Body	-1.44553	0.0018406	-0.140809	-0.926595	0.0545456	-0.100996	-0.651728	0.606586	-0.0746464
cg05296619	chr13	114834683	-	chr13:114836066-114836520	N_Shore	RASA3	Body	-0.704121	0.0144478	-0.0551908	-0.317068	0.399737	-0.0269195	-0.179843	0.815273	-0.0160834
cg05296777	chr10	73829074	+		OpenSea	SPOCK2	Body	-0.563713	0.0125049	-0.0810159	-0.471239	0.109292	-0.066845	-0.35481	0.649886	-0.0493654
cg05297315	chr1	154396107	+		OpenSea	IL6R;IL6R;IL6R	Body;Body;Body	-1.09167	0.00479378	-0.182637	-0.68619	0.112037	-0.112562	-0.266884	0.777621	-0.0435675
cg05303803	chr7	73512477	-		OpenSea	LIMK1;LIMK1	Body;Body	-0.640013	0.0129724	-0.0959302	-0.364514	0.260012	-0.051915	-0.0995562	0.882769	-0.0144145
cg05305099	chr16	57657514	-		OpenSea	GPR56;GPR56	5'UTR;5'UTR	-0.734301	0.00541482	-0.120653	-0.382624	0.188422	-0.064834	-0.129485	0.830426	-0.0220909
cg05308928	chr17	57236242	-	chr17:57231855-57232655	S_Shelf	PRR11	5'UTR	-0.658196	0.00816968	-0.106759	-0.488318	0.10856	-0.0781986	-0.180203	0.782905	-0.027854
cg05318567	chr1	245045274	+		OpenSea			-0.710694	0.00771636	-0.0878706	-0.312279	0.318399	-0.0352365	-0.193586	0.781494	-0.0221561
cg05325763	chr11	68607719	-	chr11:68606682-68607330	S_Shore	CPT1A;CPT1A	5'UTR;5'UTR	-1.10953	0.00289335	-0.138494	-0.619872	0.0985799	-0.0700959	-0.339583	0.687642	-0.0368868
cg05329720	chr9	137718814	+	chr9:137719283-137719504	N_Shore	COL5A1	Body	-0.649336	0.00869383	-0.110823	-0.289707	0.327644	-0.0502351	-0.0798993	0.897815	-0.0127094
cg05331562	chr19	18484848	-		OpenSea			-0.771619	0.00818349	-0.0712885	-0.384514	0.260012	-0.039218	-0.126378	0.860366	-0.0131924
cg05334190	chr13	44880206	-		OpenSea			-0.739317	0.00649187	-0.119426	-0.464429	0.139245	-0.075422	-0.209074	0.768219	-0.0357727
cg05336486	chr18	20694580	-		OpenSea			-0.547836	0.0143467	-0.0796432	-0.308039	0.281644	-0.047059	-0.0990842	0.868622	-0.0149725
cg05352803	chr1	154998876	+		OpenSea	DCST2;DCST2	ExonBnd;Body	-0.746548	0.00804684	-0.114858	-0.448606	0.176075	-0.066729	-0.225182	0.767939	-0.0325509
cg05352995	chr8	48236231	+		OpenSea	SPIDR;SPIDR;SPIDR;SPIDR	Body;Body;Body;Body	-0.977805	0.00275981	-0.100415	-0.397617	0.200611	-0.0456392	-0.060121	0.933414	-0.00733036
cg05355311	chr22	50629224	-	chr22:50628949-50629249	Island	TRABD	5'UTR	-0.534283	0.0137451	-0.0566812	-0.266463	0.34066	-0.0303553	-0.163742	0.789336	-0.0185875
cg05357717	chr20	62317412	-	chr20:62317505-62317775	N_Shore	RTEL1;RTEL1	Body;Body	-0.540839	0.0161873	-0.0769838	-0.22148	0.465489	-0.0300949	-0.0938712	0.87783	-0.0123694
cg05365942	chr14	64541738	-		OpenSea	SYNE2;SYNE2;MIR548AZ	Body;Body;Body	-0.928138	0.0149459	-0.162311	-0.603314	0.217333	-0.106326	-0.0699211	0.954823	-0.0118404
cg05375705	chr8	27788799	-		OpenSea	SCARA5	Body	-0.98248	0.00364052	-0.166849	-0.495696	0.154964	-0.0827536	-0.10661	0.882094	-0.0175614
cg05376738	chr1	212923780	+		OpenSea	NSL1;NSL1	Body;Body	-0.780268	0.0109047	-0.0943009	-0.415246	0.268425	-0.0465868	-0.173729	0.824358	-0.0186743
cg05404787	chr2	10281526	+		OpenSea	C2orf48;C2orf48	1stExon;5'UTR	-0.685023	0.00869281	-0.0919655	-0.378931	0.218927	-0.0478346	-0.136522	0.832176	-0.017007
cg05405476	chr5	94027888	+		OpenSea	SLF1	Body	-0.871911	0.0083735	-0.0905568	-0.581433	0.1423	-0.0567828	-0.339484	0.72341	-0.030389
cg05413061	chr3	16225307	+		OpenSea	GALNTL2	Body	-0.706065	0.00773232	-0.110596	-0.0802981	0.83733	-0.016095	0.00273951	0.998177	0.00039902
cg05415308	chr15	71406783	-	chr15:71407656-71408498	N_Shore	CT62	5'UTR	-1.45673	0.00136884	-0.140017	-0.990671	0.0407871	-0.105875	-0.56531	0.606586	-0.0649155
cg05415978	chr19	39678458	+		OpenSea			-0.654301	0.00828513	-0.0992112	-0.422983	0.151026	-0.0628059	-0.239834	0.736328	-0.0339599
cg05418037	chr17	77934934	+		OpenSea	TBC1D16	Body	-0.961074	0.00617618	-0.0872333	-0.522657	0.186583	-0.043176	-0.315421	0.740387	-0.0232726
cg05419625	chr4	75083248	-		OpenSea	MTHFD2L	Body	-1.35486	0.00437511	-0.177862	-0.814509	0.116458	-0.0969197	-0.304949	0.785912	-0.0344412
cg05422383	chr6	43979018	-		OpenSea			-0.62954	0.00936711	-0.104981	-0.240919	0.41984	-0.0378923	-0.109982	0.856583	-0.0189402
cg05431701	chr4	143689297	+		OpenSea	INPP4B;INPP4B	5'UTR;5'UTR	-0.707242	0.0124638	-0.120681	-0.148164	0.712787	-0.0255282	-0.125581	0.866582	-0.021751
cg05433490	chr16	1133247	-	chr16:1128223-1130394	S_Shelf			-0.637514	0.0107176	-0.0795429	-0.520765	0.104202	-0.0667662	-0.279367	0.707839	-0.0365731
cg05433664	chr5	56346913	+		OpenSea			-0.961161	0.00866014	-0.11056	-0.210241	0.659798	-0.0199301	-0.399077	0.704309	-0.0417719
cg05438152	chr9	127044991	+		OpenSea	NEK6;NEK6;NEK6;NEK6	Body;5'UTR;5'UTR;5'UTR	-0.619445	0.0121982	-0.0829847	-0.213421	0.509751	-0.0286219	-0.152923	0.812991	-0.0180491
cg05438325	chr11	64323228	+		OpenSea	SLC22A11;SLC22A11;SLC22A11;SLC22A11	5'UTR;5'UTR;1stExon;1stExon	-0.642217	0.013847	-0.071403	-0.332953	0.320183	-0.0390393	-0.136521	0.844223	-0.0169473
cg05443135	chr1	156083552	-	chr1:156084486-156085097	N_Shore	LMNA;LMNA;LMNA;LMNA;LMNA	TSS1500;TSS1500;TSS1500;TSS1500;5'UTR	-0.651613	0.0115041	-0.105423	-0.328833	0.305539	-0.0540944	-0.180944	0.795929	-0.0306354
cg05444541	chr17	17804740	+		OpenSea	TOM1L2;TOM1L2	Body;Body	-0.601271	0.00942011	-0.102258	-0.323517	0.243765	-0.0543376	-0.176793	0.778446	-0.0304855
cg05445326	chr3	196065569	+		OpenSea	TM4SF19	TSS1500	-1.19436	0.00455216	-0.0758514	-0.572827	0.20211	-0.0423894	-0.23143	0.808906	-0.0193005
cg05453333	chr10	49731375	+	chr10:49731448-49732638	N_Shore	ARHGAP22	Body	-0.605984	0.0131013	-0.0790362	-0.281232	0.36965	-0.034365	-0.10795	0.867221	-0.0131391
cg05474739	chr15	102070434	+		OpenSea			-0.625139	0.0123398	-0.0894166	-0.0944375	0.80439	-0.0129846	-0.0205296	0.983051	-0.0026647
cg05476182	chr5	133913122	-		OpenSea	PHF15	Body	-0.777186	0.00371377	-0.0977436	-0.601381	0.0632009	-0.0778444	-0.232513	0.728724	-0.0321945
cg05480683	chr5	170519408	-		OpenSea	RANBP17	Body	-1.32731	0.00197308	-0.1444	-0.77115	0.0642222	-0.0920432	-0.360464	0.685055	-0.0474104
cg05485769	chr17	44820573	+		OpenSea	NSF	Body	-0.829247	0.00344521	-0.136205	-0.44956	0.126609	-0.072576	-0.169319	0.789932	-0.0254533
cg05488731	chr4	48637552	+		OpenSea	FRYL	5'UTR	-0.954474	0.00275981	-0.124163	-0.676594	0.060734	-0.0927768	-0.420019	0.6226	-0.0591819
cg05491160	chr12	124938176	+	chr12:124941314-124941584	N_Shelf	NCOR2;NCOR2;NCOR2	Body;Body;Body	-0.988703	0.00453319	-0.0783899	-0.810017	0.0632009	-0.0669157	-0.518781	0.6226	-0.0454561
cg05492840	chr1	8254431	-		OpenSea			-1.18831	0.00822763	-0.130131	-0.510384	0.341314	-0.0642	-0.0887265	0.944176	-0.0113148
cg05493443	chr11	34704490	+		OpenSea			-1.24959	0.00315128	-0.202786	-0.624651	0.140237	-0.0959766	-0.1772	0.837621	-0.0268759
cg05496286	chr16	85027930	-		OpenSea	ZDHHC7;ZDHHC7	5'UTR;5'UTR	-0.774119	0.00828513	-0.105113	-0.325907	0.351214	-0.0408818	-0.192425	0.79905	-0.0237635
cg05499338	chr16	81517665	+		OpenSea	CMIP	Body	-0.764065	0.00691201	-0.126613	-0.416688	0.200383	-0.0676399	-0.266168	0.736471	-0.0421416
cg05499811	chr9	419673	-		OpenSea	DOCK8;DOCK8;DOCK8	Body;Body;Body	-0.634302	0.0118678	-0.099423	-0.410459	0.192412	-0.0657593	-0.136231	0.834682	-0.022403
cg05499890	chr1	115238213	-		OpenSea	AMPD1	TSS200	0.818191	0.00323313	0.0908128	0.330289	0.227079	0.0339382	0.29134	0.658956	0.0281317
cg05501742	chr16	126892	-	chr16:127448-128631	N_Shore	MPG;MPG;MPG	TSS200;TSS1500;TSS1500	-0.724305	0.00984166	-0.0840485	-0.53861	0.124117	-0.0649824	-0.16031	0.820125	-0.0203093
cg05504045	chr16	86618836	-		OpenSea			-0.69213	0.0107693	-0.116607	-0.439333	0.188003	-0.0731046	-0.24101	0.759411	-0.0394663
cg05512869	chr6	112525703	+		OpenSea	LAMA4;LAMA4;LAMA4	Body;Body;Body	-0.77096	0.00663344	-0.0928577	-0.648165	0.0705025	-0.0801375	-0.133722	0.843619	-0.0177296
cg05513069	chr18	43608309	+	chr18:43608140-43608510	Island	PSTPIP2	Body	1.01358	0.00938865	0.13422	-0.0195266	0.981928	-0.00135509	0.0155974	0.992442	0.00186666
cg05513367	chr20	50186627	+		OpenSea			-0.683552	0.00580783	-0.0755406	-0.558246	0.0693755	-0.0630807	-0.124978	0.827452	-0.0155708
cg05523624	chr6	146679657	-		OpenSea	GRM1;GRM1;GRM1;GRM1	Body;Body;Body;Body	-0.897515	0.00436431	-0.148718	-0.576741	0.0985799	-0.0976924	-0.298241	0.710687	-0.0512165
cg05542957	chr5	36690437	-	chr5:36690207-36690658	Island			1.64349	0.00253785	0.16783	0.443425	0.390729	0.0317422	0.159935	0.879604	0.0111593
cg05548425	chr17	1553415	-	chr17:1551730-1553249	S_Shore	RILP	TSS200	-1.19923	0.00498278	-0.205305	-0.460084	0.323982	-0.0785564	-0.340829	0.75677	-0.0571763
cg05549419	chr7	75513140	-		OpenSea	RHBDD2;RHBDD2	Body;Body	0.880957	0.015835	0.0337083	-0.483657	0.308671	-0.0208706	-0.195668	0.843619	-0.00925777
cg05550603	chr17	71287339	+		OpenSea	CDC42EP4	5'UTR	-0.529709	0.0137161	-0.05832	-0.241578	0.385215	-0.025303	-0.239461	0.72178	-0.0243718
cg05554161	chr9	127540080	+	chr9:127539239-127540081	Island	OLFML2A	Body	-0.825037	0.00355419	-0.100529	-0.366011	0.202556	-0.0412889	-0.191188	0.771589	-0.0202609
cg05556202	chr3	196065106	-		OpenSea	TM4SF19	5'UTR	-0.941752	0.00330926	-0.125341	-0.530431	0.109441	-0.07474	-0.188333	0.790167	-0.0282554
cg05556562	chr21	44789190	+		OpenSea			-0.842054	0.00611468	-0.0690311	-0.696008	0.0693755	-0.0590771	-0.380987	0.658956	-0.0355358
cg05564088	chr21	27512723	-		OpenSea	APP;APP;APP;APP;APP;APP;APP;APP;APP;APP	TSS200;5'UTR;Body;Body;Body;Body;Body;Body;Body;Body	-0.589647	0.0154579	-0.056205	-0.586413	0.0842727	-0.0559628	-0.482939	0.606586	-0.0468838
cg05564182	chr1	221219852	-		OpenSea			-0.649889	0.0123788	-0.0960639	-0.418345	0.199785	-0.0602727	-0.118759	0.862014	-0.0161512
cg05566945	chr6	10370253	+		OpenSea			-1.01087	0.0116158	-0.174294	-0.692099	0.166644	-0.119494	-0.369205	0.754614	-0.0619439
cg05567143	chr22	50980910	+	chr22:50982570-50982994	N_Shore			-1.04763	0.00605663	-0.131392	-0.444914	0.299824	-0.0499155	-0.140671	0.875116	-0.0145312
cg05569220	chr17	79138873	-	chr17:79139501-79140028	N_Shore	LOC388428;AATK	TSS1500;Body	-0.741738	0.0087575	-0.117194	-0.521113	0.131051	-0.0807075	-0.197443	0.790932	-0.0294064
cg05571840	chr9	119033738	+		OpenSea	PAPPA	Body	-1.11454	0.00330926	-0.170028	-0.54853	0.150464	-0.0880389	-0.266184	0.76448	-0.0444563
cg05572488	chr2	228522133	+		OpenSea			-0.841409	0.00974201	-0.135103	-0.324067	0.422918	-0.0490576	-0.145546	0.859545	-0.0223039
cg05573646	chr17	74025851	-		OpenSea			-0.780361	0.00533905	-0.0786433	-0.52361	0.103503	-0.0557031	-0.312872	0.673704	-0.0348458
cg05575921	chr5	373378	+	chr5:373842-374426	N_Shore	AHRR	Body	-0.97418	0.00688466	-0.1144	-0.453435	0.272109	-0.0480395	-0.138942	0.871903	-0.0131519
cg05579598	chr16	88989069	+		OpenSea	CBFA2T3;CBFA2T3	5'UTR;Body	-0.762285	0.0045377	-0.122519	-0.417757	0.149242	-0.0696218	-0.201857	0.764158	-0.0338573
cg05585556	chr5	138614407	-		OpenSea	SNHG4;SNORA74A;MATR3	Body;TSS200;5'UTR	-0.79572	0.00931275	-0.0446147	-0.390786	0.286989	-0.0184179	-0.394538	0.658956	-0.0210745
cg05587665	chr6	170252085	-		OpenSea			-0.560746	0.0158574	-0.088081	-0.378008	0.209701	-0.0581675	-0.160152	0.80535	-0.0243244
cg05593749	chr10	80940888	-		OpenSea	ZMIZ1	5'UTR	-0.783894	0.00315182	-0.0930852	-0.456789	0.0966552	-0.0510407	-0.220268	0.729165	-0.0230815
cg05596156	chr3	64177129	-		OpenSea	PRICKLE2-AS3;PRICKLE2	Body;Body	-1.00586	0.00355419	-0.116148	-0.529827	0.138207	-0.0546943	-0.311306	0.714194	-0.0314021
cg05607271	chr4	99181393	-	chr4:99181509-99183199	N_Shore	RAP1GDS1;RAP1GDS1;RAP1GDS1;RAP1GDS1;RAP1GDS1;RAP1GDS1	TSS1500;TSS1500;TSS1500;TSS1500;TSS1500;TSS1500	-0.574551	0.014266	-0.0475028	-0.23298	0.45291	-0.0198658	-0.206734	0.764498	-0.0193684
cg05608674	chr13	24128265	+		OpenSea			-0.954082	0.00218275	-0.162956	-0.37982	0.174662	-0.0638278	-0.164041	0.790511	-0.0274752
cg05609780	chr3	24001171	+		OpenSea	NR1D2;NR1D2	Body;Body	-0.858063	0.00443022	-0.0856114	-0.489346	0.134953	-0.0536934	-0.187669	0.790932	-0.0214092
cg05610701	chr1	21635527	-		OpenSea	ECE1	Body	-0.499845	0.0161873	-0.0661795	-0.405161	0.140653	-0.0539308	-0.146722	0.802631	-0.0212189
cg05655555	chr19	2054816	+	chr19:2050630-2051566	S_Shelf			-1.13906	0.0013731	-0.171588	-0.624885	0.0578894	-0.0993295	-0.16346	0.786119	-0.0273441
cg05667620	chr7	871984	+		OpenSea	SUN1;SUN1;SUN1;SUN1;SUN1	TSS200;5'UTR;5'UTR;5'UTR;Body	-0.956612	0.0059411	-0.0772493	-0.475622	0.21905	-0.04324	-0.366414	0.697075	-0.0340623
cg05669237	chr3	50208262	+		OpenSea	SEMA3F	Body	-0.760246	0.0118241	-0.0944166	-0.397795	0.291245	-0.0460087	-0.096501	0.904921	-0.0105543
cg05673110	chr13	37269461	-		OpenSea	C13orf36	Body	0.730051	0.00495424	0.116107	0.290269	0.303221	0.0434412	0.124764	0.831066	0.0189554
cg05674377	chr20	43275684	-		OpenSea	ADA	Body	-0.613592	0.0122902	-0.101915	-0.521376	0.104508	-0.0868652	-0.297992	0.686671	-0.0510411
cg05675249	chr4	89299791	+	chr4:89299990-89300429	N_Shore	HERC6;HERC6	TSS200;TSS200	-0.544248	0.016	-0.0901532	-0.36345	0.214488	-0.0588544	-0.215361	0.75677	-0.0366969
cg05691053	chr12	72104344	-		OpenSea			-0.7314	0.0135336	-0.0940984	-0.574034	0.135796	-0.0762437	-0.427655	0.652228	-0.0571473
cg05695699	chr1	33235324	-	chr1:33235494-33235718	N_Shore	KIAA1522	Body	-0.732386	0.00660566	-0.120291	-0.372023	0.223904	-0.0632714	-0.0509934	0.944906	-0.00872815
cg05697766	chr16	84808531	-		OpenSea	USP10;USP10;USP10;USP10	Body;Body;Body;Body	-0.923331	0.00574928	-0.135739	-0.576444	0.130857	-0.0812048	-0.167112	0.8286	-0.0217621
cg05700447	chr1	155978627	+		OpenSea			-0.523713	0.015546	-0.0794045	-0.185502	0.527264	-0.0261183	-0.0698797	0.908449	-0.0102085
cg05703358	chr15	68644950	-		OpenSea	ITGA11	Body	-0.709549	0.00957216	-0.0965779	-0.560548	0.104593	-0.0780502	-0.398204	0.649886	-0.0569071
cg05713856	chr8	119504312	+		OpenSea	SAMD12;SAMD12	Body;Body	-1.19914	0.00589855	-0.206172	-0.493502	0.312739	-0.0889984	-0.409669	0.729339	-0.0705524
cg05715564	chr9	130736099	+		OpenSea	FAM102A	Body	-0.791654	0.00497531	-0.074618	-0.405493	0.185443	-0.03363	-0.322713	0.66196	-0.0282472
cg05727605	chr7	116418268	-		OpenSea	MET;MET	Body;Body	-1.20459	0.00281193	-0.202416	-0.710119	0.0851255	-0.116961	-0.259046	0.769487	-0.0417334
cg05728216	chr11	1885010	+		OpenSea	LSP1;LSP1	TSS1500;Body	-0.663004	0.0115564	-0.0815479	-0.289282	0.383247	-0.0365146	-0.0723038	0.920832	-0.0101014
cg05733463	chr11	13282917	+		OpenSea			-0.600715	0.00788608	-0.104438	-0.439569	0.109441	-0.0767382	-0.249175	0.697075	-0.0430439
cg05735955	chr19	11087842	-		OpenSea	SMARCA4;SMARCA4;SMARCA4	5'UTR;5'UTR;5'UTR	-0.63612	0.0133757	-0.0922131	-0.278391	0.403652	-0.037984	-0.0844581	0.903673	-0.011441
cg05748997	chr12	117524737	-		OpenSea	TESC;TESC;TESC	Body;Body;Body	-0.605	0.0153103	-0.105442	-0.369594	0.251254	-0.0648789	-0.160967	0.811657	-0.0265572
cg05754905	chr1	160992352	-	chr1:160990718-160991225	S_Shore	F11R	TSS1500	-1.00716	0.00330926	-0.0894391	-0.80979	0.055265	-0.0751568	-0.20446	0.787273	-0.0218669
cg05756780	chr1	154380705	+	chr1:154377670-154378445	S_Shelf	IL6R;IL6R	Body;Body	-0.710811	0.0122257	-0.0641399	-0.453751	0.20157	-0.0378192	-0.137196	0.853097	-0.0107132
cg05762236	chr19	1111027	+	chr19:1110399-1110701	S_Shore	SBNO2;SBNO2;SBNO2;SBNO2	ExonBnd;ExonBnd;Body;Body	-0.972245	0.0033456	-0.166374	-0.624663	0.080618	-0.10653	-0.318148	0.687622	-0.0538972
cg05763559	chr17	59416084	-		OpenSea	BCAS3;BCAS3	Body;Body	-0.493098	0.0140273	-0.0778478	-0.353987	0.169364	-0.0549546	-0.202368	0.744114	-0.0313308
cg05771157	chr16	15595999	+		OpenSea	C16orf45;C16orf45	TSS200;Body	-0.956357	0.00617618	-0.0577069	-0.673994	0.101863	-0.0429911	-0.300322	0.749927	-0.0218799
cg05775230	chr4	47792666	-		OpenSea	CORIN;CORIN;CORIN	Body;Body;Body	0.85286	0.0135089	0.141653	0.379653	0.395151	0.0611639	0.210725	0.817114	0.033042
cg05783518	chr17	6962359	+		OpenSea			-1.00601	0.0116158	-0.0941904	-0.595247	0.227611	-0.0504257	-0.305712	0.782905	-0.0244843
cg05784329	chr1	8066925	+		OpenSea			-1.78119	0.00539837	-0.279793	-0.803835	0.252226	-0.135488	-0.172205	0.910401	-0.0297431
cg05788176	chr10	128950976	-		OpenSea	DOCK1;FAM196A	Body;Body	-0.619242	0.011007	-0.104081	-0.131677	0.694693	-0.0207635	0.0178395	0.98488	0.00291064
cg05789802	chr10	135072039	-	chr10:135075001-135075452	N_Shelf			-0.611082	0.00709026	-0.10075	-0.326847	0.211696	-0.0530373	-0.184394	0.76448	-0.0290909
cg05795048	chr3	50288909	-		OpenSea	GNAI2;GNAI2;GNAI2;GNAI2;GNAI2;GNAI2	Body;5'UTR;Body;5'UTR;5'UTR;Body	-1.46406	0.00136884	-0.19666	-0.801122	0.0578894	-0.096808	-0.341191	0.679607	-0.0367234
cg05795603	chr19	19702165	+		OpenSea	PBX4;PBX4	Body;Body	-1.26015	0.00304421	-0.138178	-0.800963	0.0763511	-0.0966065	-0.37728	0.706953	-0.0486381
cg05799169	chr22	50721120	+	chr22:50718979-50721884	Island	PLXNB2	Body	-2.19873	0.00372342	-0.347399	-1.54411	0.0719178	-0.258009	-0.502772	0.776749	-0.0863421
cg05808004	chr1	3427407	+	chr1:3427355-3427683	Island	MEGF6	Body	-0.878648	0.00391137	-0.131417	-0.384106	0.221904	-0.0553736	-0.128485	0.845279	-0.0168101
cg05809362	chr17	38699371	+		OpenSea			0.537866	0.0159968	0.0507964	0.196012	0.519012	0.0172921	-0.139621	0.816939	-0.010962
cg05823917	chr8	22422274	+	chr8:22422534-22423702	N_Shore	SORBS3;SORBS3	TSS1500;Body	-0.797806	0.00630648	-0.0826684	-0.604147	0.0869357	-0.0656575	-0.237018	0.760805	-0.0273358
cg05837648	chr5	143344594	-		OpenSea			-0.749316	0.00985873	-0.125773	-0.0782044	0.866562	-0.0129149	-0.0865434	0.909787	-0.0149815
cg05839377	chr5	43007632	+		OpenSea			-0.689165	0.0147668	-0.0709861	-0.400357	0.268425	-0.0438393	-0.240317	0.772795	-0.0272797
cg05840031	chr11	31832353	+	chr11:31831620-31839038	Island	PAX6;PAX6;PAX6	5'UTR;5'UTR;5'UTR	0.556806	0.0141248	0.0598336	0.229524	0.443748	0.0233244	0.0983703	0.870686	0.00944401
cg05843312	chr7	76586131	+	chr7:76588998-76589608	N_Shelf			0.851965	0.0110046	0.104486	0.949349	0.0578894	0.118649	0.351683	0.726638	0.040205
cg05845533	chr17	64672205	-		OpenSea	PRKCA	Body	-0.57659	0.0157357	-0.0966944	-0.203309	0.531267	-0.0324167	-0.0972365	0.879798	-0.0163419
cg05860566	chr16	19017211	+		OpenSea	TMC7;TMC7	5'UTR;Body	-0.630084	0.00840377	-0.0951064	-0.512246	0.0879821	-0.0785638	-0.229608	0.737023	-0.0361796
cg05869435	chr2	28455280	-		OpenSea	BRE;BRE;BRE;BRE;BRE;BRE	Body;Body;Body;Body;Body;Body	-0.578075	0.0100193	-0.0859227	-0.474304	0.0979907	-0.0714816	-0.249431	0.704543	-0.0385649
cg05878072	chr2	235930830	+		OpenSea	SH3BP4	5'UTR	-0.801862	0.00656396	-0.101072	-0.411789	0.217994	-0.0543945	-0.165549	0.813053	-0.0233724
cg05878876	chr9	114874419	-		OpenSea	MIR3134;SUSD1;SUSD1;SUSD1	Body;Body;Body;Body	-1.54414	0.00128394	-0.212815	-0.974172	0.0428076	-0.12295	-0.503568	0.6226	-0.058416
cg05885688	chr8	41628552	+	chr8:41624555-41625380	S_Shelf	ANK1;ANK1;ANK1;ANK1;ANK1	Body;Body;Body;Body;Body	-0.810993	0.0134137	-0.129607	-0.41964	0.315501	-0.0689045	-0.261085	0.779664	-0.043867
cg05895873	chr18	60056289	-	chr18:60051869-60052387	S_Shelf			-0.93243	0.00422109	-0.12371	-0.291208	0.40545	-0.0466861	-0.335854	0.682983	-0.0476222
cg05898524	chr1	156083276	-	chr1:156084486-156085097	N_Shore	LMNA;LMNA;LMNA	TSS1500;TSS1500;TSS1500	-0.862449	0.00436431	-0.135418	-0.356103	0.262072	-0.0597092	-0.141421	0.831212	-0.0236585
cg05905596	chr6	12336774	+		OpenSea			-2.11477	0.00208615	-0.143989	-0.771817	0.201761	-0.0347367	-0.434803	0.760805	-0.0166901
cg05906145	chr14	67895278	+		OpenSea			-0.802464	0.0146025	-0.115173	-0.617726	0.148056	-0.0910505	-0.259338	0.782905	-0.0406911
cg05908242	chr7	76609880	+		OpenSea	PMS2L11	TSS1500	-0.664935	0.00870635	-0.0943283	-0.377769	0.209438	-0.0552261	-0.141846	0.820815	-0.0219394
cg05913038	chr22	32928717	+		OpenSea	SYN3;SYN3;SYN3	Body;Body;Body	-0.691597	0.0111046	-0.113808	-0.641272	0.0783867	-0.105205	-0.287506	0.724816	-0.0448164
cg05914990	chr1	7570689	-		OpenSea	CAMTA1	Body	0.729551	0.00649225	0.0750563	0.638432	0.0639783	0.0643009	0.420811	0.6226	0.0413963
cg05923954	chr3	58170283	-		OpenSea			-0.642821	0.00972648	-0.0959685	-0.559109	0.0845094	-0.0825978	-0.319528	0.658956	-0.0467716
cg05924740	chr17	63657296	-		OpenSea	CEP112;CEP112;CEP112;CEP112	Body;Body;Body;Body	-0.791878	0.0038567	-0.11912	-0.470583	0.109479	-0.0673401	-0.089113	0.879757	-0.0125132
cg05927588	chr4	151562045	-		OpenSea	LRBA;LRBA	Body;Body	-0.886059	0.00993582	-0.0506818	-0.333574	0.437869	-0.0159833	-0.408664	0.681902	-0.0207807
cg05934667	chr5	68808834	+		OpenSea	OCLN;OCLN;OCLN	5'UTR;Body;Body	-0.965675	0.00455627	-0.166735	-0.516051	0.158996	-0.0909726	-0.241947	0.77107	-0.0416844
cg05940672	chr2	10438486	-	chr2:10442308-10444509	N_Shelf			-0.97672	0.00200167	-0.166183	-0.467068	0.102297	-0.0798849	-0.2444	0.71093	-0.0421636
cg05946693	chr19	36499747	+	chr19:36500169-36500530	N_Shore	SYNE4;SYNE4	TSS200;TSS200	-0.977536	0.00287491	-0.15526	-0.562621	0.0909939	-0.0929237	-0.217969	0.764498	-0.0368863
cg05956078	chr12	49450031	-	chr12:49453637-49454762	N_Shelf	KMT2D	TSS1500	-0.555186	0.0149804	-0.0847196	-0.242377	0.422346	-0.0381877	-0.143833	0.814773	-0.0229787
cg05962511	chr10	102730022	-	chr10:102729299-102729710	S_Shore			-0.681786	0.0143441	-0.0730136	-0.345843	0.337896	-0.0397014	-0.0602723	0.943638	-0.0073805
cg05978154	chr5	1100209	+	chr5:1099943-1100764	Island	SLC12A7	Body	-0.646069	0.00617618	-0.0701875	-0.262177	0.327087	-0.0258334	-0.22019	0.731088	-0.0220468
cg05983557	chr2	136912140	+		OpenSea			1.17427	0.0104916	0.167361	0.875305	0.128961	0.118395	0.475546	0.727371	0.063722
cg05988358	chr10	74082489	-	chr10:74079336-74079861	S_Shelf			-0.89703	0.00395039	-0.108907	-0.318771	0.328003	-0.035023	-0.104512	0.877285	-0.0108661
cg05988583	chr10	7356258	-		OpenSea	SFMBT2;SFMBT2	Body;Body	-0.6133	0.00901476	-0.102203	-0.398948	0.157829	-0.0676077	-0.156965	0.797685	-0.0268046
cg05990735	chr15	40560043	-		OpenSea	PAK6;PAK6;PAK6;PAK6;PAK6	Body;Body;Body;Body;Body	-0.81978	0.00330926	-0.138757	-0.436202	0.126372	-0.0757569	-0.137646	0.812184	-0.0238127
cg05999317	chr16	89397198	+		OpenSea	ANKRD11;ANKRD11;ANKRD11;ANKRD11	Body;5'UTR;5'UTR;5'UTR	-1.70392	0.00174344	-0.143757	-1.00341	0.0601173	-0.100358	-0.54491	0.649886	-0.058751
cg05999769	chr11	3941523	-		OpenSea	STIM1;STIM1;STIM1	Body;Body;Body	-1.28928	0.00143121	-0.211289	-0.394521	0.209748	-0.064667	-0.219733	0.764498	-0.0380111
cg06002802	chr1	200332539	+		OpenSea	LINC00862	Body	-1.50255	0.00213536	-0.144375	-1.15145	0.044021	-0.119719	-0.470903	0.658956	-0.0556369
cg06003853	chr5	10555268	-		OpenSea			-0.615243	0.0163595	-0.102886	-0.46952	0.162621	-0.0785536	-0.118325	0.866111	-0.0204606
cg06005163	chr17	47411420	-		OpenSea	ZNF652;ZNF652	5'UTR;5'UTR	-0.906345	0.00355419	-0.15379	-0.526778	0.10858	-0.088206	-0.29262	0.700093	-0.0494474
cg06010350	chr1	55354211	+	chr1:55352463-55353328	S_Shore	DHCR24	TSS1500	0.938447	0.00770643	0.136338	0.577359	0.162366	0.0790271	0.446855	0.658956	0.0624335
cg06011270	chr17	25572026	+		OpenSea			-0.833352	0.00415684	-0.140556	-0.369016	0.223965	-0.0624127	-0.070282	0.916823	-0.0121674
cg06015525	chr12	57872123	-	chr12:57869075-57870182	S_Shore	ARHGAP9;ARHGAP9;ARHGAP9	Body;Body;TSS1500	-0.888496	0.0070792	-0.115483	-0.305444	0.437271	-0.0347662	-0.0899923	0.914285	-0.0100025
cg06016120	chr3	5041728	+		OpenSea			-0.721753	0.0137451	-0.109827	-0.371893	0.322088	-0.0544066	-0.282297	0.751297	-0.0405876
cg06027629	chr6	160810191	-		OpenSea	SLC22A3	Body	-0.969392	0.0114548	-0.164434	-0.466107	0.330823	-0.0778345	-0.317985	0.77107	-0.053807
cg06040838	chr6	157469646	+		OpenSea	ARID1B;ARID1B	Body;Body	-0.811848	0.00807969	-0.11406	-0.470643	0.191503	-0.0688177	-0.145733	0.845712	-0.0227629
cg06048750	chr10	3823844	+	chr10:3823789-3824017	Island	KLF6;KLF6;KLF6;KLF6	Body;Body;Body;Body	-0.604149	0.0121902	-0.0522529	-0.259473	0.398566	-0.0201298	-0.119762	0.848923	-0.00936117
cg06053307	chr6	111873688	-		OpenSea	TRAF3IP2-AS1;TRAF3IP2-AS1;TRAF3IP2-AS1	Body;Body;Body	-0.819595	0.00562661	-0.101407	-0.543284	0.109976	-0.0636219	-0.166498	0.81033	-0.0181727
cg06067953	chr17	55984601	+		OpenSea	CUEDC1	5'UTR	-0.605989	0.0131622	-0.0662912	-0.221637	0.493263	-0.0221669	-0.190689	0.782905	-0.0191848
cg06068454	chr6	43990179	-		OpenSea	LOC101929705	Body	-1.30939	0.00173619	-0.192864	-1.03662	0.0395321	-0.147633	-0.535233	0.606586	-0.0720226
cg06071533	chr1	56192883	+		OpenSea			-0.978004	0.00366501	-0.161571	-0.496972	0.153342	-0.0850676	-0.12115	0.86693	-0.0209218
cg06078227	chr18	74401218	-		OpenSea	LOC400661	TSS1500	-0.60122	0.011761	-0.0873357	-0.21848	0.480204	-0.0294953	-0.178629	0.787273	-0.0246538
cg06082804	chr10	123277057	-		OpenSea	FGFR2;FGFR2;FGFR2;FGFR2;FGFR2;FGFR2;FGFR2;FGFR2;FGFR2	Body;Body;Body;Body;Body;Body;Body;Body;Body	0.783487	0.0132141	0.0747194	0.228526	0.593876	0.0179148	0.0970727	0.911467	0.00827547
cg06084610	chr3	195623768	+	chr3:195622187-195623033	S_Shore	TNK2;TNK2	TSS1500;5'UTR	-0.778013	0.0113086	-0.0711377	-0.448209	0.23631	-0.0434395	-0.352562	0.700084	-0.035989
cg06084615	chr22	39650974	-		OpenSea			-1.00795	0.00443022	-0.0955223	-0.644647	0.101256	-0.0659711	-0.449089	0.649886	-0.048132
cg06086582	chr8	27219812	+		OpenSea	PTK2B;PTK2B;PTK2B;PTK2B	5'UTR;5'UTR;5'UTR;5'UTR	-0.75477	0.00692008	-0.096111	-0.628579	0.073795	-0.0819018	-0.234385	0.75677	-0.0326262
cg06089322	chr14	65203351	-		OpenSea	PLEKHG3	Body	-0.701267	0.00944575	-0.0789689	-0.252994	0.451632	-0.0252528	-0.249492	0.747764	-0.0257278
cg06103624	chr15	66998926	-	chr15:66993543-66996571	S_Shelf	SMAD6;SMAD6	Body;Body	-0.748829	0.0138185	-0.0373224	-0.104845	0.828914	-0.00459639	-0.175129	0.827497	-0.00715723
cg06106510	chr3	30762233	+		OpenSea			-0.616123	0.0103705	-0.106543	-0.361362	0.216358	-0.0627226	-0.114184	0.851634	-0.0196856
cg06118122	chr1	236695160	+		OpenSea	LGALS8;LGALS8;LGALS8;LGALS8	Body;Body;Body;Body	-0.739583	0.00595878	-0.111077	-0.39662	0.188551	-0.0614805	-0.0940041	0.880493	-0.0153654
cg06122175	chr14	93499028	+		OpenSea	ITPK1;ITPK1;ITPK1	Body;Body;Body	-1.35314	0.00247015	-0.215038	-0.639316	0.132069	-0.108621	-0.28772	0.764498	-0.0493812
cg06130614	chr1	28853535	-	chr1:28857037-28857311	N_Shelf	RCC1;RCC1;RCC1;RCC1;RCC1;RCC1	5'UTR;5'UTR;5'UTR;5'UTR;Body;Body	-1.46977	0.00175502	-0.219559	-0.721573	0.0845094	-0.0979099	-0.374994	0.686671	-0.0482073
cg06139582	chr11	2954355	+	chr11:2949788-2951756	S_Shelf			-1.18859	0.00208615	-0.173557	-0.858918	0.0462943	-0.130674	-0.331813	0.685063	-0.0539609
cg06139893	chr21	47404109	-	chr21:47404108-47404312	Island	COL6A1	Body	-0.63977	0.00985873	-0.106547	-0.325656	0.276834	-0.0530307	-0.205344	0.766609	-0.0332803
cg06141378	chr12	42488228	+		OpenSea	GXYLT1;GXYLT1	Body;Body	-0.860987	0.0033456	-0.15014	-0.539993	0.0854336	-0.0950787	-0.121795	0.841977	-0.0206967
cg06147895	chr10	133791401	-	chr10:133793426-133793647	N_Shelf	BNIP3	Body	-0.675445	0.0116899	-0.116654	-0.337679	0.312739	-0.05867	-0.176794	0.805369	-0.030518
cg06178055	chr4	189029280	-	chr4:189027609-189028033	S_Shore			-0.778155	0.0126985	-0.061075	-0.49527	0.207396	-0.0414101	-0.196266	0.811657	-0.017783
cg06189907	chr12	71426348	-		OpenSea			0.735259	0.00944575	0.0768346	0.363951	0.284586	0.0353909	0.237046	0.764498	0.0219207
cg06190752	chr21	44885171	+		OpenSea	LINC00313	Body	0.797735	0.00757896	0.0926737	0.751907	0.0633369	0.0868877	0.616848	0.606586	0.0669466
cg06193952	chr1	36710180	+		OpenSea	THRAP3	5'UTR	-1.07266	0.00608118	-0.147668	-0.515748	0.23803	-0.074428	-0.104157	0.913987	-0.0169291
cg06205541	chr13	111267521	-	chr13:111267780-111268778	N_Shore	CARKD;CARKD;CARKD;CARKD;CARKD;CARKD	TSS1500;TSS1500;TSS1500;TSS1500;TSS1500;TSS1500	-0.649642	0.0116158	-0.0591282	-0.3337	0.297831	-0.0283721	-0.25807	0.739839	-0.0209008
cg06205938	chr16	48656581	+		OpenSea	MIR5095	Body	-0.647233	0.0138827	-0.107756	-0.383435	0.252226	-0.0621446	-0.21656	0.776675	-0.0370072
cg06214670	chr7	99939244	+		OpenSea	STAG3L5P-PVRIG2P-PILRB;STAG3L5P-PVRIG2P-PILRB	Body;Body	-0.666951	0.015835	-0.108764	-0.435709	0.222533	-0.0692848	-0.243646	0.768219	-0.0392683
cg06221058	chr22	36762509	-		OpenSea	MYH9	5'UTR	-0.671494	0.00574609	-0.0612409	-0.316611	0.239489	-0.030664	-0.187829	0.764498	-0.0193384
cg06224594	chr12	120662359	+		OpenSea	PXN;PXN;PXN;PXN	Body;Body;Body;5'UTR	-0.853349	0.00687569	-0.119525	-0.455513	0.208458	-0.0680113	-0.296863	0.736471	-0.0448441
cg06225648	chr9	109976075	-		OpenSea			-0.737435	0.0100982	-0.0647629	-0.578107	0.109479	-0.0528983	-0.224275	0.777043	-0.0221663
cg06236835	chr21	34790088	+		OpenSea	IFNGR2	Body	-0.838985	0.00449633	-0.0545542	-0.568654	0.0884236	-0.0392612	-0.376132	0.649886	-0.0279388
cg06238939	chr17	15813417	-		OpenSea			-0.767843	0.0058078	-0.130418	-0.315542	0.311287	-0.0522497	-0.120085	0.852874	-0.0202948
cg06244022	chr5	65652549	-		OpenSea			0.686206	0.0165126	0.0761916	0.0258552	0.967737	0.00187254	0.0649029	0.941424	0.0085459
cg06244947	chr6	169540780	+	chr6:169539501-169540033	S_Shore			0.662876	0.0149928	0.0971229	0.18401	0.627146	0.0253944	0.156674	0.830426	0.0210546
cg06275867	chr19	18994520	-		OpenSea	CERS1;GDF1;CERS1;CERS1	Body;5'UTR;Body;Body	-0.545521	0.014782	-0.0880197	-0.178933	0.555522	-0.0305137	0.0432397	0.951361	0.00723546
cg06285241	chr14	105944655	-	chr14:105944421-105945700	Island	CRIP2	Body	-0.680954	0.00817856	-0.101297	-0.271349	0.378361	-0.0387496	-0.180198	0.788759	-0.0246742
cg06285909	chr16	69098945	-		OpenSea	TMCO7	Body	-0.846908	0.00323562	-0.136441	-0.361818	0.202551	-0.055453	-0.158375	0.79905	-0.0240814
cg06296640	chr2	47270917	+		OpenSea	TTC7A;TTC7A;TTC7A;TTC7A	Body;Body;Body;Body	-1.01182	0.00356494	-0.0990274	-0.548276	0.130564	-0.0589653	-0.277219	0.746255	-0.0318059
cg06300280	chr10	122973072	+		OpenSea			0.787265	0.00804067	0.103286	0.24502	0.501991	0.029161	0.1784	0.809508	0.0209265
cg06307601	chr8	130952644	+	chr8:130951372-130952651	Island	FAM49B	TSS1500	-0.57513	0.00835389	-0.0522516	-0.390377	0.13703	-0.0371836	-0.131847	0.809465	-0.0131642
cg06308882	chr18	2986172	-		OpenSea	LPIN2	5'UTR	1.19315	0.00810224	0.0872086	0.773967	0.148857	0.050023	0.593722	0.658626	0.0380866
cg06316121	chr1	111019785	-		OpenSea			-0.941034	0.00949589	-0.110891	-0.668306	0.135106	-0.0830594	-0.445533	0.673704	-0.0576422
cg06317805	chr3	106782589	-		OpenSea			0.740581	0.0128858	0.0830507	0.407684	0.276858	0.0420029	0.050845	0.957755	0.00490622
cg06319903	chr14	103477661	+		OpenSea	CDC42BPB	Body	-0.693805	0.0123788	-0.110324	-0.363666	0.296689	-0.056032	-0.1154	0.873732	-0.0173617
cg06331700	chr13	22661121	+		OpenSea			0.611827	0.0143481	0.101041	0.188519	0.581074	0.0291658	0.12762	0.848334	0.0207343
cg06337740	chr14	37550552	+		OpenSea	SLC25A21;SLC25A21	Body;Body	-1.25855	0.00217485	-0.206529	-0.682309	0.0824939	-0.107724	-0.335737	0.704198	-0.0510503
cg06340118	chr6	74407227	-	chr6:74405600-74406021	S_Shore	CD109;CD109;CD109	Body;Body;Body	-1.08256	0.00555422	-0.180848	-0.440936	0.308235	-0.071802	-0.399755	0.700093	-0.0620353
cg06345283	chr6	16822434	+		OpenSea			-0.575704	0.015057	-0.0632888	-0.188113	0.559812	-0.0183955	-0.223012	0.75677	-0.0232043
cg06346285	chr2	101374228	+		OpenSea			-0.83765	0.011202	-0.134871	-0.474715	0.243285	-0.0770652	-0.218249	0.804176	-0.0374374
cg06350853	chr1	168890140	+		OpenSea			-1.38359	0.00128394	-0.200699	-1.01568	0.0389392	-0.15476	-0.528509	0.606586	-0.0852698
cg06352867	chr5	90577426	+	chr5:90576347-90576629	S_Shore			-1.03675	0.014377	-0.158581	-0.489382	0.375429	-0.0792828	-0.188141	0.868315	-0.0317451
cg06357773	chr10	33434581	+		OpenSea			-0.820383	0.0150906	-0.0618357	-0.437347	0.318205	-0.0291507	-0.258128	0.789336	-0.0171211
cg06362432	chr2	72339693	+		OpenSea			-1.06281	0.00264286	-0.160675	-0.870858	0.0457631	-0.128524	-0.419871	0.649886	-0.0600299
cg06366345	chr14	101459591	+		OpenSea	SNORD114-31	Body	-0.567666	0.0133239	-0.0979275	-0.32823	0.256891	-0.0571322	-0.259842	0.711337	-0.0424909
cg06371967	chr11	96072163	-		OpenSea	MAML2	Body	-0.547576	0.0110522	-0.0712797	-0.49163	0.0845233	-0.0647664	-0.212349	0.740259	-0.0288555
cg06372654	chr7	128044655	-	chr7:128045542-128046298	N_Shore	IMPDH1;IMPDH1;IMPDH1;IMPDH1;IMPDH1;IMPDH1;IMPDH1	Body;Body;Body;Body;Body;Body;Body	-0.916499	0.00438716	-0.138482	-0.474494	0.165592	-0.0680041	-0.183356	0.803352	-0.0251192
cg06373653	chr12	7586129	+		OpenSea	CD163L1;CD163L1	Body;Body	-1.0593	0.00453319	-0.138704	-0.697317	0.096342	-0.0971036	-0.201112	0.810376	-0.0300292
cg06375758	chr9	36296874	-		OpenSea			-1.13975	0.00870635	-0.188876	-0.842335	0.113984	-0.1374	-0.379963	0.75677	-0.060546
cg06383113	chr4	3118048	-		OpenSea	HTT	Body	0.691822	0.0149335	0.0395909	0.243812	0.524574	0.0142008	0.186578	0.810131	0.0132563
cg06388350	chr4	95334135	-		OpenSea			-0.78819	0.00530835	-0.0842194	-0.262558	0.406928	-0.0323683	-0.0431084	0.955935	-0.00537774
cg06388937	chr10	104406651	+	chr10:104401821-104404968	S_Shore	TRIM8	Body	-0.609723	0.00936919	-0.0995831	-0.322346	0.252176	-0.0521321	-0.173718	0.782905	-0.0265564
cg06391536	chr19	47909941	+	chr19:47910107-47910563	N_Shore	MEIS3;MEIS3;MEIS3	Body;Body;Body	-0.62073	0.0102671	-0.092634	-0.496121	0.106694	-0.0750059	-0.260134	0.716308	-0.040951
cg06391558	chr17	57500591	+		OpenSea			-0.706337	0.00478095	-0.104509	-0.529112	0.0732628	-0.0798996	-0.250684	0.699663	-0.039536
cg06394229	chr19	39303775	+		OpenSea	LGALS4	TSS200	0.546289	0.0123906	0.0917319	0.493826	0.0895487	0.0833137	0.297181	0.658956	0.0503626
cg06412669	chr17	78735550	-		OpenSea	RPTOR;RPTOR	Body;Body	-0.943086	0.00362583	-0.158271	-0.596226	0.0895487	-0.101301	-0.190118	0.7918	-0.0329123
cg06412839	chr3	12309096	+		OpenSea			-1.1395	0.00432587	-0.155359	-0.491903	0.240489	-0.0741442	-0.162887	0.852694	-0.0253145
cg06417631	chr6	12183135	+		OpenSea			-0.945283	0.0119665	-0.0992588	-0.510108	0.276334	-0.0485616	-0.285539	0.785912	-0.0258447
cg06430860	chr3	15651863	+		OpenSea	BTD;BTD;BTD;BTD;BTD	5'UTR;Body;Body;Body;5'UTR	-0.684748	0.0135713	-0.11063	-0.170178	0.660805	-0.0260136	0.00842371	0.994889	0.00132737
cg06431347	chr2	235935754	+		OpenSea	SH3BP4	5'UTR	-0.925314	0.00276206	-0.0772821	-0.910282	0.039433	-0.0762549	-0.468517	0.606586	-0.0431522
cg06431864	chr5	179868587	+		OpenSea			-1.33263	0.00304464	-0.14321	-0.415266	0.347608	-0.0521033	-0.132055	0.884455	-0.0178182
cg06436803	chr9	6545200	+		OpenSea	GLDC	Body	-0.741032	0.0109097	-0.100251	-0.602557	0.106694	-0.084396	-0.566076	0.606586	-0.0775288
cg06441457	chr1	8273949	-	chr1:8271996-8272202	S_Shore	LOC102724539	Body	-0.740306	0.0100472	-0.0546643	-0.266485	0.460845	-0.0162906	-0.0630711	0.938544	-0.00372078
cg06442597	chr17	73677493	+		OpenSea	SAP30BP;SAP30BP;SAP30BP;SAP30BP;SAP30BP	Body;Body;Body;Body;Body	-0.851124	0.00404953	-0.126656	-0.665912	0.063715	-0.101143	-0.221771	0.760805	-0.0357084
cg06444294	chr19	50164473	+	chr19:50167690-50168198	N_Shelf	IRF3	Body	-0.721552	0.00870635	-0.125014	-0.489502	0.140683	-0.0848547	-0.299664	0.704309	-0.0509071
cg06452234	chr12	10492301	-		OpenSea			-0.797553	0.00461102	-0.0975369	-0.269177	0.379693	-0.036837	-0.199219	0.772795	-0.0268146
cg06452419	chr17	55938940	+	chr17:55939088-55939591	N_Shore			-0.744963	0.00658114	-0.103202	-0.262998	0.410637	-0.0388601	-0.0496224	0.948292	-0.00754921
cg06452533	chr1	40030187	+		OpenSea	PABPC4;PABPC4;PABPC4;LOC101929516	Body;Body;Body;TSS1500	-0.788714	0.016	-0.0553402	-0.373449	0.387974	-0.0231129	-0.213131	0.81159	-0.012889
cg06456027	chr5	58512806	+		OpenSea	PDE4D;PDE4D;PDE4D;PDE4D;PDE4D;PDE4D	Body;Body;Body;Body;Body;Body	1.38224	0.00227824	0.22681	0.917187	0.0611471	0.14659	0.416141	0.673704	0.0636038
cg06457396	chr13	103426286	+	chr13:103425298-103426887	Island	C13orf27	TSS200	0.668495	0.00848889	0.0259785	0.115838	0.73668	0.00304641	0.168896	0.79713	0.00578037
cg06458380	chr22	29440900	-		OpenSea	ZNRF3;ZNRF3	Body;Body	-0.718054	0.00588451	-0.0860006	-0.303146	0.299261	-0.0340726	-0.176761	0.786272	-0.018643
cg06468672	chr2	165696560	-	chr2:165697470-165698893	N_Shore	LOC101929633;COBLL1;COBLL1;COBLL1;COBLL1	TSS1500;Body;Body;Body;Body	-0.606888	0.0128306	-0.0982532	-0.331069	0.280692	-0.0547591	-0.195565	0.778446	-0.0327934
cg06470238	chr21	44837962	+	chr21:44836730-44837207	S_Shore	SIK1	Body	1.15668	0.00775746	0.0794928	0.620208	0.218927	0.0366539	0.459765	0.709675	0.0244465
cg06472741	chr12	92449864	-		OpenSea	C12orf79;C12orf79;C12orf79;C12orf79;C12orf79	Body;Body;5'UTR;5'UTR;5'UTR	-0.883496	0.0100688	-0.128377	-0.41155	0.326994	-0.0550852	-0.242225	0.791287	-0.0323642
cg06477050	chr16	73071300	-		OpenSea	ZFHX3;ZFHX3	5'UTR;5'UTR	-0.525093	0.0161121	-0.0829179	-0.391906	0.169196	-0.0609675	-0.2185	0.746255	-0.0337785
cg06480942	chr7	73116029	+	chr7:73118500-73118749	N_Shelf	STX1A;STX1A	Body;Body	-0.73364	0.0122257	-0.127289	-0.631251	0.100577	-0.110734	-0.394097	0.658956	-0.0678622
cg06482260	chr12	52637429	-	chr12:52639195-52639416	N_Shore	KRT7	Body	-0.568423	0.0114013	-0.0546982	-0.428678	0.132869	-0.0422829	-0.212615	0.749927	-0.0224695
cg06484100	chr17	41799087	-	chr17:41797861-41798381	S_Shore			-0.65437	0.0069313	-0.0992734	-0.276436	0.324353	-0.0433823	-0.19543	0.764498	-0.031378
cg06490962	chr21	37037234	+		OpenSea			0.747649	0.0123359	0.0368937	0.756025	0.0693755	0.0373914	0.557372	0.606586	0.0260651
cg06498519	chr8	55066343	+		OpenSea			-0.674295	0.0111825	-0.11571	-0.659239	0.0699889	-0.113076	-0.401572	0.649886	-0.0691105
cg06499778	chr11	130505164	+		OpenSea			-0.841449	0.00818349	-0.0625809	-0.601288	0.118897	-0.0470086	-0.384904	0.673704	-0.0324368
cg06500017	chr1	15499323	-		OpenSea	TMEM51;TMEM51;TMEM51;TMEM51;C1orf195;C1orf195	5'UTR;5'UTR;5'UTR;5'UTR;TSS1500;TSS1500	-0.904284	0.00922829	-0.1472	-0.576229	0.168357	-0.0964613	-0.173418	0.841388	-0.0295408
cg06500365	chr10	46959737	-		OpenSea	SYT15;SYT15	3'UTR;3'UTR	-0.641555	0.0103851	-0.108453	-0.424898	0.166114	-0.0710166	-0.235596	0.746255	-0.039339
cg06504623	chr4	38316117	-		OpenSea			-1.04619	0.0116899	-0.0595705	-0.49158	0.346549	-0.0329277	-0.453697	0.719257	-0.0295846
cg06510816	chr11	12875633	+		OpenSea	TEAD1	Body	-0.648597	0.00560013	-0.111368	-0.295444	0.252757	-0.0510543	-0.180705	0.764498	-0.0293726
cg06518251	chr11	67776030	-		OpenSea	ALDH3B1	TSS200	-0.560389	0.0159559	-0.058692	-0.269434	0.380195	-0.0296692	-0.106989	0.866111	-0.0123731
cg06521357	chr4	3486380	-	chr4:3485963-3486381	Island	DOK7;DOK7	Body;Body	-1.06216	0.00672635	-0.0857506	-0.614676	0.171611	-0.0554379	-0.373379	0.730993	-0.0349138
cg06525046	chr2	121155673	+		OpenSea			-1.5163	0.00128394	-0.250714	-0.841707	0.044021	-0.146995	-0.386779	0.649886	-0.066893
cg06527318	chr1	25349006	+		OpenSea			-0.801131	0.00550018	-0.115347	-0.418439	0.189282	-0.0563155	-0.19463	0.784372	-0.0259232
cg06533062	chr19	40923095	-	chr19:40926640-40927368	N_Shelf			-0.642243	0.0163658	-0.083622	-0.301365	0.396247	-0.0425077	-0.108459	0.881067	-0.0152099
cg06534586	chr5	130664529	+		OpenSea	CDC42SE2;CDC42SE2	5'UTR;5'UTR	-0.657556	0.0162006	-0.114151	-0.294883	0.419188	-0.0514363	-0.136115	0.854405	-0.0229716
cg06538588	chr4	22485430	+		OpenSea	ADGRA3	Body	-0.988962	0.0146935	-0.156275	-0.506842	0.33557	-0.0850196	-0.198483	0.855058	-0.0333625
cg06543886	chr13	34965343	-		OpenSea			-1.89894	0.00582505	-0.180593	-1.08587	0.160574	-0.0839154	-0.0849896	0.967427	-0.00535712
cg06547285	chr12	47630263	-	chr12:47629034-47629680	S_Shore	FAM113B	3'UTR	-0.991087	0.00457612	-0.170068	-0.759184	0.0687142	-0.130109	-0.458587	0.649886	-0.0774493
cg06558382	chr4	140517434	-		OpenSea			-0.663747	0.012759	-0.0676193	-0.151793	0.68421	-0.01769	0.0478112	0.954786	0.00566571
cg06561607	chr1	246274065	-		OpenSea	SMYD3;SMYD3	Body;Body	-0.738875	0.0148293	-0.11319	-0.529235	0.176466	-0.0787818	-0.160607	0.843803	-0.0231056
cg06566674	chr7	7835375	+		OpenSea	UMAD1;UMAD1;UMAD1	5'UTR;Body;Body	-0.895609	0.00433493	-0.122063	-0.427833	0.196168	-0.0634017	-0.1277	0.853098	-0.0193031
cg06571939	chr22	50701233	+	chr22:50699469-50700358	S_Shore	MAPK12;MAPK12	TSS1500;TSS1500	-0.78404	0.008812	-0.130136	-0.410531	0.249581	-0.0669566	-0.155394	0.834269	-0.0238697
cg06572480	chr17	76335037	-	chr17:76337725-76338582	N_Shelf			-1.42708	0.00208615	-0.199403	-0.945748	0.0578894	-0.122997	-0.367156	0.710687	-0.0430056
cg06578276	chr17	79068856	+		OpenSea	BAIAP2;BAIAP2;BAIAP2;BAIAP2	Body;Body;Body;Body	-0.624719	0.0128933	-0.0711353	-0.478638	0.138209	-0.056288	-0.149529	0.820172	-0.0183272
cg06579547	chr17	76922183	-	chr17:76920684-76921961	S_Shore	TIMP2	TSS1500	-1.38784	0.00388426	-0.137208	-0.926604	0.0843682	-0.0813715	-0.398908	0.739842	-0.0319837
cg06586046	chr17	78038103	-	chr17:78039291-78039547	N_Shore	CCDC40	Body	-0.610831	0.0134245	-0.0724408	-0.232195	0.476876	-0.0284374	-0.170527	0.802546	-0.0222142
cg06596877	chr6	30659513	-		OpenSea	NRM;NRM;NRM;NRM;NRM;NRM;NRM;NRM	TSS1500;TSS1500;TSS1500;TSS1500;TSS1500;TSS1500;TSS1500;TSS1500	-0.648012	0.0116023	-0.108981	-0.398609	0.211357	-0.0664308	-0.254827	0.740387	-0.0440959
cg06597431	chr12	117580007	-		OpenSea			-0.961701	0.00276138	-0.135203	-0.408781	0.181794	-0.0535141	-0.0448925	0.952864	-0.00517123
cg06597652	chr19	611414	-	chr19:611291-611579	Island	HCN2	Body	-0.75498	0.00792615	-0.088876	-0.344116	0.302513	-0.0371341	-0.0693858	0.926468	-0.00718245
cg06601071	chr16	85525842	-	chr16:85529839-85530128	N_Shelf			-1.19107	0.00574609	-0.197695	-0.829723	0.0992196	-0.140985	-0.429545	0.710687	-0.0740334
cg06601666	chr17	80361098	-	chr17:80361614-80362151	N_Shore	C17orf101;C17orf101	Body;Body	-0.507477	0.0155773	-0.0901305	-0.283291	0.297635	-0.0522879	-0.0209542	0.979064	-0.00363732
cg06601874	chr2	236303462	-		OpenSea			-0.77486	0.00442915	-0.128685	-0.327494	0.254913	-0.0541723	-0.0846639	0.888065	-0.0146621
cg06603374	chr12	54807242	+		OpenSea	ITGA5;LOC102724050;LOC102724050	Body;Body;Body	-0.959217	0.00211287	-0.156779	-0.620613	0.0601173	-0.0986884	-0.290116	0.663358	-0.0456846
cg06606125	chr16	15995213	+		OpenSea			-1.08098	0.00330206	-0.166327	-0.327804	0.377978	-0.054733	-0.018049	0.987653	-0.00309402
cg06622302	chr2	114589048	-		OpenSea	LOC101060091	Body	-1.0124	0.00296025	-0.155441	-0.74376	0.0601173	-0.111007	-0.325164	0.679895	-0.0457891
cg06626052	chr19	4375897	-	chr19:4371729-4371952	S_Shelf	SH3GL1;SH3GL1;SH3GL1	Body;Body;Body	-0.804951	0.013875	-0.108607	-0.38904	0.356914	-0.0558219	-0.190455	0.825441	-0.028368
cg06626733	chr17	2796878	-		OpenSea	RAP1GAP2;RAP1GAP2	Body;Body	-0.780496	0.00647163	-0.0622936	-0.531399	0.113795	-0.0392469	-0.240338	0.755326	-0.0169539
cg06628001	chr12	132647378	-		OpenSea			-0.781169	0.00330926	-0.111063	-0.320306	0.224224	-0.047591	-0.138505	0.806043	-0.0216234
cg06636496	chr17	43304595	+		OpenSea	FMNL1	Body	-0.714513	0.0100208	-0.0924028	-0.381641	0.255231	-0.0523283	-0.149094	0.831212	-0.0210676
cg06644576	chr12	94494053	+	chr12:94495833-94496230	N_Shore			-0.676881	0.0153345	-0.0894677	-0.443242	0.217166	-0.0562143	-0.295079	0.736537	-0.0365843
cg06649191	chr17	42908211	-	chr17:42906810-42908061	S_Shore	GJC1;GJC1	TSS1500;TSS200	-0.829625	0.015718	-0.064681	-0.540946	0.222388	-0.0452767	-0.147508	0.873822	-0.0134351
cg06651452	chr19	4062424	+	chr19:4064086-4067980	N_Shore	ZBTB7A	5'UTR	-0.648985	0.00687066	-0.0792591	-0.394387	0.155606	-0.0458225	-0.230746	0.730881	-0.0259949
cg06652316	chr9	139891255	-	chr9:139888934-139890343	S_Shore	CLIC3	TSS1500	-1.11252	0.00355419	-0.106011	-0.499861	0.198149	-0.0542154	-0.285611	0.75677	-0.0324324
cg06654691	chr17	40825980	-	chr17:40827975-40828659	N_Shore	PLEKHH3	Body	-0.606448	0.00933236	-0.0985748	-0.367894	0.189941	-0.0611898	-0.136904	0.814773	-0.0230109
cg06654954	chr7	139366500	+		OpenSea	HIPK2;HIPK2	Body;Body	-0.736469	0.0118678	-0.0481345	-0.519187	0.157789	-0.0320652	-0.185546	0.81033	-0.0102007
cg06656092	chr3	33074571	-		OpenSea	GLB1;GLB1;GLB1	Body;Body;Body	-0.714582	0.0126107	-0.0845811	-0.508696	0.160574	-0.0638853	-0.281656	0.746255	-0.035538
cg06661172	chr1	100337875	-		OpenSea	AGL;AGL;AGL;AGL;AGL;AGL	Body;Body;Body;Body;Body;Body	0.565433	0.0131164	0.0895973	0.315825	0.271692	0.050538	0.0560042	0.933139	0.00942976
cg06661612	chr21	46847581	-	chr21:46847505-46847773	Island	COL18A1	Body	-0.721037	0.00620984	-0.124085	-0.477261	0.118891	-0.0830771	-0.228176	0.747747	-0.0395066
cg06664104	chr10	30780298	+		OpenSea			-0.945911	0.00243429	-0.16021	-0.496289	0.0998332	-0.0827452	-0.151713	0.805663	-0.02564
cg06674527	chr15	65369928	+	chr15:65369126-65370453	Island	LOC390594	1stExon	1.36155	0.0125988	0.0341838	0.230378	0.777806	0.00897183	0.384625	0.797389	0.0129756
cg06677367	chr11	75977514	-		OpenSea			-0.710487	0.0165376	-0.0766675	-0.629704	0.11508	-0.0689864	-0.239023	0.782725	-0.0279442
cg06681167	chr2	67828263	-		OpenSea			-0.695586	0.00851082	-0.116596	-0.585962	0.0821489	-0.0985746	-0.140847	0.828037	-0.0243419
cg06693170	chr2	128528738	-		OpenSea	WDR33;WDR33;WDR33	5'UTR;5'UTR;5'UTR	-0.995593	0.00365432	-0.157299	-0.459307	0.191502	-0.07436	-0.166271	0.819693	-0.0283894
cg06698971	chr2	65605258	-		OpenSea	SPRED2	Body	-0.857137	0.0055075	-0.147544	-0.33603	0.327368	-0.0583317	-0.197521	0.791535	-0.0340116
cg06711154	chr8	22019032	+		OpenSea	SFTPC;SFTPC;SFTPC	TSS200;TSS200;TSS200	-0.550171	0.0121318	-0.0921142	-0.218474	0.440584	-0.034734	-0.0594847	0.922419	-0.010242
cg06713671	chr19	5914158	-	chr19:5915007-5915301	N_Shore	CAPS;CAPS	TSS200;TSS200	-0.615359	0.00736426	-0.0858871	-0.131242	0.652543	-0.0212858	-0.130081	0.814773	-0.0191109
cg06735326	chr5	94419559	+		OpenSea	MCTP1	Body	-0.817025	0.00339619	-0.129636	-0.67904	0.0527459	-0.109453	-0.341333	0.649886	-0.0564538
cg06735626	chr20	49306880	+		OpenSea	FAM65C;FAM65C	Body;Body	-1.50587	0.00102653	-0.144534	-0.936521	0.0386833	-0.101796	-0.423528	0.606586	-0.0506102
cg06741146	chr17	75120509	-		OpenSea	SEC14L1;SEC14L1	5'UTR;5'UTR	-1.23938	0.00136884	-0.0847266	-1.00812	0.0386833	-0.07311	-0.474559	0.606586	-0.0388948
cg06743312	chr12	6661122	-	chr12:6664425-6665336	N_Shelf	IFFO1;IFFO1	Body;Body	-0.525833	0.0120496	-0.0714106	-0.369033	0.160972	-0.0514189	-0.13811	0.805663	-0.019901
cg06751612	chr16	88798854	-		OpenSea	FAM38A	Body	-0.704351	0.0148194	-0.0805599	-0.473863	0.202157	-0.0517992	-0.132531	0.865045	-0.0134298
cg06753208	chr8	53950382	+		OpenSea			0.707484	0.0131164	0.12029	0.189465	0.625837	0.0309109	0.332116	0.703944	0.0563987
cg06754493	chr1	9615629	+		OpenSea	SLC25A33	Body	-1.12553	0.00174344	-0.163535	-0.504984	0.100932	-0.0669428	-0.0316877	0.968215	-0.00395838
cg06754532	chr4	156426843	-		OpenSea			0.948747	0.00224583	0.0980404	0.440119	0.128632	0.0405963	0.282527	0.676069	0.0247683
cg06759845	chr1	156460474	-		OpenSea	MEF2D	5'UTR	-0.650885	0.0105955	-0.085328	-0.297778	0.345441	-0.0413486	-0.13068	0.840265	-0.0186097
cg06765022	chr7	76628673	-	chr7:76629263-76629489	N_Shore	PMS2L11	Body	-1.45351	0.00414708	-0.227138	-0.739105	0.166231	-0.107423	-0.326259	0.782905	-0.0441542
cg06765730	chr3	171874327	-		OpenSea	FNDC3B;FNDC3B	Body;Body	-0.610157	0.00988752	-0.0990789	-0.0949778	0.781068	-0.0158753	-0.0971703	0.870547	-0.016424
cg06766860	chr12	132863983	-	chr12:132865236-132865506	N_Shore	GALNT9	Body	-0.916444	0.0139817	-0.155455	-0.442081	0.35934	-0.0738696	-0.208146	0.833879	-0.0352371
cg06766965	chr14	53924728	-		OpenSea			-0.8289	0.00775384	-0.0357207	-0.375401	0.302794	-0.0123334	-0.671819	0.606586	-0.0308992
cg06768361	chr12	117480333	+	chr12:117484305-117484627	N_Shelf	TESC;TESC;TESC	Body;Body;Body	-1.5987	0.00205404	-0.257681	-1.00643	0.0612438	-0.167788	-0.543022	0.649886	-0.0936497
cg06770731	chr16	87863812	-		OpenSea	SLC7A5	3'UTR	-0.710676	0.00606628	-0.0704903	-0.403001	0.16762	-0.0423456	-0.110119	0.856193	-0.0125319
cg06771789	chr1	941898	+		OpenSea			-0.596104	0.0131271	-0.0925119	-0.340277	0.260012	-0.0544529	-0.16442	0.803061	-0.0266939
cg06772049	chr4	166306263	+		OpenSea	MIR578;CPE	TSS1500;Body	0.675935	0.00538517	0.117908	0.394714	0.144461	0.0703202	0.274728	0.672047	0.0475555
cg06784305	chr5	71674667	+		OpenSea			-1.06382	0.00745212	-0.102365	-0.71799	0.13049	-0.0754404	-0.32291	0.764498	-0.0355755
cg06791024	chr15	65667684	+	chr15:65669310-65670617	N_Shore	IGDCC3	Body	0.639887	0.0109842	0.0988557	0.335523	0.277855	0.0538999	0.150715	0.81548	0.0244432
cg06792126	chr15	90365488	-		OpenSea			-0.874106	0.00371377	-0.140668	-0.71395	0.0578894	-0.116862	-0.371513	0.649886	-0.0621546
cg06795649	chr15	30135976	+		OpenSea			-0.884777	0.00485425	-0.088685	-0.696688	0.0664938	-0.0726607	-0.302024	0.713538	-0.0343795
cg06796522	chr7	6456504	-		OpenSea	DAGLB;DAGLB	Body;Body	-0.588417	0.00905923	-0.0953211	-0.296122	0.269851	-0.0475819	-0.152363	0.795929	-0.0259684
cg06799152	chr12	57561189	-		OpenSea	LRP1	Body	-0.54685	0.0109272	-0.0905821	-0.462425	0.0968058	-0.0768991	-0.209397	0.743654	-0.0357193
cg06799770	chr3	149108759	+		OpenSea			-1.14357	0.00362583	-0.183881	-0.792817	0.0719347	-0.130597	-0.29438	0.75677	-0.0504885
cg06799805	chr12	117486060	+	chr12:117484305-117484627	S_Shore	TESC;TESC;TESC	Body;Body;Body	-0.700801	0.0107693	-0.0837624	-0.541519	0.118897	-0.0625976	-0.156573	0.82407	-0.0167732
cg06807127	chr8	38262905	+		OpenSea	LETM2;LETM2;LETM2;LETM2;LETM2	Body;Body;Body;Body;Body	-0.844383	0.0111825	-0.0958632	-0.530495	0.197648	-0.063621	-0.327556	0.740834	-0.0414012
cg06811467	chr1	154299179	-	chr1:154300975-154301528	N_Shore	ATP8B2;ATP8B2	TSS1500;5'UTR	-0.823377	0.00748877	-0.0674384	-0.557203	0.129903	-0.048038	-0.266978	0.752987	-0.0252854
cg06815357	chr1	233221543	+		OpenSea	PCNXL2	Body	-0.67912	0.0122521	-0.108331	-0.445058	0.190907	-0.0725035	-0.140825	0.842325	-0.0236018
cg06823522	chr4	7830035	+		OpenSea	AFAP1;AFAP1	Body;Body	-0.635153	0.0120778	-0.084037	-0.379323	0.227772	-0.047907	-0.104805	0.873833	-0.0127432
cg06824980	chr3	187463507	+	chr3:187461974-187462197	S_Shore	BCL6	TSS200	0.731363	0.00910661	0.0319148	0.159609	0.665602	0.00762238	0.845548	0.539471	0.0341704
cg06831439	chr15	92509585	+		OpenSea	SLCO3A1;SLCO3A1	Body;Body	-0.869862	0.00463392	-0.149357	-0.586863	0.092206	-0.101075	-0.245091	0.753275	-0.0421212
cg06833228	chr2	173985804	-		OpenSea	ZAK;ZAK	Body;Body	-1.10143	0.00323313	-0.162118	-0.696494	0.0806628	-0.0967429	-0.0535939	0.95375	-0.00702309
cg06837088	chr4	173917918	+		OpenSea	GALNTL6	Body	-1.32489	0.00945242	-0.130152	-0.907413	0.14464	-0.0973151	-0.715076	0.649886	-0.0817742
cg06837325	chr5	97445281	+		OpenSea			0.583146	0.013127	0.0230851	0.405579	0.173822	0.0148415	0.173427	0.790932	0.00646305
cg06838708	chr19	33592130	+		OpenSea	GPATCH1	Body	-0.742376	0.00579234	-0.0605656	-0.658534	0.0622132	-0.0548788	-0.313018	0.663358	-0.0283823
cg06849167	chr11	61449886	+	chr11:61447599-61448273	S_Shore	DAGLA	5'UTR	-0.931679	0.00672635	-0.15126	-0.45634	0.244396	-0.0781297	-0.0719913	0.937814	-0.012224
cg06850189	chr2	235933057	+		OpenSea	SH3BP4	5'UTR	-0.802978	0.00451151	-0.0897322	-0.404347	0.179638	-0.0476143	-0.0943249	0.879926	-0.0123798
cg06853894	chr1	12204096	-		OpenSea	TNFRSF8;TNFRSF8	3'UTR;3'UTR	-0.651709	0.0135336	-0.0616526	-0.204951	0.563655	-0.0169965	-0.0347527	0.969899	-0.00287193
cg06866724	chr5	10479560	+		OpenSea			-0.742224	0.00704664	-0.129112	-0.389753	0.217166	-0.0684575	-0.153619	0.816622	-0.0263253
cg06873483	chr6	30761762	-		OpenSea			-0.959458	0.011202	-0.157538	-0.757833	0.11698	-0.122787	-0.463803	0.679012	-0.0735209
cg06874144	chr2	231576873	-	chr2:231577309-231578504	N_Shore	CAB39;CAB39;CAB39	TSS1500;TSS1500;TSS1500	-1.21907	0.00133829	-0.190878	-0.683168	0.0506462	-0.101315	-0.29683	0.658956	-0.0418507
cg06888746	chr10	105517764	+		OpenSea	SH3PXD2A	Body	-1.20183	0.0057231	-0.135522	-0.843919	0.0970946	-0.0877599	-0.331522	0.765649	-0.032467
cg06890039	chr4	146728161	-		OpenSea	ZNF827;ZNF827	Body;Body	-1.15353	0.00449416	-0.14864	-0.676913	0.126856	-0.0945176	-0.190524	0.831412	-0.0286139
cg06894204	chr19	608804	-	chr19:611291-611579	N_Shelf	HCN2	Body	-0.676701	0.0144308	-0.115592	-0.36854	0.299411	-0.0624489	-0.197697	0.798616	-0.0339247
cg06902558	chr10	3141803	+		OpenSea	PFKP	Body	-0.657142	0.0156479	-0.109408	-0.42961	0.220089	-0.0702951	-0.111995	0.878697	-0.0183858
cg06907356	chr21	45664138	-	chr21:45660557-45663172	S_Shore			-1.34157	0.0020447	-0.224123	-0.870442	0.0581161	-0.150371	-0.284989	0.751297	-0.0493336
cg06918506	chr19	35981347	+		OpenSea	KRTDAP;KRTDAP	5'UTR;1stExon	0.657012	0.00915155	0.105681	0.261617	0.394614	0.0453405	0.0469712	0.949391	0.00781192
cg06918740	chr19	18509973	-		OpenSea			-1.00123	0.00535816	-0.101242	-0.577667	0.148056	-0.0646862	-0.193074	0.814773	-0.0228807
cg06928226	chr11	131514367	-		OpenSea	NTM	Body	0.787057	0.00819761	0.0564854	0.419437	0.228602	0.0270483	0.311712	0.713538	0.0196104
cg06928797	chr11	116966699	-	chr11:116968849-116969512	N_Shelf	SIK3	Body	-1.01664	0.00391137	-0.102016	-0.492859	0.178288	-0.0554309	-0.11851	0.876728	-0.0144202
cg06931612	chr1	856914	+	chr1:854765-854973	S_Shore			-0.572848	0.0109142	-0.0774199	-0.275642	0.32291	-0.0356104	-0.13934	0.811393	-0.0174266
cg06935531	chr7	47521938	-		OpenSea	TNS3	5'UTR	-1.03709	0.00323562	-0.122723	-0.711967	0.067659	-0.0896323	-0.297924	0.725876	-0.0403421
cg06937717	chr7	151145554	-	chr7:151145234-151145975	Island			-1.37137	0.00411963	-0.223319	-0.617576	0.215861	-0.113389	-0.0551418	0.967515	-0.00938432
cg06946797	chr16	11422409	+		OpenSea			-0.791517	0.00870635	-0.0892738	-0.652108	0.0873764	-0.0757523	-0.356606	0.677758	-0.0437825
cg06947754	chr16	12190216	-		OpenSea	SNX29	Body	-0.740613	0.00901174	-0.123924	-0.409111	0.225018	-0.0675669	-0.163783	0.816622	-0.0283139
cg06951739	chr5	168527843	+		OpenSea	SLIT3;SLIT3	Body;Body	-1.07242	0.00442174	-0.114521	-0.701672	0.0955492	-0.0792703	-0.378877	0.689452	-0.0474318
cg06953865	chr19	18549723	+	chr19:18543828-18549161	S_Shore	ISYNA1;ISYNA1;ISYNA1	TSS1500;TSS1500;TSS1500	-0.803474	0.00960148	-0.0891804	-0.528645	0.160574	-0.0553387	-0.225548	0.787183	-0.0223142
cg06959135	chr3	186330804	-		OpenSea	AHSG	TSS200	0.973569	0.0132295	0.166484	0.384059	0.455911	0.0667474	0.427376	0.724649	0.0672023
cg06959205	chr16	88991917	-	chr16:88994137-88994442	N_Shelf	CBFA2T3;CBFA2T3	5'UTR;Body	-0.772757	0.0136123	-0.0717173	-0.685805	0.100577	-0.0649782	-0.280801	0.764158	-0.0291235
cg06960881	chr17	15168483	-	chr17:15165796-15166506	S_Shore	PMP22;PMP22	1stExon;5'UTR	-1.1303	0.00480975	-0.162521	-0.454178	0.293875	-0.0583393	0.0127752	0.993471	0.0016927
cg06963672	chr14	101450261	+		OpenSea	SNORD114-23;SNORD114-24	Body;TSS1500	-0.888131	0.00954056	-0.146324	-0.624062	0.13791	-0.105215	-0.233351	0.795937	-0.0400127
cg06964027	chr11	1073496	-		OpenSea	MUC2	TSS1500	-0.647424	0.00877349	-0.0610625	-0.300245	0.308898	-0.0299145	-0.0240386	0.977496	-0.00258105
cg06964912	chr1	1173622	+	chr1:1173915-1174263	N_Shore			-0.749722	0.00772906	-0.0997179	-0.538018	0.11315	-0.0739743	-0.175431	0.80426	-0.025607
cg06968984	chr16	2262192	+	chr16:2263912-2265428	N_Shore	BRICD5;PGP	TSS1500;3'UTR	-0.564832	0.0147372	-0.0942969	-0.280997	0.35089	-0.0455175	-0.0411066	0.956483	-0.00678784
cg06977347	chr6	14271508	+		OpenSea			-0.741458	0.00574771	-0.0844757	-0.323664	0.277504	-0.0411577	-0.250365	0.730881	-0.0309645
cg06979767	chr3	127500466	-		OpenSea	MGLL;MGLL;MGLL	Body;Body;Body	-0.945287	0.0026454	-0.152898	-0.403036	0.173968	-0.0614293	-0.0688948	0.915766	-0.0104817
cg06981527	chr8	95614606	+		OpenSea			-0.971359	0.0120116	-0.157873	-0.53331	0.267073	-0.09013	-0.283337	0.790932	-0.0482665
cg06981636	chr6	76383833	-		OpenSea	SENP6;SENP6;SENP6	Body;Body;Body	-0.543201	0.0156901	-0.0893052	-0.416034	0.156294	-0.0673006	-0.154329	0.805376	-0.0262711
cg06987036	chr17	71791929	+		OpenSea	LINC00469;LOC400620	Body;Body	-0.834908	0.00343542	-0.119589	-0.353342	0.2176	-0.0464894	-0.14928	0.807644	-0.0195493
cg06994805	chr18	55852292	+		OpenSea	NEDD4L;NEDD4L;NEDD4L;NEDD4L;NEDD4L;NEDD4L;NEDD4L;NEDD4L	Body;Body;Body;5'UTR;5'UTR;5'UTR;Body;Body	-0.906	0.014782	-0.107699	-0.587915	0.216936	-0.0743477	-0.262419	0.800881	-0.0353074
cg06996485	chr21	36339951	+		OpenSea	RUNX1	Body	-1.11637	0.00153448	-0.138247	-0.750664	0.044021	-0.0985416	-0.210948	0.751297	-0.030609
cg07003993	chr11	66790078	+	chr11:66790543-66791440	N_Shore	SYT12;SYT12	TSS1500;TSS200	-0.689832	0.00736046	-0.0395211	-0.506806	0.104508	-0.0307668	-0.268269	0.710687	-0.0169509
cg07008193	chr11	46318527	-	chr11:46316875-46317485	S_Shore	CREB3L1	Body	-0.634909	0.011349	-0.0939198	-0.451291	0.150274	-0.0672363	-0.311345	0.676069	-0.0492403
cg07008733	chr3	159502931	-		OpenSea	IQCJ-SCHIP1;IQCJ-SCHIP1;SCHIP1;SCHIP1;SCHIP1	Body;Body;Body;Body;Body	-0.87311	0.0068266	-0.140464	-0.670741	0.0879821	-0.109185	-0.432732	0.649886	-0.0732624
cg07010622	chr7	5722641	+		OpenSea	RNF216;RNF216	Body;Body	-1.09204	0.00963153	-0.0898456	-0.613471	0.226468	-0.0455184	-0.00155164	0.9995	0.000192941
cg07014416	chr2	38396113	-		OpenSea	CYP1B1-AS1	Body	0.688305	0.00765887	0.0659304	0.359891	0.228542	0.0328177	0.21594	0.760805	0.0179279
cg07019133	chr6	20953006	-		OpenSea	CDKAL1	Body	-1.22379	0.00317413	-0.206468	-0.806217	0.0721184	-0.134754	-0.391725	0.687622	-0.0650192
cg07023135	chr9	130439217	+		OpenSea	STXBP1;STXBP1	Body;Body	-0.656839	0.00610355	-0.11289	-0.525059	0.0745131	-0.0903477	-0.187724	0.764498	-0.0323954
cg07032866	chr16	2260770	-	chr16:2263912-2265428	N_Shelf	C16orf79	Body	-0.652501	0.0139556	-0.0611089	-0.298431	0.386457	-0.0262541	-0.181252	0.804063	-0.0143191
cg07033292	chr15	78287690	-		OpenSea	TBC1D2B;LOC91450;TBC1D2B	3'UTR;TSS1500;3'UTR	-0.646246	0.0113318	-0.0824126	-0.60055	0.0794796	-0.0759755	-0.271869	0.724617	-0.0323357
cg07035299	chr14	102948293	+		OpenSea	TECPR2	Body	-0.574923	0.0136792	-0.0949959	-0.554454	0.0830557	-0.091671	-0.239907	0.739756	-0.0409013
cg07049288	chr3	71429442	-		OpenSea	FOXP1;FOXP1;FOXP1;FOXP1;FOXP1	5'UTR;5'UTR;5'UTR;5'UTR;5'UTR	-0.646554	0.00789014	-0.0514691	0.0052518	0.99236	0.000501892	-0.12185	0.836971	-0.00845668
cg07055027	chr11	33741297	-		OpenSea	CD59;CD59;CD59;CD59;CD59;CD59;CD59;CD59	Body;Body;Body;Body;Body;Body;Body;Body	-0.846404	0.00378485	-0.106355	-0.63528	0.06392	-0.07711	-0.236157	0.746255	-0.0255961
cg07059007	chr6	161679078	-		OpenSea	AGPAT4	5'UTR	-0.659803	0.00912701	-0.0991379	-0.182138	0.57172	-0.0276249	-0.150719	0.811704	-0.0242815
cg07062130	chr14	47121033	+	chr14:47120868-47121159	Island	RPL10L	TSS200	-0.570269	0.0164723	-0.0782566	-0.205939	0.526067	-0.0265643	-0.129067	0.841485	-0.0166182
cg07066520	chr11	75081047	-		OpenSea			-0.786432	0.00337325	-0.137102	-0.48484	0.0896907	-0.0853278	-0.225292	0.730881	-0.0386624
cg07068187	chr22	25349743	+	chr22:25348151-25349744	Island			-0.778037	0.00570092	-0.0703836	-0.226995	0.48679	-0.0227851	-0.118432	0.855959	-0.0126718
cg07072052	chr1	209825878	-		OpenSea	LAMB3;LAMB3;LAMB3	TSS1500;TSS200;TSS1500	-0.565706	0.0121267	-0.0977605	-0.21237	0.46755	-0.037872	0.0243845	0.97616	0.00422329
cg07085152	chr9	135035970	-	chr9:135036713-135038933	N_Shore	NTNG2	TSS1500	-1.01601	0.0058078	-0.112615	-0.549861	0.181794	-0.0532799	-0.146756	0.864663	-0.0133675
cg07091198	chr11	66830225	-		OpenSea	RHOD;RHOD	Body;Body	-1.0329	0.00296349	-0.152535	-0.399375	0.231694	-0.06356	-0.147946	0.83205	-0.0242058
cg07094049	chr10	99649682	-		OpenSea	CRTAC1;CRTAC1	Body;Body	-0.74973	0.00550018	-0.117347	-0.532616	0.0911814	-0.0856485	-0.331452	0.658956	-0.0538651
cg07097650	chr13	101164800	-		OpenSea	PCCA;PCCA;PCCA	Body;Body;Body	-0.739124	0.0115164	-0.119515	-0.359152	0.326106	-0.0560915	-0.132254	0.862014	-0.0201745
cg07098391	chr4	55991418	+	chr4:55991402-55992171	Island	KDR	1stExon	0.472354	0.016567	0.0633117	0.208949	0.430742	0.0266747	0.101468	0.850067	0.0128237
cg07098680	chr1	9372708	+		OpenSea	SPSB1	5'UTR	-0.953477	0.0026454	-0.134638	-0.562985	0.0805156	-0.0742116	-0.277187	0.699663	-0.0360108
cg07101541	chr17	60868093	+		OpenSea	MARCH10;MARCH10;MARCH10;MARCH10;MIR548W	Body;Body;Body;Body;Body	-1.07191	0.00372342	-0.15592	-0.729989	0.0776174	-0.111204	-0.367902	0.686671	-0.0584451
cg07104104	chr6	169563110	-		OpenSea			-0.595838	0.0111743	-0.0890466	-0.389011	0.180828	-0.0562182	-0.0662639	0.917695	-0.00954594
cg07107824	chr10	95633260	-		OpenSea			-0.826037	0.00465847	-0.137041	-0.478638	0.135387	-0.0769423	-0.183212	0.790932	-0.0304805
cg07122805	chr17	67754138	+		OpenSea			-0.889663	0.0133529	-0.142686	-0.232591	0.638412	-0.0329492	-0.0668519	0.953024	-0.0103314
cg07126783	chr17	78800767	-	chr17:78798780-78799160	S_Shore	RPTOR;RPTOR	Body;Body	-0.734947	0.00663358	-0.117906	-0.657739	0.063715	-0.106088	-0.319206	0.667816	-0.0534752
cg07128206	chr5	76114114	+	chr5:76115510-76116089	N_Shore	F2RL1	TSS1500	-0.794712	0.015161	-0.128042	-0.495059	0.239255	-0.0770023	-0.167926	0.84886	-0.0260611
cg07128775	chr6	151382034	+		OpenSea	MTHFD1L;MTHFD1L;MTHFD1L	Body;Body;Body	-0.805294	0.00527343	-0.11766	-0.251685	0.44021	-0.0384783	-0.0955441	0.884252	-0.0153841
cg07133729	chr7	98977840	+		OpenSea	ARPC1B	5'UTR	-0.634728	0.00838779	-0.0830535	-0.33917	0.230452	-0.0459428	-0.081835	0.8907	-0.0118777
cg07137108	chr16	1934273	+		OpenSea	LINC00254	TSS200	-0.744534	0.00835088	-0.123771	-0.30063	0.3752	-0.0471729	-0.166164	0.811657	-0.028108
cg07143158	chr1	12609308	+		OpenSea			-0.870171	0.00721869	-0.14553	-0.684986	0.0870752	-0.11349	-0.345375	0.703944	-0.0571585
cg07143259	chr22	50742548	+	chr22:50745415-50746125	N_Shelf	PLXNB2	5'UTR	-0.863962	0.00366822	-0.132526	-0.323317	0.288923	-0.0522688	-0.00985298	0.992691	-0.00159675
cg07147544	chr9	132316968	+		OpenSea			-0.834148	0.00954639	-0.103493	-0.507605	0.191502	-0.0588724	-0.0722998	0.93618	-0.00761745
cg07148051	chr5	151031393	-		OpenSea			-0.770779	0.0131622	-0.0398022	-0.393912	0.319753	-0.0170823	-0.221226	0.79713	-0.0103024
cg07149133	chr9	112163970	+		OpenSea	PTPN3;PTPN3;PTPN3;PTPN3;PTPN3;PTPN3;PTPN3	Body;Body;Body;Body;Body;Body;Body	-0.578876	0.015546	-0.0948727	-0.277343	0.378248	-0.0462172	-0.0481738	0.949391	-0.00824061
cg07151897	chr7	140773891	+	chr7:140772358-140774560	Island	TMEM178B	TSS200	0.908002	0.00533905	0.0785489	0.446026	0.211484	0.0340017	0.78775	0.539471	0.0667527
cg07156557	chr3	194185300	+		OpenSea	ATP13A3	5'UTR	-0.817209	0.00773232	-0.0534446	-0.571203	0.12196	-0.0339525	-0.46743	0.643631	-0.0301718
cg07157757	chr11	655445	-		OpenSea	DEAF1	Body	-0.678551	0.0073025	-0.114253	-0.335307	0.252176	-0.0554201	-0.127197	0.834411	-0.0219598
cg07157893	chr4	164535548	+		OpenSea	MARCH1;MARCH1	TSS1500;Body	0.844028	0.0149339	0.0935536	0.474319	0.287697	0.0489586	0.103315	0.916399	0.0088739
cg07158434	chr2	232571157	-	chr2:232571137-232575833	Island			-1.3697	0.0111594	-0.159506	-0.35423	0.622115	-0.050639	-0.122593	0.937524	-0.0175398
cg07168511	chr5	179250797	-	chr5:179247784-179248711	S_Shelf	SQSTM1;SQSTM1;SQSTM1	Body;Body;Body	-0.60326	0.0140284	-0.10147	-0.167969	0.618843	-0.0290303	-0.0551665	0.940324	-0.00950633
cg07168939	chr8	143763412	-		OpenSea	PSCA	Body	-0.603614	0.00684698	-0.051182	-0.222164	0.394233	-0.0205507	-0.066377	0.903521	-0.0064
cg07171266	chr3	127455303	+		OpenSea	MGLL;MGLL;MGLL	Body;Body;Body	-1.41673	0.00224662	-0.242471	-0.804314	0.0782299	-0.138558	-0.374349	0.713538	-0.0623576
cg07183691	chr21	43241683	+	chr21:43242237-43242468	N_Shore	PRDM15;PRDM15	Body;Body	-0.940601	0.00577116	-0.122005	-0.66547	0.0962725	-0.0815358	-0.281117	0.754614	-0.0328583
cg07194102	chr21	36386792	+		OpenSea	RUNX1	Body	-0.840339	0.00812441	-0.119601	-0.497502	0.183246	-0.067095	-0.187019	0.81159	-0.0241375
cg07197642	chr22	41763417	-		OpenSea	TEF;TEF	1stExon;5'UTR	-0.551771	0.0124657	-0.0849083	-0.347114	0.210094	-0.055119	-0.0599895	0.922794	-0.00966505
cg07202353	chr15	42210119	-	chr15:42211419-42211701	N_Shore	EHD4	Body	-0.727027	0.00675261	-0.114487	-0.429666	0.164782	-0.0694914	-0.276771	0.710562	-0.0457119
cg07211768	chr12	115102290	-	chr12:115102687-115103982	N_Shore			-0.778571	0.0105536	-0.10359	-0.323673	0.393751	-0.0399686	-0.176286	0.819984	-0.0211235
cg07211884	chr7	47709221	+		OpenSea			-0.860344	0.0113742	-0.134395	-0.505656	0.22757	-0.0815126	-0.196399	0.823074	-0.0329405
cg07222852	chr2	47137221	+		OpenSea	MCFD2;MCFD2;MCFD2;MCFD2;MCFD2;MCFD2;MCFD2	Body;5'UTR;5'UTR;5'UTR;5'UTR;5'UTR;5'UTR	-0.574228	0.0102585	-0.0815983	-0.205745	0.466514	-0.0295286	-0.0499936	0.937715	-0.00773479
cg07226883	chr12	80178357	+		OpenSea	PPP1R12A;PPP1R12A;PPP1R12A;PPP1R12A;PPP1R12A	Body;Body;Body;Body;Body	-1.10083	0.0047705	-0.0922914	-0.840106	0.0705025	-0.0653817	-0.417907	0.677758	-0.0298048
cg07229452	chr13	34217700	+		OpenSea	STARD13	5'UTR	-1.33474	0.00188496	-0.22415	-0.399545	0.266451	-0.0642455	-0.102483	0.892642	-0.0168384
cg07235958	chr1	155974953	-		OpenSea			0.640507	0.00688272	0.103698	0.594925	0.0632009	0.0966113	0.341193	0.649886	0.0572377
cg07241084	chr7	47493388	-		OpenSea	TNS3	5'UTR	-0.854655	0.00962339	-0.145332	-0.487199	0.218871	-0.0818121	-0.223028	0.797633	-0.0373249
cg07247860	chr17	80048811	-	chr17:80050625-80050881	N_Shore	FASN	Body	-0.623762	0.0142561	-0.0795041	-0.408754	0.209387	-0.050371	-0.0674227	0.927259	-0.00775835
cg07249182	chr7	150064909	-	chr7:150065169-150066351	N_Shore	REPIN1;REPIN1;REPIN1	TSS1500;TSS1500;TSS1500	-1.09682	0.00687569	-0.135005	-0.653082	0.164019	-0.072842	-0.264613	0.795248	-0.0277915
cg07252501	chr5	131833546	+	chr5:131832355-131832801	S_Shore			-0.992619	0.00322217	-0.118025	-0.514207	0.131802	-0.0674708	-0.279519	0.729346	-0.0376005
cg07259507	chr7	97978189	+		OpenSea	BAIAP2L1	Body	-0.885477	0.00580195	-0.0914889	-0.466386	0.192907	-0.0535554	-0.16017	0.829113	-0.0188938
cg07260172	chr5	77900561	+		OpenSea	LHFPL2	5'UTR	1.35123	0.00566204	0.18006	0.93655	0.0992196	0.116344	0.55621	0.673704	0.0638594
cg07261621	chr19	1065860	+	chr19:1066866-1067673	N_Shore	HMHA1;HMHA1	TSS1500;TSS200	-0.968728	0.00580195	-0.157441	-0.460175	0.23719	-0.071806	-0.125116	0.878259	-0.0189236
cg07264319	chr13	76133745	+		OpenSea	UCHL3;UCHL3	5'UTR;Body	-0.845393	0.0155773	-0.126744	-0.3656	0.432965	-0.056666	-0.094277	0.926499	-0.0156337
cg07279946	chr10	13750911	+		OpenSea	FRMD4A	Body	-0.62578	0.0108089	-0.0537515	-0.269419	0.379199	-0.0215486	0.0379704	0.961709	0.00272077
cg07289441	chr16	67240836	+		OpenSea			-0.923589	0.0159171	-0.072196	-0.572805	0.249573	-0.0402808	-0.257214	0.808094	-0.0181386
cg07297980	chr16	9142122	-		OpenSea			-0.570599	0.0112137	-0.0527875	-0.414605	0.142138	-0.0392553	-0.165059	0.789336	-0.0170391
cg07300815	chr19	16528926	+	chr19:16528758-16529029	Island	EPS15L1;EPS15L1;EPS15L1;EPS15L1;EPS15L1;EPS15L1;EPS15L1;EPS15L1;EPS15L1;EPS15L1;EPS15L1;EPS15L1	ExonBnd;ExonBnd;ExonBnd;ExonBnd;ExonBnd;ExonBnd;Body;Body;Body;Body;Body;Body	-0.837954	0.00404953	-0.0845865	-0.435021	0.156294	-0.0401272	-0.252616	0.731088	-0.0221457
cg07300934	chr9	111240896	-		OpenSea			-0.587722	0.015659	-0.0676124	-0.350633	0.263	-0.0424231	-0.246651	0.746255	-0.0300967
cg07305485	chr2	28179872	+		OpenSea	BRE;BRE;BRE;BRE;BRE;BRE	Body;Body;Body;Body;Body;Body	-1.58839	0.00188785	-0.225847	-0.802452	0.0845094	-0.1276	-0.416266	0.686671	-0.0678747
cg07306826	chr22	37938106	-		OpenSea			-0.75809	0.00682991	-0.102935	-0.683935	0.063715	-0.09419	-0.20871	0.773723	-0.0306698
cg07312124	chr20	2295986	-		OpenSea	TGM3	Body	-0.692698	0.00622357	-0.11926	-0.159875	0.601587	-0.0275531	-0.0261031	0.974485	-0.00448321
cg07317870	chr7	87941769	+		OpenSea			0.75324	0.00914321	0.120742	0.504134	0.149242	0.0792255	0.137946	0.848334	0.0205429
cg07319811	chr1	156896259	+	chr1:156897199-156897796	N_Shore	LRRC71	Body	-0.946336	0.00224127	-0.159934	-0.488098	0.0979907	-0.0829448	-0.152609	0.802302	-0.0263743
cg07321092	chr11	65144724	-		OpenSea	SLC25A45;SLC25A45	Body;Body	-0.923035	0.00350613	-0.151962	-0.538142	0.106862	-0.0859984	-0.0971231	0.884198	-0.0151114
cg07328463	chr14	96734950	-		OpenSea			-0.800843	0.00522622	-0.118849	-0.309906	0.326106	-0.0473373	-0.10983	0.866973	-0.017894
cg07329296	chr20	60882647	+	chr20:60882593-60882900	Island	ADRM1;ADRM1	Body;Body	-0.721439	0.00530435	-0.0532361	-0.335175	0.234246	-0.0223841	-0.14508	0.809469	-0.00903689
cg07338099	chr13	113842383	+		OpenSea	PCID2;PCID2;PCID2;PCID2;PCID2	Body;Body;Body;Body;Body	-0.580439	0.0155773	-0.102118	-0.15442	0.648919	-0.0284932	-0.0426827	0.956899	-0.00728051
cg07351322	chr7	104738380	+		OpenSea	MLL5;MLL5	Body;Body	-0.609521	0.00915155	-0.100828	-0.484634	0.0992196	-0.0807018	-0.239953	0.724649	-0.0409523
cg07351688	chr14	96727613	+		OpenSea	BDKRB1	5'UTR	-1.26531	0.00718669	-0.212138	-0.614866	0.256583	-0.100198	-0.298143	0.801138	-0.0486475
cg07356006	chr18	65891523	+		OpenSea			0.805089	0.00453319	0.0871072	0.40299	0.182828	0.0400016	0.28842	0.687642	0.027759
cg07367601	chr1	235114342	+		OpenSea			-1.14096	0.00300711	-0.192259	-0.516957	0.166817	-0.0894591	-0.25437	0.767077	-0.0440053
cg07369274	chr3	58200599	+		OpenSea			-0.658494	0.010385	-0.0896848	-0.256358	0.426758	-0.0314306	0.0241561	0.979106	0.00291596
cg07372700	chr15	31281399	-	chr15:31283404-31284414	N_Shelf	MTMR10	Body	1.01816	0.00823985	0.103908	0.808476	0.0926313	0.0780088	0.744278	0.606586	0.0723672
cg07373723	chr7	110838461	-		OpenSea	IMMP2L	Body	-0.63134	0.0154576	-0.0936202	-0.329159	0.333677	-0.0474495	-0.107043	0.879024	-0.0145881
cg07375176	chr14	103537519	+		OpenSea			-0.637385	0.0100864	-0.0793059	-0.282175	0.353772	-0.032942	-0.153299	0.810222	-0.0172161
cg07377882	chr12	62585322	-	chr12:62584768-62586268	Island	FAM19A2;FAM19A2	1stExon;5'UTR	0.607227	0.0153108	0.0759543	0.086511	0.831151	0.0136589	-0.0375922	0.965461	-0.00522502
cg07382588	chr15	44750869	+		OpenSea	CTDSPL2	5'UTR	-0.624608	0.0156936	-0.0622563	-0.329203	0.329245	-0.0363668	-0.218306	0.773723	-0.0233836
cg07392068	chr2	33295587	+		OpenSea	LTBP1	Body	-0.813366	0.00442075	-0.138504	-0.406035	0.18042	-0.068982	-0.132944	0.832737	-0.0229183
cg07405121	chr16	2083168	-	chr16:2086420-2086892	N_Shelf	SLC9A3R2;SLC9A3R2	Body;Body	-1.15347	0.00254899	-0.190365	-0.566566	0.123809	-0.0957478	-0.247028	0.764498	-0.0427538
cg07409153	chr2	76839078	+		OpenSea			0.753447	0.012759	0.0740595	0.330547	0.394326	0.0295166	0.143754	0.856946	0.0123683
cg07412254	chr2	121223534	+		OpenSea	LOC84931	Body	-0.626672	0.0122557	-0.0897139	-0.346233	0.266999	-0.047151	-0.223085	0.763139	-0.0303634
cg07419314	chr22	20793602	+	chr22:20790638-20792665	S_Shore	SCARF2;SCARF2	TSS1500;TSS1500	-0.549428	0.0129724	-0.0834372	-0.210981	0.466287	-0.0300946	-0.100501	0.863496	-0.0147061
cg07430362	chr2	230272314	+		OpenSea	DNER	Body	-0.691554	0.0148145	-0.0875453	-0.464489	0.202441	-0.0557267	-0.199582	0.801258	-0.02337
cg07432164	chr18	10057933	+		OpenSea			-0.783268	0.00688272	-0.135352	-0.51718	0.13049	-0.0896989	-0.164822	0.812557	-0.0282485
cg07434438	chr16	72961899	-		OpenSea	ZFHX3;ZFHX3	Body;Body	-0.633166	0.00773232	-0.0665132	-0.377527	0.174926	-0.0417092	-0.1111	0.847726	-0.0130384
cg07435095	chr9	130342105	-		OpenSea	FAM129B	TSS1500	-0.91853	0.0137451	-0.122348	-0.701809	0.144494	-0.0979906	-0.383874	0.73975	-0.05502
cg07437024	chr16	677526	+	chr16:677367-678128	Island	RAB40C	Body	-0.587014	0.0144332	-0.101042	-0.315871	0.305899	-0.0541317	-0.134268	0.833982	-0.0229854
cg07451391	chr3	58166142	+	chr3:58163469-58163680	S_Shelf			-0.694569	0.0110009	-0.09127	-0.28465	0.408408	-0.0352193	-0.0948756	0.893301	-0.0109329
cg07452312	chr5	153775466	-		OpenSea	GALNT10	Body	-0.886277	0.00350613	-0.129462	-0.329975	0.283005	-0.0490134	-0.0881462	0.891252	-0.0144626
cg07452510	chr9	111315157	-		OpenSea			-1.05212	0.00331057	-0.178063	-0.721809	0.0693755	-0.123938	-0.182672	0.809549	-0.0315523
cg07459697	chr6	6968939	-		OpenSea			-1.19661	0.00302404	-0.203156	-0.617488	0.125574	-0.107606	-0.222865	0.795048	-0.0384427
cg07461598	chr6	3919627	-		OpenSea			-1.45701	0.00290209	-0.219548	-0.469778	0.319913	-0.0618644	-0.251593	0.804063	-0.0318287
cg07462405	chr8	134315664	-		OpenSea			-0.752405	0.00766533	-0.118756	-0.370022	0.257874	-0.0566927	-0.201031	0.78441	-0.0293545
cg07463816	chr9	119127641	+		OpenSea	PAPPA	Body	-0.69721	0.0118678	-0.117122	-0.383094	0.265327	-0.0652962	-0.127356	0.85976	-0.0219909
cg07470207	chr8	132828746	+		OpenSea			-0.604532	0.0106984	-0.0794478	-0.377349	0.194789	-0.0510718	-0.0789233	0.897815	-0.0113831
cg07474957	chr6	30650844	-	chr6:30654392-30654934	N_Shelf	KIAA1949;KIAA1949	Body;Body	-0.685868	0.0143434	-0.0919341	-0.490025	0.173216	-0.0633569	-0.262911	0.75677	-0.0333336
cg07475825	chr6	84577581	+		OpenSea	CYB5R4	Body	-0.844827	0.00450861	-0.112708	-0.323271	0.308235	-0.0453035	-0.248506	0.746255	-0.0368127
cg07485916	chr15	90039805	-	chr15:90039464-90039984	Island	RHCG	TSS200	0.559647	0.0157217	0.0588162	0.185177	0.559139	0.0163958	0.0671357	0.920073	0.00659078
cg07494299	chr10	5064396	+		OpenSea			-0.717538	0.0101377	-0.114261	-0.525113	0.131438	-0.0856446	-0.262891	0.746255	-0.0433423
cg07495637	chr2	26143450	-		OpenSea			-0.841141	0.00626155	-0.140881	-0.337033	0.337896	-0.0548274	-0.0842488	0.911542	-0.0134257
cg07495704	chr14	104091483	-	chr14:104094551-104096361	N_Shelf			-0.74582	0.00371377	-0.121469	-0.549997	0.0642463	-0.0911444	-0.271045	0.673704	-0.0457611
cg07499899	chr1	21966310	-		OpenSea	RAP1GAP;RAP1GAP;RAP1GAP	Body;5'UTR;5'UTR	-1.33027	0.00223398	-0.11585	-1.04466	0.044021	-0.0966734	-0.497892	0.649886	-0.0526011
cg07502947	chr4	118232696	+		OpenSea			0.957924	0.014214	0.120482	0.194892	0.73364	0.0211447	0.23213	0.824001	0.0253591
cg07507418	chr6	42372284	-		OpenSea	TRERF1	5'UTR	-0.862896	0.00292785	-0.0969296	-0.485295	0.0985799	-0.0588861	-0.14754	0.805663	-0.0189446
cg07509155	chr1	24514412	-	chr1:24513540-24514477	Island	IL28RA;IL28RA;IL28RA	TSS1500;TSS1500;TSS1500	-0.723855	0.00809099	-0.0631453	-0.266837	0.417786	-0.0207301	-0.135272	0.839619	-0.0102052
cg07510178	chr7	2611716	-		OpenSea	IQCE;IQCE;IQCE;IQCE;IQCE	Body;Body;Body;Body;Body	-0.873755	0.00963274	-0.144906	-0.574034	0.161677	-0.0960708	-0.147275	0.863066	-0.025503
cg07514400	chr22	49480282	+		OpenSea			-0.883244	0.00337734	-0.0958216	-0.414355	0.172475	-0.0487263	-0.121639	0.847015	-0.015411
cg07519262	chr9	131932860	+	chr9:131936269-131941021	N_Shelf			-0.612092	0.0127947	-0.107378	-0.259768	0.413336	-0.0465688	-0.103319	0.872988	-0.0177911
cg07521825	chr2	169928858	-		OpenSea	DHRS9;DHRS9;DHRS9	TSS1500;5'UTR;Body	-2.23529	0.00138931	-0.325239	-0.381837	0.497847	-0.0430774	0.0737555	0.957023	0.00755522
cg07523336	chr5	150414473	+		OpenSea	TNIP1;TNIP1;TNIP1;TNIP1;TNIP1;TNIP1;TNIP1;TNIP1;TNIP1;TNIP1	Body;Body;Body;Body;Body;Body;Body;Body;Body;Body	-0.743048	0.0113163	-0.119915	-0.483569	0.183676	-0.0785494	-0.161362	0.830939	-0.0277153
cg07531056	chr14	75013390	+		OpenSea	LTBP2	Body	-0.570047	0.0162762	-0.0862106	-0.215004	0.506136	-0.0310587	-0.0369232	0.964229	-0.00522728
cg07533345	chr10	5903566	+		OpenSea			-0.740572	0.00989987	-0.125868	-0.376257	0.277969	-0.0648082	-0.123389	0.865817	-0.0213645
cg07546427	chr5	66174128	-		OpenSea	MAST4;MAST4;MAST4;MAST4	Body;Body;Body;Body	-0.920889	0.00624691	-0.123649	-0.810033	0.063715	-0.11083	-0.253368	0.77107	-0.0373685
cg07552087	chr16	2258457	+	chr16:2255168-2255828	S_Shelf	MLST8	Body	-0.785139	0.0070792	-0.0768578	-0.499552	0.143195	-0.0450565	-0.112673	0.872291	-0.00981534
cg07557790	chr3	12837899	+	chr3:12837992-12838359	N_Shore	CAND2;CAND2	TSS1500;TSS1500	-0.500849	0.0146187	-0.0757022	-0.283597	0.280709	-0.044052	-0.0866915	0.874673	-0.013743
cg07563020	chr2	43385231	-		OpenSea			-0.509136	0.015835	-0.083535	-0.161079	0.581611	-0.0258357	-0.0110003	0.990415	-0.00171988
cg07563400	chr17	15849556	+	chr17:15847757-15849513	S_Shore	ADORA2B	Body	-0.665428	0.00611058	-0.0967765	-0.187755	0.511379	-0.0250257	-0.163192	0.787273	-0.0222998
cg07567797	chr1	16115349	-		OpenSea			-0.987719	0.00569707	-0.142264	-0.573446	0.151488	-0.0770228	-0.240781	0.785912	-0.0323042
cg07570113	chr16	59790180	-	chr16:59788792-59789072	S_Shore	LOC644649	TSS1500	-0.646856	0.0125772	-0.0859991	-0.286737	0.38657	-0.0429275	-0.204154	0.779685	-0.028299
cg07574216	chr3	156394398	-	chr3:156391811-156393607	S_Shore	TIPARP;LOC100287227	5'UTR;TSS1500	-1.13049	0.0076588	-0.13301	-0.879077	0.0926772	-0.107612	-0.510395	0.667859	-0.0659289
cg07588216	chr20	25204045	-		OpenSea	ENTPD6;ENTPD6	Body;Body	-0.901167	0.00541482	-0.111923	-0.69139	0.0763511	-0.0892517	-0.311992	0.72178	-0.0426285
cg07588775	chr6	148685723	+		OpenSea	SASH1	Body	-1.12518	0.016	-0.144304	-0.809658	0.182465	-0.0979325	-0.420314	0.764498	-0.0467755
cg07608084	chr18	60104843	-		OpenSea			-0.980991	0.00542925	-0.0835664	-0.532674	0.171868	-0.0504496	-0.11728	0.884455	-0.0122372
cg07611933	chr16	2773245	-	chr16:2771081-2771365	S_Shore			-0.78134	0.00839915	-0.133358	-0.549449	0.126856	-0.0950328	-0.0592966	0.943398	-0.0102741
cg07612131	chr6	1479470	-		OpenSea			-0.877084	0.0058078	-0.14103	-0.439725	0.214467	-0.0690763	-0.20567	0.791535	-0.0296597
cg07612496	chr6	37094222	-		OpenSea			-0.795445	0.0126339	-0.0766538	-0.54494	0.175614	-0.0552208	-0.210653	0.806002	-0.0228637
cg07615212	chr5	142614194	-		OpenSea			-0.685698	0.0115479	-0.104753	-0.28717	0.404671	-0.041796	-0.0707908	0.925826	-0.0100534
cg07617106	chr4	147867496	-	chr4:147866829-147867159	S_Shore	TTC29;TTC29	TSS1500;TSS1500	0.844927	0.00534046	0.0892019	0.285732	0.39973	0.0263257	0.130878	0.850125	0.0117982
cg07618798	chr2	25301168	+		OpenSea	EFR3B	Body	-0.781317	0.0160514	-0.060085	-0.501302	0.231998	-0.0412129	-0.103432	0.910249	-0.00941838
cg07630332	chr8	21976161	+		OpenSea	HR;HR	Body;Body	-0.741727	0.0144178	-0.0855248	-0.435975	0.259219	-0.0467326	-0.22028	0.795248	-0.0235722
cg07636681	chr14	105159108	-	chr14:105155520-105156573	S_Shelf	INF2;INF2;INF2	5'UTR;5'UTR;5'UTR	-0.92706	0.00236447	-0.0861184	-0.637421	0.0587588	-0.0547475	-0.252844	0.709675	-0.0203135
cg07640213	chr2	236674296	+	chr2:236673303-236673994	S_Shore	AGAP1;AGAP1;AGAP1	Body;Body;Body	-0.939073	0.00245637	-0.156974	-0.737599	0.0462943	-0.125288	-0.221721	0.746255	-0.0382486
cg07647771	chr16	84786436	+		OpenSea	USP10	Body	-0.71185	0.0163592	-0.0601192	-0.558468	0.151793	-0.0451314	-0.358653	0.699838	-0.0285835
cg07651658	chr18	60104924	+		OpenSea			-1.29408	0.00136884	-0.186425	-0.504101	0.108201	-0.0808446	-0.126491	0.840258	-0.0208231
cg07654678	chr16	84001731	-	chr16:84001805-84002011	N_Shore	NECAB2	TSS1500	-0.620684	0.0126788	-0.102936	-0.153824	0.653932	-0.0240695	-0.144552	0.824319	-0.0234124
cg07663765	chr16	84539641	+	chr16:84538884-84539115	S_Shore	KIAA1609	TSS1500	-0.635332	0.00912344	-0.104681	-0.413214	0.159276	-0.0693708	-0.148643	0.810107	-0.0252527
cg07671394	chr22	39696106	+		OpenSea			-0.989771	0.00246806	-0.104332	-0.705448	0.0578894	-0.0792964	-0.248748	0.735865	-0.0302872
cg07673046	chr3	137716818	-		OpenSea	CLDN18	TSS1500	0.640823	0.0107434	0.102948	0.303126	0.328936	0.0492515	0.355837	0.649886	0.0593289
cg07680528	chr10	112168061	+		OpenSea			-1.29138	0.00128394	-0.205144	-0.653644	0.0578894	-0.0981166	-0.23884	0.728547	-0.033589
cg07688463	chr8	74227861	+		OpenSea	RDH10;RDH10-AS1	Body;Body	-0.547688	0.0149835	-0.0691473	-0.226287	0.450726	-0.0256152	-0.167391	0.791682	-0.0206487
cg07690326	chr8	145019032	+	chr8:145018815-145019214	Island	PLEC1;PLEC1;PLEC1;PLEC1;PLEC1;PLEC1	Body;Body;Body;TSS1500;Body;TSS200	-0.88538	0.0104916	-0.091578	-0.389139	0.364114	-0.0359423	-0.134026	0.879213	-0.0113416
cg07693262	chr6	37625029	+	chr6:37626026-37626446	N_Shore	MDGA1	Body	-0.562128	0.0161386	-0.0526018	-0.247229	0.42949	-0.0250451	-0.199364	0.773432	-0.0201526
cg07693974	chr16	30961581	+	chr16:30959765-30960865	S_Shore	ORAI3	Body	-0.621401	0.0105212	-0.0641981	-0.409531	0.169916	-0.0439626	-0.0939937	0.879395	-0.0108701
cg07700072	chr7	140328156	+		OpenSea			-0.912758	0.00907332	-0.0610081	-0.305631	0.483394	-0.0164112	-0.0674882	0.94709	-0.00323612
cg07701833	chr15	75335463	+		OpenSea	PPCDC;PPCDC;PPCDC;PPCDC;PPCDC;PPCDC;PPCDC	TSS200;TSS200;Body;Body;Body;Body;Body	-0.665735	0.0101026	-0.111816	-0.246265	0.44902	-0.0429321	-0.129536	0.843803	-0.0222717
cg07702089	chr17	78734663	+		OpenSea	RPTOR;RPTOR	Body;Body	-1.35114	0.00139703	-0.217257	-0.710978	0.0632009	-0.121315	-0.23971	0.75677	-0.0413351
cg07710095	chr11	34260251	-		OpenSea	ABTB2	Body	-0.781951	0.0103428	-0.0617595	-0.386299	0.299602	-0.0274179	-0.117567	0.879466	-0.0078255
cg07718081	chr14	62129449	-		OpenSea			-1.1293	0.00607526	-0.175324	-0.884569	0.0782299	-0.134422	-0.362709	0.746255	-0.05115
cg07721562	chr21	45188119	+		OpenSea			-0.677752	0.0053671	-0.0988128	-0.449046	0.106716	-0.0679505	-0.164502	0.782905	-0.025435
cg07721972	chr2	40176641	+		OpenSea	SLC8A1-AS1	Body	0.682618	0.0159095	0.0723164	0.243447	0.527202	0.0221248	-0.0891151	0.911528	-0.00811269
cg07722722	chr1	45187551	+	chr1:45189705-45190558	N_Shelf	C1orf228	Body	0.685418	0.0129724	0.0500475	0.248101	0.496079	0.01636	0.283323	0.737023	0.0180266
cg07728425	chr1	33232299	-	chr1:33235494-33235718	N_Shelf	KIAA1522;KIAA1522;KIAA1522	Body;Body;Body	-0.949791	0.00939506	-0.16243	-0.582149	0.185788	-0.101074	-0.204682	0.82347	-0.0353588
cg07732583	chr6	158895957	+		OpenSea	TULP4;TULP4	Body;Body	-1.00604	0.00833058	-0.119163	-1.01166	0.0601173	-0.119951	-0.41077	0.706804	-0.0542646
cg07734514	chr6	28498759	+		OpenSea	GPX5;GPX5	Body;Body	-0.588817	0.0115164	-0.0681987	-0.274934	0.347224	-0.0330993	-0.105186	0.862159	-0.0135071
cg07736627	chr11	44322491	-	chr11:44324875-44325087	N_Shelf	ALX4	Body	-0.650591	0.00989747	-0.107798	-0.133624	0.695681	-0.0224497	-0.0781065	0.905056	-0.0120916
cg07737503	chr19	1132895	+		OpenSea	SBNO2;SBNO2	Body;TSS1500	-0.829711	0.0104916	-0.063609	-0.597666	0.138634	-0.0427139	-0.22678	0.79369	-0.0147366
cg07750808	chr20	10837472	-		OpenSea			1.40984	0.0102267	0.234761	0.690324	0.302859	0.111189	0.447444	0.77107	0.0723881
cg07751331	chr2	26205865	+	chr2:26204554-26205649	S_Shore	KIF3C	TSS1500	-0.540158	0.0153289	-0.0548974	-0.18386	0.543922	-0.0170133	-0.081608	0.892731	-0.00749189
cg07775147	chr12	133101495	-	chr12:133102168-133102604	N_Shore	FBRSL1	Body	-1.12799	0.00293736	-0.173142	-0.421287	0.248761	-0.0592183	-0.225203	0.782905	-0.0309468
cg07779693	chr20	32382178	-	chr20:32378837-32379191	S_Shelf	ZNF341-AS1	Body	-0.854741	0.00509488	-0.0762351	-0.399673	0.227312	-0.0324267	-0.313079	0.697075	-0.0237903
cg07787301	chr17	76325712	-		OpenSea			-0.781396	0.00791586	-0.0518531	-0.678302	0.0724401	-0.0462289	-0.303327	0.71842	-0.0227598
cg07787767	chr1	180280369	-		OpenSea	ACBD6	Body	-0.53869	0.0145236	-0.0397463	-0.378913	0.181407	-0.0291668	-0.244397	0.724103	-0.0193669
cg07788600	chr17	970605	+		OpenSea	ABR;ABR;ABR;ABR	Body;Body;Body;Body	-1.16311	0.00175502	-0.195686	-0.273222	0.381682	-0.0437384	-0.162475	0.805376	-0.0257009
cg07790294	chr19	928287	-	chr19:929514-929839	N_Shore	ARID3A	5'UTR	-0.723204	0.00985823	-0.0775973	-0.38101	0.25884	-0.0378442	-0.145565	0.836394	-0.0136311
cg07794335	chr6	107176349	-		OpenSea	LOC100422737	Body	-0.571112	0.0113006	-0.0848216	-0.155082	0.604394	-0.0234488	-0.0985018	0.866582	-0.0156866
cg07799589	chr21	33263770	-		OpenSea	HUNK	Body	-0.916363	0.0152086	-0.0754933	-0.266619	0.610102	-0.0257528	-0.107688	0.921074	-0.0112074
cg07804470	chr13	99201496	-		OpenSea	STK24	Body	-0.921223	0.00724166	-0.132268	-0.497669	0.209714	-0.076368	-0.282136	0.763139	-0.0436722
cg07807470	chr1	28837350	-		OpenSea	SNHG3-RCC1;SNHG3-RCC1;SNHG3-RCC1	Body;Body;5'UTR	-0.949846	0.00357668	-0.127488	-0.65126	0.0736136	-0.0919395	-0.238238	0.760805	-0.0354387
cg07811644	chr6	24126310	-	chr6:24126309-24126512	Island	NRSN1	TSS200	0.568922	0.0149928	0.0967058	0.117182	0.734676	0.0191062	0.0664117	0.921257	0.0111081
cg07812250	chr16	15601462	-		OpenSea	C16orf45;C16orf45	Body;Body	-1.04848	0.00807428	-0.0994442	-0.792864	0.103482	-0.0791239	-0.154259	0.873493	-0.0180275
cg07819108	chr8	128921817	+		OpenSea	PVT1	Body	-0.602094	0.00701193	-0.102041	-0.459477	0.0912793	-0.0774876	-0.267149	0.665346	-0.0441287
cg07823127	chr7	84164956	-		OpenSea	LOC101927378;LOC101927378	Body;Body	-0.900234	0.0111594	-0.153582	-0.603221	0.170146	-0.103203	-0.119492	0.897548	-0.0203917
cg07824483	chr17	79882042	+	chr17:79880449-79880872	S_Shore	MAFG;MAFG	TSS1500;5'UTR	-0.566252	0.0163221	-0.063782	-0.51723	0.106591	-0.0588869	-0.247939	0.739839	-0.0294074
cg07830557	chr19	4374239	+	chr19:4371729-4371952	S_Shelf	SH3GL1	Body	-1.00276	0.00443022	-0.14023	-0.671449	0.0897942	-0.0893728	-0.334455	0.710912	-0.0416697
cg07846991	chr6	2714738	-		OpenSea	MYLK4	Body	-0.611924	0.011048	-0.0822047	-0.363097	0.218825	-0.0509515	-0.152881	0.808902	-0.0219564
cg07863022	chr17	75315108	-		OpenSea	SEPT9;SEPT9;SEPT9	5'UTR;Body;TSS1500	-0.627619	0.0116437	-0.106468	-0.290629	0.353226	-0.048223	-0.193094	0.780707	-0.0326218
cg07865063	chr6	42474001	+		OpenSea			-0.88798	0.0112137	-0.133799	-0.392213	0.373273	-0.0570622	-0.11783	0.897731	-0.015098
cg07872489	chr5	67586215	+	chr5:67584213-67584451	S_Shore	PIK3R1;PIK3R1;PIK3R1	Body;TSS1500;Body	-0.62295	0.012199	-0.0445617	-0.240993	0.45362	-0.0149865	-0.170569	0.801061	-0.0111302
cg07873178	chr11	65307616	-	chr11:65305935-65308502	Island	LTBP3;LTBP3;LTBP3	Body;Body;Body	-0.761368	0.00588005	-0.120336	-0.448155	0.150464	-0.0685531	-0.14679	0.8192	-0.0218133
cg07876665	chr8	22101351	+	chr8:22102303-22103142	N_Shore	POLR3D	TSS1500	-1.59476	0.00128394	-0.259022	-0.722434	0.06392	-0.109812	-0.182804	0.80482	-0.026266
cg07879540	chr7	75508716	+	chr7:75508166-75508759	Island	RHBDD2;RHBDD2	Body;5'UTR	0.63948	0.012759	0.0424165	0.179194	0.605298	0.00917388	0.199773	0.782725	0.0121124
cg07887002	chr12	13034649	-		OpenSea			-0.634347	0.00941192	-0.0776457	-0.474099	0.117558	-0.0598545	-0.157607	0.804063	-0.0208481
cg07892181	chr17	74440988	-		OpenSea	UBE2O	Body	-0.654895	0.00617618	-0.113436	-0.280133	0.299071	-0.0486882	-0.164523	0.784526	-0.0282365
cg07892789	chr22	48536923	-		OpenSea			-0.748174	0.00372921	-0.0552603	-0.397154	0.141162	-0.0259658	-0.221686	0.730881	-0.0146511
cg07897169	chr16	85549951	-	chr16:85551382-85551709	N_Shore			-0.733807	0.00738149	-0.124364	-0.192384	0.568995	-0.0313362	-0.018411	0.985303	-0.00319591
cg07918509	chr17	62083407	-		OpenSea	ICAM2;ICAM2;ICAM2;ICAM2;ICAM2	Body;Body;Body;Body;Body	-1.10996	0.00192536	-0.155134	-0.607395	0.0718016	-0.0910959	-0.224285	0.75677	-0.0353605
cg07932930	chr9	132090064	-		OpenSea			-1.07556	0.00149305	-0.135408	-0.541004	0.067659	-0.0748702	-0.325795	0.649886	-0.0463566
cg07937417	chr10	12762962	+		OpenSea	CAMK1D;CAMK1D	Body;Body	-0.642186	0.0157817	-0.101641	-0.325556	0.35089	-0.0525086	-0.152305	0.8315	-0.0253441
cg07943106	chr5	71363145	-		OpenSea			-0.576533	0.0140547	-0.0933299	-0.180496	0.571614	-0.0294177	0.115443	0.853515	0.0168799
cg07951193	chr7	5458896	-	chr7:5458503-5469256	Island	TNRC18	Body	-0.736933	0.00498671	-0.118886	-0.366925	0.19821	-0.0613057	-0.12655	0.830939	-0.0213659
cg07954091	chr12	124864913	+		OpenSea	NCOR2;NCOR2;NCOR2	Body;Body;Body	-0.759592	0.0118077	-0.0491469	-0.67751	0.0895487	-0.0448971	-0.279002	0.754614	-0.0199599
cg07954689	chr16	57818026	-		OpenSea	KIFC3;KIFC3;KIFC3	5'UTR;Body;Body	-0.684876	0.0121902	-0.0547317	-0.400899	0.238795	-0.0296949	-0.16581	0.816027	-0.011361
cg07959046	chr1	31382025	+	chr1:31380844-31381078	S_Shore	SDC3	TSS1500	-0.877388	0.00683942	-0.150567	-0.460985	0.214053	-0.0816992	-0.243914	0.773432	-0.0421777
cg07965041	chr19	39369004	-		OpenSea	RINL	TSS200	-0.583837	0.0109842	-0.0586112	-0.375672	0.184476	-0.03584	-0.248333	0.719257	-0.0232926
cg07967362	chr9	130281753	+		OpenSea	FAM129B;FAM129B	Body;Body	-1.0881	0.00205404	-0.184883	-0.817846	0.044021	-0.140362	-0.471101	0.606586	-0.0813702
cg07967627	chr7	46028360	-		OpenSea			-0.707656	0.0118058	-0.101422	-0.445101	0.203091	-0.0658364	-0.0962877	0.896689	-0.0150344
cg07979390	chr6	151529514	+		OpenSea	LOC102723831	Body	-0.858239	0.00436431	-0.130286	-0.515245	0.116549	-0.0815927	-0.215668	0.768219	-0.0350426
cg07979675	chr7	100285874	-	chr7:100284888-100285155	S_Shore	GIGYF1;GIGYF1	1stExon;5'UTR	-0.674806	0.0126107	-0.0488086	-0.414131	0.221499	-0.0277588	-0.313623	0.70356	-0.0207908
cg07982740	chr20	44410114	-		OpenSea	WFDC3	Body	-0.755119	0.00964143	-0.126703	-0.691956	0.0731199	-0.116241	-0.378773	0.658956	-0.0654148
cg07995295	chr4	84181849	+		OpenSea			-0.644476	0.0155219	-0.0885565	-0.294268	0.402927	-0.0411647	-0.0762379	0.920979	-0.0117682
cg07997575	chr1	165017443	+		OpenSea			0.64071	0.0164678	0.109798	0.262461	0.46755	0.0455036	0.0753591	0.922827	0.0120695
cg07999828	chr2	232046799	+		OpenSea			-0.781425	0.00400014	-0.134838	-0.512481	0.0885271	-0.0889613	-0.316167	0.658956	-0.0545887
cg07999953	chr1	35249327	+	chr1:35250418-35250736	N_Shore	GJB3;GJB3	5'UTR;5'UTR	-1.0287	0.00201242	-0.152987	-0.580271	0.0698652	-0.082058	-0.141796	0.813946	-0.0181753
cg08008702	chr15	52576512	+		OpenSea	MYO5C	Body	-0.731212	0.015103	-0.084505	-0.250645	0.539745	-0.0327984	0.0845927	0.922054	0.0115762
cg08013100	chr20	49279727	-		OpenSea	FAM65C;FAM65C	Body;Body	-1.37783	0.00138459	-0.176848	-0.691258	0.0639783	-0.0784362	-0.362126	0.658956	-0.0380975
cg08013563	chr17	76529120	+		OpenSea	DNAH17	Body	-0.692759	0.0140335	-0.077385	-0.608716	0.10531	-0.0691782	-0.293612	0.737023	-0.0355028
cg08014966	chr3	148971742	+		OpenSea			-0.89176	0.0143812	-0.151977	-0.523459	0.259739	-0.0884898	-0.109294	0.915368	-0.0185729
cg08015421	chr1	171244337	-		OpenSea	FMO1;FMO1;FMO1;FMO1	Body;Body;Body;Body	0.79209	0.00917994	0.113031	0.441406	0.223602	0.0610442	0.310008	0.727056	0.0393672
cg08016310	chr19	50321295	-	chr19:50321414-50321762	N_Shore	MED25	TSS1500	0.820287	0.0129145	0.0770594	0.138154	0.781068	0.00974869	0.0378563	0.974565	0.00292947
cg08017075	chr1	101093109	+		OpenSea	LINC01349	Body	-1.07685	0.00173619	-0.181385	-0.596975	0.063715	-0.100217	-0.297874	0.658956	-0.0511783
cg08024038	chr17	17616235	-		OpenSea	RAI1	5'UTR	-0.914171	0.0114013	-0.144683	-0.419852	0.353772	-0.0621471	-0.189907	0.83846	-0.028469
cg08026836	chr3	150461479	-		OpenSea	SIAH2	Body	-0.586528	0.0119481	-0.0665307	-0.372228	0.201393	-0.04384	-0.164686	0.795826	-0.0203629
cg08030119	chr7	32529604	-	chr7:32529753-32530146	N_Shore	LSM5;LSM5;LSM5;LSM5	Body;Body;5'UTR;5'UTR	0.568288	0.0139972	0.0482645	0.299158	0.312739	0.0238222	-0.017959	0.98442	-0.00127859
cg08033142	chr2	46260367	+		OpenSea	PRKCE	Body	-0.730703	0.00951685	-0.091367	-0.409413	0.225434	-0.0535608	-0.185192	0.801575	-0.0256874
cg08034025	chr17	964465	-		OpenSea	ABR;ABR;ABR;ABR	Body;Body;Body;Body	-1.37475	0.00188785	-0.176977	-0.957901	0.0462943	-0.131669	-0.487793	0.643631	-0.072376
cg08035244	chr19	18412757	+		OpenSea			-0.580194	0.0157203	-0.0956321	-0.266928	0.400783	-0.0432206	-0.189428	0.785905	-0.0299233
cg08041481	chr6	100902470	-	chr6:100903491-100903713	N_Shore	SIM1	Body	0.591209	0.0160789	0.0972965	0.419423	0.189725	0.068432	0.230103	0.760784	0.0361039
cg08043536	chr3	28071539	-		OpenSea			0.615496	0.00980805	0.0436154	0.421368	0.148946	0.028709	0.228888	0.743458	0.0140245
cg08045200	chr15	60664433	-		OpenSea	ANXA2;ANXA2;ANXA2;ANXA2	Body;Body;Body;Body	-0.617424	0.00882571	-0.0797999	-0.321725	0.25188	-0.0437062	-0.139719	0.811704	-0.0195287
cg08046836	chr3	177548306	+		OpenSea	KCCAT211	Body	-0.96694	0.00651701	-0.137395	-0.42352	0.295725	-0.0636587	-0.0868723	0.923289	-0.0140327
cg08049614	chr16	1172036	+		OpenSea			-0.610172	0.00922829	-0.088695	-0.447346	0.122761	-0.0637728	-0.185608	0.772798	-0.0250154
cg08050057	chr3	105723092	-		OpenSea			-0.644706	0.00944575	-0.10928	-0.268899	0.376399	-0.0443781	-0.0951952	0.878541	-0.0159925
cg08051728	chr2	240582281	+		OpenSea			-0.541079	0.0127595	-0.0902062	-0.296073	0.278342	-0.0480644	-0.169269	0.782333	-0.0292821
cg08059631	chr8	6274876	-		OpenSea	MCPH1;MCPH1;MCPH1	Body;Body;Body	-0.924801	0.0154869	-0.155639	-0.467703	0.349039	-0.0769255	-0.453688	0.704309	-0.0748456
cg08062812	chr1	91191232	-	chr1:91190489-91192804	Island			-0.557526	0.0111046	-0.077408	-0.28299	0.296689	-0.0372962	-0.165433	0.78454	-0.0217978
cg08066948	chr18	6923788	+	chr18:6920591-6920874	S_Shelf			0.669309	0.0128031	0.103714	0.406272	0.227971	0.0585455	0.256333	0.751297	0.0421633
cg08073096	chr6	134785935	-		OpenSea	LOC101928231;LINC01010;LINC01010;LINC01010;LINC01010	Body;Body;Body;Body;Body	-0.966392	0.00618994	-0.143299	-0.238858	0.572336	-0.0405197	-0.198118	0.811704	-0.0319978
cg08074000	chr7	116418297	-		OpenSea	MET;MET	Body;Body	-0.811817	0.0143002	-0.128218	-0.435461	0.306086	-0.0719594	-0.161539	0.855285	-0.0269935
cg08078431	chr5	90577607	+	chr5:90576347-90576629	S_Shore			-2.13438	0.000715038	-0.334418	-1.11788	0.0373668	-0.188679	-0.569005	0.539471	-0.0981818
cg08081513	chr11	35122997	-		OpenSea			-0.657263	0.00777933	-0.0966796	-0.502472	0.0980644	-0.075598	-0.204222	0.763139	-0.0316381
cg08082666	chr10	12264077	+		OpenSea	CDC123	Body	-0.876289	0.0158345	-0.0912149	-0.383984	0.428733	-0.0361547	-0.145933	0.881402	-0.0118852
cg08090407	chr7	7139271	-		OpenSea			-0.844044	0.0107021	-0.117956	-0.594045	0.147801	-0.080035	-0.192026	0.819693	-0.0237753
cg08091707	chr19	859554	-	chr19:860517-862123	N_Shore	CFD	TSS200	-0.684884	0.0143107	-0.117869	-0.322915	0.375429	-0.056613	-0.0532216	0.952078	-0.00921396
cg08094551	chr16	73023727	-		OpenSea	ZFHX3;ZFHX3	5'UTR;5'UTR	-0.655365	0.0107693	-0.115496	-0.548791	0.0980788	-0.0974302	-0.223728	0.763139	-0.0387192
cg08098264	chr6	129822795	+		OpenSea	LAMA2;LAMA2	Body;Body	-1.01425	0.00222124	-0.153591	-0.740432	0.0482558	-0.108904	-0.459407	0.606586	-0.0639287
cg08114979	chr12	21910863	-		OpenSea			0.667756	0.0104916	0.103175	0.256792	0.435598	0.0363454	0.189586	0.788759	0.0286249
cg08119046	chr6	14543106	+		OpenSea			-0.840661	0.00586999	-0.127021	-0.473645	0.166644	-0.0688207	-0.286549	0.729339	-0.0397068
cg08120071	chr16	2082745	-	chr16:2086420-2086892	N_Shelf	SLC9A3R2;SLC9A3R2;SLC9A3R2;SLC9A3R2;SLC9A3R2	TSS1500;TSS1500;TSS1500;Body;Body	-1.20289	0.0016156	-0.202914	-0.574746	0.0823421	-0.0967888	-0.211486	0.764498	-0.0360644
cg08121446	chr12	119614312	+		OpenSea			-0.875745	0.00381598	-0.114833	-0.508427	0.114788	-0.0695778	-0.200222	0.777402	-0.0297579
cg08122482	chr15	63623836	+		OpenSea	CA12;CA12;CA12	Body;Body;Body	-0.672396	0.0129799	-0.0866609	-0.451275	0.187805	-0.0559407	-0.168856	0.813053	-0.0199309
cg08129759	chr1	202091944	-		OpenSea	GPR37L1	TSS200	-0.665899	0.00775746	-0.081143	-0.421465	0.152499	-0.0536869	-0.141081	0.816694	-0.0189158
cg08133641	chr19	55888082	-	chr19:55889005-55889476	N_Shore	TMEM190	TSS200	-0.750115	0.00559164	-0.129577	-0.491054	0.113054	-0.0850916	-0.217089	0.759411	-0.0373193
cg08145377	chr20	22327527	+		OpenSea			-1.35343	0.0153345	-0.172429	-0.824479	0.252226	-0.114847	-0.405646	0.79713	-0.0612802
cg08146456	chr3	13259753	+		OpenSea			-0.739737	0.00852484	-0.104701	-0.635605	0.0782299	-0.0915774	-0.383884	0.649886	-0.0564237
cg08157095	chr22	46935416	-	chr22:46929317-46934861	S_Shore			-0.521617	0.0148302	-0.089491	-0.0793499	0.814524	-0.0130811	0.0358427	0.960175	0.00617842
cg08162476	chr3	13064001	-		OpenSea	IQSEC1	Body	-0.981635	0.00287491	-0.131366	-0.578374	0.0859033	-0.0834091	-0.261852	0.731088	-0.0388402
cg08163642	chr20	16512131	+		OpenSea	KIF16B;KIF16B;KIF16B	Body;Body;Body	-0.651663	0.0111699	-0.0571967	-0.26666	0.411681	-0.0218758	-0.124652	0.850444	-0.00908966
cg08171091	chr10	81709858	+		OpenSea	SFTPD	TSS1500	0.873424	0.0165071	0.0742422	0.319722	0.520521	0.0256958	0.307804	0.775772	0.02004
cg08173811	chr3	12200870	+	chr3:12200183-12200532	S_Shore	TIMP4;SYN2;SYN2	TSS200;Body;Body	-0.766341	0.00362583	-0.127498	-0.434358	0.117869	-0.0706722	-0.111542	0.842606	-0.0177349
cg08175352	chr3	101894206	-		OpenSea			-1.45807	0.0019659	-0.229243	-1.28802	0.039433	-0.205927	-0.645709	0.606586	-0.109445
cg08176005	chr20	60901339	+		OpenSea	LAMA5	Body	-1.01549	0.00400014	-0.127962	-0.34039	0.36119	-0.0376406	-0.0739215	0.929688	-0.00771755
cg08179795	chr12	15950886	+		OpenSea			-0.610308	0.00732618	-0.103529	-0.27439	0.299411	-0.0469117	-0.0431537	0.946125	-0.00747398
cg08183467	chr1	31989517	+		OpenSea	LINC01226	Body	-0.677149	0.0154148	-0.0784348	-0.46562	0.198149	-0.0560364	-0.30958	0.724649	-0.0385585
cg08189186	chr19	38793546	-		OpenSea	C19orf33	TSS1500	-0.702075	0.00606628	-0.108291	-0.22186	0.455622	-0.0330857	-0.0365056	0.961345	-0.00508386
cg08192798	chr15	83501835	-		OpenSea	WHAMM	Body	-0.94356	0.00786882	-0.0909496	-0.436	0.294581	-0.0351561	-0.0953621	0.917181	-0.00847048
cg08206657	chr10	14575436	+		OpenSea	FAM107B	Body	-0.615163	0.0089325	-0.0621013	-0.574555	0.0672503	-0.0587001	-0.262679	0.699663	-0.0278759
cg08208227	chr11	117048596	+	chr11:117049399-117050234	N_Shore	SIDT2;PAFAH1B2;PAFAH1B2	TSS1500;Body;Body	-1.00478	0.00997644	-0.127243	-0.762029	0.117976	-0.0917517	-0.39586	0.730881	-0.04532
cg08210678	chr7	105705497	-		OpenSea			-1.22386	0.00143011	-0.171764	-0.759566	0.0462943	-0.114496	-0.295913	0.679106	-0.046789
cg08219003	chr16	19165392	-		OpenSea			-0.729986	0.00788608	-0.075858	-0.467177	0.150274	-0.0500459	-0.226403	0.76448	-0.0269817
cg08230435	chr2	174901038	+		OpenSea			-0.902599	0.0102202	-0.0912717	-0.536968	0.209282	-0.049117	-0.176917	0.843209	-0.0158159
cg08235219	chr7	47773946	+		OpenSea			-0.587768	0.0122245	-0.0962372	-0.360162	0.2176	-0.058516	-0.189931	0.776098	-0.0293105
cg08238388	chr17	66301554	+		OpenSea	ARSG;ARSG	5'UTR;5'UTR	-0.800001	0.00951029	-0.0855017	-0.325357	0.389241	-0.0380315	-0.105917	0.89193	-0.0130629
cg08238638	chr8	95385610	+		OpenSea	RAD54B;RAD54B	Body;Body	-0.839653	0.00632257	-0.140345	-0.781508	0.060199	-0.130717	-0.376745	0.658956	-0.0649875
cg08239920	chr2	233237380	-		OpenSea			-0.771863	0.00810224	-0.093187	-0.515623	0.139401	-0.0590475	-0.0759669	0.920803	-0.00798304
cg08241401	chr20	3824289	-	chr20:3827225-3828031	N_Shelf			-0.871098	0.00365432	-0.124857	-0.494179	0.118891	-0.0731028	-0.260673	0.727116	-0.0411349
cg08247527	chr8	97855859	-		OpenSea	PGCP	Body	0.873289	0.0145999	0.137561	0.400611	0.391022	0.0627345	0.444227	0.686671	0.0634135
cg08255724	chr6	33558900	+	chr6:33560892-33561189	N_Shore	C6orf227	Body	-0.874299	0.00533905	-0.14976	-0.532924	0.130857	-0.0914875	-0.200444	0.791091	-0.0344308
cg08262464	chr7	75615023	+		OpenSea	POR	Body	-0.949489	0.00385256	-0.111549	-0.453876	0.181794	-0.048499	-0.189194	0.798616	-0.0185514
cg08265392	chr7	151290088	+		OpenSea	PRKAG2;PRKAG2;PRKAG2	Body;Body;Body	-0.831927	0.0116158	-0.115651	-0.510754	0.212114	-0.0745127	-0.2897	0.763604	-0.0434417
cg08266870	chr7	29971872	+		OpenSea	SCRN1;SCRN1;SCRN1;SCRN1	Body;Body;Body;Body	-0.844909	0.00512724	-0.0848711	-0.545648	0.109947	-0.0583012	-0.191504	0.791091	-0.0221704
cg08272268	chr1	200380059	-	chr1:200378899-200379365	S_Shore	ZNF281	TSS1500	-0.666853	0.0111541	-0.0938682	-0.310987	0.344106	-0.040678	-0.105762	0.875946	-0.0139295
cg08277453	chr1	41884654	+		OpenSea			-0.898977	0.00263492	-0.113551	-0.620077	0.0613615	-0.0823324	-0.246678	0.718832	-0.034708
cg08279008	chr2	86263224	+		OpenSea	POLR1A	Body	-0.623907	0.0161511	-0.102684	-0.301916	0.378581	-0.0486714	-0.14902	0.831316	-0.0235361
cg08279598	chr10	28897020	+		OpenSea	WAC;WAC;WAC	Body;Body;Body	-0.796346	0.00575938	-0.0436823	-0.291739	0.371081	-0.0137793	-0.308721	0.687622	-0.0146297
cg08281312	chr12	122225250	-		OpenSea	RHOF	Body	-1.43239	0.00175502	-0.170418	-0.763983	0.0693755	-0.101178	-0.148279	0.850775	-0.0219031
cg08281696	chr11	11591599	-		OpenSea	GALNT18	Body	-0.51032	0.0137234	-0.0871677	-0.299014	0.255231	-0.0505709	-0.174195	0.772795	-0.0298099
cg08282375	chr20	48883904	+		OpenSea	LINC01272	TSS200	-0.8578	0.0033456	-0.139925	-0.232534	0.441344	-0.0412427	-0.0324059	0.967318	-0.00552869
cg08290628	chr15	68936551	-		OpenSea	CORO2B	Body	-0.945863	0.00444461	-0.159183	-0.580237	0.112037	-0.0990006	-0.240984	0.767077	-0.0417158
cg08301035	chr15	59561523	+		OpenSea	MYO1E	Body	-1.01187	0.00545955	-0.108862	-0.275187	0.512904	-0.0349636	-0.109297	0.897603	-0.0142115
cg08309251	chr21	46348306	+	chr21:46351328-46352911	N_Shelf	ITGB2	5'UTR	-0.965095	0.00839255	-0.115469	-0.417638	0.340066	-0.0566707	-0.211904	0.814562	-0.0287471
cg08315848	chr3	50288981	-		OpenSea	GNAI2;GNAI2;GNAI2;GNAI2;GNAI2;GNAI2	Body;5'UTR;Body;5'UTR;5'UTR;Body	-1.88264	0.00128394	-0.226834	-1.02608	0.0501105	-0.104272	-0.289235	0.764498	-0.0246241
cg08316550	chr10	12124519	-		OpenSea	DHTKD1	Body	-0.866974	0.00737222	-0.151209	-0.739449	0.0724658	-0.129897	-0.396686	0.660582	-0.0685163
cg08319688	chr3	177310239	+		OpenSea	LINC00578	Body	-0.665882	0.00696452	-0.0464513	-0.564045	0.0718016	-0.0384629	-0.436462	0.606586	-0.02686
cg08320359	chr16	15596053	-		OpenSea	C16orf45;C16orf45	TSS200;Body	-1.20521	0.00223398	-0.120238	-0.790736	0.0612438	-0.0862665	-0.476493	0.635893	-0.0549886
cg08321382	chr2	239505772	+		OpenSea			-0.788748	0.00409999	-0.0609948	-0.363255	0.206475	-0.0298745	-0.112274	0.851321	-0.0102634
cg08327690	chr11	720859	-	chr11:720561-721369	Island	EPS8L2	Body	-0.795803	0.0136123	-0.0474018	-0.437742	0.285169	-0.0231949	-0.312099	0.750485	-0.016744
cg08329754	chr17	78797015	+	chr17:78798780-78799160	N_Shore	RPTOR;RPTOR	Body;Body	-0.577553	0.0158414	-0.0768229	-0.150385	0.659765	-0.0188196	-0.0420867	0.957744	-0.00512008
cg08333463	chr5	171534792	+		OpenSea	STK10	Body	-0.657459	0.0118895	-0.101862	-0.319012	0.332132	-0.0462575	-0.0498493	0.950291	-0.0072853
cg08339105	chr6	188938	-		OpenSea	LOC285766	Body	-0.756746	0.00954056	-0.0666437	-0.568341	0.117558	-0.0519174	-0.364539	0.666328	-0.0360286
cg08340755	chr20	30176106	+	chr20:30175457-30176058	S_Shore			-1.0827	0.00524779	-0.180524	-0.55491	0.19144	-0.0893781	-0.270609	0.777895	-0.043676
cg08343240	chr5	158886936	-		OpenSea	LOC285627	Body	-1.19932	0.00824681	-0.108186	-0.625119	0.240775	-0.0485567	-0.383871	0.760805	-0.0277017
cg08343820	chr2	27940072	+		OpenSea			-1.31862	0.0013731	-0.197355	-0.559263	0.0917403	-0.0916885	-0.209882	0.77107	-0.0351661
cg08343834	chr17	15168658	+	chr17:15163930-15164810	S_Shelf	PMP22	TSS200	-1.0463	0.00495201	-0.130979	-0.460543	0.252226	-0.0631236	-0.0892941	0.920836	-0.0133246
cg08346285	chr15	66662262	-		OpenSea			-1.62497	0.00201242	-0.181377	-0.880228	0.0764883	-0.113046	-0.521347	0.649886	-0.0708863
cg08356028	chr10	80217969	+		OpenSea			-1.00443	0.00394424	-0.0836897	-0.620932	0.101379	-0.0569425	-0.307964	0.726926	-0.0302248
cg08358793	chr8	23032782	-		OpenSea			-0.803763	0.0161941	-0.12239	-0.805663	0.0845233	-0.122518	-0.401167	0.70241	-0.0645609
cg08359236	chr8	56793447	-	chr8:56792115-56793325	S_Shore	LYN;LYN	5'UTR;5'UTR	-0.552172	0.0138165	-0.0761979	-0.317677	0.264011	-0.0421274	-0.0564713	0.931547	-0.00723022
cg08361197	chr2	100982187	+		OpenSea			-0.659441	0.0104236	-0.0898603	-0.431268	0.171611	-0.060813	-0.177351	0.796124	-0.0260586
cg08361356	chr10	33842206	+		OpenSea			0.827619	0.013875	0.0487753	0.0865549	0.882566	0.00461612	0.0754025	0.940414	0.00499402
cg08364093	chr2	28114164	+	chr2:28113060-28113764	S_Shore	BRE;RBKS;BRE;BRE;BRE;BRE;LOC100302650	5'UTR;TSS1500;5'UTR;5'UTR;5'UTR;5'UTR;TSS200	-0.594409	0.0118188	-0.0408875	-0.170317	0.588911	-0.012558	0.0165489	0.985878	0.00138212
cg08364283	chr12	120686590	+		OpenSea	PXN;PXN;PXN;PXN	Body;Body;Body;5'UTR	-0.789252	0.00347913	-0.123973	-0.463994	0.104461	-0.0698333	-0.158179	0.791535	-0.0237171
cg08368296	chr22	18264102	+	chr22:18267968-18268250	N_Shelf			-0.914196	0.00314197	-0.155868	-0.39062	0.19943	-0.0673146	-0.0644917	0.924652	-0.0111147
cg08368934	chr16	57701455	-		OpenSea	GPR97	TSS1500	-0.802345	0.00752718	-0.110652	-0.416634	0.230435	-0.0535698	-0.137474	0.850125	-0.0173063
cg08373547	chr14	52794541	-		OpenSea	PTGER2	3'UTR	-0.656045	0.0136825	-0.107236	-0.428777	0.205254	-0.0717729	-0.106602	0.879631	-0.0179971
cg08377357	chr12	120675366	+		OpenSea	PXN;PXN;PXN;PXN	Body;Body;Body;5'UTR	-1.17089	0.00167115	-0.161351	-0.628357	0.0642463	-0.0955017	-0.170382	0.795937	-0.0265506
cg08387014	chr11	1848742	-	chr11:1847156-1847381	S_Shore			-0.786235	0.00572007	-0.133678	-0.402057	0.202441	-0.067345	-0.099213	0.879921	-0.0163559
cg08393037	chr12	132348488	-		OpenSea			-0.721454	0.00576457	-0.114516	-0.286658	0.327644	-0.0435532	-0.120686	0.842012	-0.0179605
cg08401618	chr15	70798565	+		OpenSea			-0.88596	0.00337325	-0.146916	-0.481384	0.123905	-0.0821485	-0.0234045	0.979057	-0.00403324
cg08408731	chr12	121477692	+		OpenSea	OASL;OASL;OASL	TSS1500;TSS1500;TSS1500	-0.634828	0.00837501	-0.036199	-0.516787	0.0875345	-0.0284051	-0.433899	0.606586	-0.0245716
cg08410821	chr8	145992191	+		OpenSea			-0.689318	0.00725388	-0.0738847	-0.479312	0.118286	-0.0491142	-0.118546	0.848334	-0.0110578
cg08417873	chr17	39678675	-		OpenSea			-1.07103	0.00404088	-0.142309	-0.57774	0.143195	-0.0705812	-0.188955	0.815613	-0.0213315
cg08439787	chr11	28779514	-		OpenSea			1.40438	0.0056838	0.170556	0.829877	0.14549	0.0892022	0.38185	0.768219	0.0380467
cg08448547	chr8	47862954	-	chr8:47866369-47866767	N_Shelf			0.701557	0.00685933	0.0836866	0.366383	0.216912	0.0403876	0.189334	0.778446	0.0208008
cg08450163	chr17	39066947	+		OpenSea			-1.30581	0.00138459	-0.205281	-0.757353	0.0516794	-0.11305	-0.383118	0.649886	-0.0541147
cg08464137	chr14	101445483	+		OpenSea	SNHG24	Body	-0.59838	0.0153294	-0.0893108	-0.320554	0.317404	-0.0493596	-0.203305	0.778231	-0.0320106
cg08470588	chr6	14758733	-		OpenSea			-1.04006	0.00385966	-0.149269	-0.42016	0.256912	-0.055017	-0.108156	0.88951	-0.013437
cg08482894	chr3	49389050	+		OpenSea			-1.18627	0.00457537	-0.128247	-0.228898	0.637184	-0.0279804	-0.0997933	0.920295	-0.0132914
cg08489874	chr16	88273821	-		OpenSea			-0.981904	0.00218275	-0.139013	-0.652064	0.0598594	-0.0969118	-0.437471	0.606586	-0.0667551
cg08492033	chr8	29612729	+		OpenSea	LOC101929450;LOC101929450	Body;Body	-1.78723	0.00158729	-0.272253	-1.3343	0.0407871	-0.194686	-0.648874	0.6226	-0.0876033
cg08492921	chr1	32132004	+		OpenSea	COL16A1	Body	-0.848269	0.00774477	-0.130501	-0.42773	0.25013	-0.0685098	-0.303368	0.737023	-0.0496185
cg08508153	chr14	105439557	+		OpenSea	AHNAK2	Body	-0.601152	0.011349	-0.0654997	-0.410239	0.165716	-0.0467122	-0.0682876	0.916088	-0.00811219
cg08508430	chr22	35755562	-		OpenSea			-0.809319	0.00772906	-0.0998235	-0.830571	0.0575415	-0.102849	-0.304445	0.724649	-0.0346412
cg08514932	chr21	36217108	+		OpenSea	RUNX1;RUNX1;RUNX1	Body;Body;Body	-1.2036	0.00218275	-0.146493	-0.617422	0.0955492	-0.0826402	-0.302434	0.724107	-0.0430177
cg08523384	chr5	141488047	-	chr5:141488316-141488919	N_Shore	NDFIP1	TSS1500	-0.884026	0.00283689	-0.0644751	-0.597143	0.06392	-0.0398535	-0.263909	0.699663	-0.016607
cg08523625	chr9	132459338	-	chr9:132459587-132460017	N_Shore	PRRX2	Body	-0.987936	0.00306314	-0.121072	-0.411434	0.205265	-0.0565363	-0.137792	0.838525	-0.0193813
cg08527124	chr16	89382891	+		OpenSea	ANKRD11	Body	-0.838429	0.0114662	-0.119852	-0.621861	0.137836	-0.0910452	-0.44597	0.658956	-0.0678454
cg08531489	chr17	42189331	-		OpenSea	HDAC5;HDAC5	Body;Body	-0.501369	0.0166669	-0.0883989	-0.270238	0.326693	-0.048416	-0.052876	0.933518	-0.00896577
cg08531508	chr14	81688178	-	chr14:81686385-81687885	S_Shore	GTF2A1;GTF2A1;GTF2A1	TSS1500;TSS1500;TSS1500	-0.70824	0.0147998	-0.0612218	-0.48657	0.193599	-0.039719	-0.219261	0.790932	-0.0171208
cg08533428	chr20	60884397	-	chr20:60882593-60882900	S_Shore	LAMA5	Body	-0.76997	0.0104236	-0.099871	-0.539167	0.146285	-0.0665747	-0.239995	0.773539	-0.029909
cg08536048	chr10	43834766	-	chr10:43837787-43838144	N_Shelf			-0.656114	0.0135381	-0.112898	-0.309275	0.366308	-0.0533409	-0.0415207	0.962869	-0.00656469
cg08549781	chr2	224681209	+		OpenSea	AP1S3;AP1S3;AP1S3	Body;Body;Body	-0.66343	0.0136936	-0.11033	-0.499092	0.149242	-0.0818797	-0.193294	0.796124	-0.0329513
cg08553153	chr16	89395661	+		OpenSea	ANKRD11;ANKRD11;ANKRD11;ANKRD11	Body;5'UTR;5'UTR;5'UTR	-1.34019	0.00201242	-0.222024	-0.726023	0.0769952	-0.116393	-0.253012	0.770877	-0.0379599
cg08554627	chr10	72091840	+		OpenSea	LRRC20;LRRC20;LRRC20;LRRC20;LRRC20;LRRC20;LRRC20;LRRC20;LRRC20	Body;Body;Body;Body;Body;Body;Body;Body;Body	-0.542549	0.0141373	-0.0924072	-0.206039	0.485138	-0.034183	-0.235152	0.731088	-0.0404325
cg08556894	chr3	52316234	+	chr3:52312069-52313057	S_Shelf			-0.578847	0.0127085	-0.0792624	-0.121241	0.714481	-0.0151288	-0.149328	0.80958	-0.0191825
cg08557669	chr11	63626186	+		OpenSea	MARK2;MARK2;MARK2;MARK2	Body;Body;Body;Body	0.849398	0.00645041	0.104871	0.663943	0.0816705	0.0791697	0.169143	0.818213	0.018231
cg08568720	chr20	61051432	-	chr20:61049361-61051897	Island	GATA5	TSS1500	0.956983	0.0160989	0.124249	0.281664	0.611559	0.0320292	0.165391	0.878259	0.0187664
cg08569022	chr20	33487662	+		OpenSea	ACSS2;ACSS2;ACSS2	Body;Body;Body	-0.958184	0.0102061	-0.155713	-0.432714	0.34614	-0.0680371	-0.204491	0.828008	-0.03056
cg08573218	chr2	40331981	-		OpenSea	SLC8A1-AS1	Body	0.700914	0.0153298	0.116038	0.21331	0.59387	0.0404636	0.210431	0.796829	0.0351263
cg08577187	chr10	112402638	+	chr10:112402953-112404328	N_Shore			-0.651967	0.00728018	-0.0804486	-0.322987	0.251181	-0.0372092	-0.109675	0.851624	-0.0122751
cg08577553	chr1	28520392	+		OpenSea	PTAFR;PTAFR;PTAFR;PTAFR	1stExon;1stExon;5'UTR;5'UTR	-0.865607	0.00267406	-0.141142	-0.541114	0.0716857	-0.0912669	-0.229277	0.729339	-0.0389366
cg08615219	chr2	242524047	-		OpenSea	THAP4;THAP4	Body;Body	-0.810628	0.0125252	-0.138179	-0.568894	0.165716	-0.0979723	-0.300577	0.75677	-0.0519635
cg08619295	chr10	6364079	-		OpenSea			-0.848805	0.00328453	-0.116599	-0.656914	0.0581161	-0.0930884	-0.383733	0.635893	-0.0564039
cg08623810	chr11	64427416	+	chr11:64428238-64428459	N_Shore	NRXN2;NRXN2	Body;Body	-1.01425	0.00359374	-0.164535	-0.730274	0.0664938	-0.121156	-0.401284	0.654081	-0.0682979
cg08624850	chr1	179845546	+	chr1:179846879-179847106	N_Shore	TOR1AIP2;TOR1AIP2;TOR1AIP2	5'UTR;5'UTR;5'UTR	-0.674214	0.0142026	-0.108336	-0.0585656	0.907984	-0.00579963	-0.218372	0.781697	-0.0352558
cg08625564	chr17	1553453	-	chr17:1551730-1553249	S_Shore	RILP	TSS200	-0.94756	0.0026454	-0.161089	-0.481383	0.116231	-0.0834563	-0.115989	0.851187	-0.0200752
cg08631427	chr6	150346858	-		OpenSea	RAET1L	TSS200	-0.661575	0.0104068	-0.0885805	-0.35641	0.25621	-0.0508451	-0.14383	0.825428	-0.0206467
cg08632558	chr3	43811468	+		OpenSea			-0.745862	0.0143523	-0.0538125	-0.483367	0.214488	-0.0369808	-0.188456	0.816749	-0.0158285
cg08641084	chr9	124048515	+		OpenSea	GSN;GSN-AS1;GSN;GSN;GSN;GSN;GSN;GSN;GSN;GSN	TSS1500;TSS1500;5'UTR;5'UTR;5'UTR;5'UTR;5'UTR;5'UTR;Body;Body	-1.45391	0.00165072	-0.191997	-0.7624	0.0672503	-0.112721	-0.206298	0.799667	-0.0323086
cg08645153	chr16	72942661	+		OpenSea	ZFHX3;ZFHX3	Body;Body	-1.23549	0.0149387	-0.0828067	-0.931879	0.157161	-0.0568458	-0.599604	0.704309	-0.0342146
cg08649996	chr11	82554221	-		OpenSea	PRCP;PRCP	Body;Body	-1.07745	0.0111699	-0.149938	-0.582025	0.264687	-0.087003	-0.18198	0.86823	-0.0289954
cg08663497	chr22	37733744	+	chr22:37730551-37731415	S_Shelf			-0.885409	0.00684139	-0.135839	-0.376753	0.318347	-0.0611545	-0.135762	0.862898	-0.0225031
cg08671543	chr6	138421227	-		OpenSea	PERP	Body	-0.594168	0.0121902	-0.0964317	-0.282955	0.345807	-0.0473782	-0.118943	0.84736	-0.0199384
cg08691775	chr8	134310658	+	chr8:134308328-134310145	S_Shore	NDRG1;NDRG1	TSS1500;TSS1500	-0.692265	0.00688272	-0.113585	-0.380892	0.195778	-0.0637394	-0.146628	0.811657	-0.0250316
cg08694835	chr13	24440615	-		OpenSea	MIPEP	Body	-1.31517	0.00127409	-0.223464	-0.622472	0.0573961	-0.106064	-0.218482	0.7344	-0.0368358
cg08701420	chr10	105044051	-		OpenSea	INA	Body	-1.11798	0.00195835	-0.185447	-0.451437	0.149242	-0.0753661	-0.0780541	0.907082	-0.0134899
cg08701550	chr2	169890994	+		OpenSea			-0.720084	0.00639644	-0.104605	-0.43439	0.150389	-0.0655713	-0.138378	0.824258	-0.0216213
cg08702001	chr22	39696037	-		OpenSea			-0.721153	0.00448354	-0.124494	-0.391194	0.150389	-0.0675433	-0.11928	0.831212	-0.0203715
cg08704993	chr16	2201584	-	chr16:2198455-2199129	S_Shelf	RAB26;RAB26;RAB26;RAB26	Body;Body;ExonBnd;ExonBnd	-0.712546	0.00882684	-0.114157	-0.51103	0.125715	-0.0830832	-0.17955	0.799667	-0.0301688
cg08705258	chr8	26493475	+		OpenSea	DPYSL2;DPYSL2;DPYSL2	Body;Body;Body	-1.23216	0.00175502	-0.206633	-0.537593	0.109107	-0.0927031	-0.179027	0.799667	-0.03092
cg08705605	chr7	68190171	-		OpenSea			-0.897441	0.0102651	-0.104906	-0.222891	0.627599	-0.023883	-0.341518	0.739842	-0.0346375
cg08708167	chr17	65418264	+		OpenSea	PITPNC1;PITPNC1	Body;Body	-0.875026	0.0100688	-0.0822925	-0.610682	0.144461	-0.0618286	-0.393252	0.687642	-0.0405386
cg08712303	chr20	42417112	-		OpenSea			0.623758	0.0108159	0.0625144	0.312198	0.299602	0.0291517	0.0523555	0.941185	0.00464138
cg08726863	chr2	128458401	-	chr2:128458844-128459937	N_Shore	SFT2D3	TSS200	-0.793674	0.00362583	-0.134584	-0.432029	0.131051	-0.0721807	-0.126401	0.826703	-0.0215092
cg08727311	chr1	24542899	-		OpenSea			-0.909382	0.0127891	-0.139228	-0.369957	0.43618	-0.0591394	-0.222825	0.816622	-0.0369667
cg08732318	chr12	94170683	+		OpenSea	CRADD	Body	-1.01088	0.00295578	-0.115958	-0.44069	0.179791	-0.0443403	-0.0863683	0.901702	-0.00836618
cg08737153	chr2	208500367	-		OpenSea			-0.971021	0.0107493	-0.139235	-0.366427	0.448489	-0.0551687	-0.255886	0.801138	-0.0401888
cg08737189	chr7	131223417	-		OpenSea	PODXL;PODXL	Body;Body	-0.722567	0.00551834	-0.115667	-0.452721	0.125715	-0.0700673	-0.179386	0.780411	-0.0280896
cg08749399	chr4	148849090	-		OpenSea	ARHGAP10	Body	-0.517471	0.011962	-0.0864568	-0.277753	0.278761	-0.045844	-0.258531	0.675775	-0.0422527
cg08751348	chr10	120850686	+		OpenSea			-1.15134	0.00302324	-0.111197	-0.620799	0.111722	-0.0668562	-0.293443	0.746255	-0.034175
cg08752080	chr4	72631312	-		OpenSea	GC	Body	0.650969	0.0109201	0.097182	0.300683	0.345045	0.0430057	0.142962	0.826321	0.0196846
cg08753890	chr8	29514014	+		OpenSea			-0.678961	0.0091618	-0.0857924	-0.568739	0.0873664	-0.0731375	-0.202517	0.774007	-0.0278705
cg08756008	chr10	121427782	-		OpenSea	BAG3	Body	-1.0849	0.00218275	-0.145004	-0.627614	0.0718016	-0.0903674	-0.217662	0.764498	-0.0330888
cg08758993	chr17	63150906	+		OpenSea	RGS9;RGS9;RGS9	Body;Body;Body	-1.32343	0.00128394	-0.139123	-0.813616	0.0428076	-0.0763311	-0.3586	0.649886	-0.0298523
cg08766184	chr2	204734884	-		OpenSea	CTLA4;CTLA4	Body;Body	0.634076	0.012814	0.0711364	0.234319	0.484496	0.0250871	0.155663	0.81631	0.0152338
cg08769199	chr11	64653280	+		OpenSea			-1.24501	0.00309609	-0.182904	-0.885889	0.063715	-0.136334	-0.444358	0.658956	-0.0720477
cg08770004	chr12	125170382	+		OpenSea			-0.668684	0.00930065	-0.102376	-0.296065	0.343821	-0.0431448	-0.0182318	0.984965	-0.00264318
cg08771382	chr8	17702983	-		OpenSea			-0.931988	0.00788607	-0.076429	-0.277029	0.519275	-0.0185533	-0.210071	0.809535	-0.0142835
cg08772789	chr17	75318655	-		OpenSea	SEPT9;SEPT9;SEPT9	5'UTR;Body;Body	-1.31049	0.00191146	-0.167529	-0.826638	0.0578894	-0.114606	-0.38354	0.658956	-0.0566918
cg08775835	chr16	31147044	-		OpenSea	PRSS8;PRSS8	1stExon;5'UTR	-0.770211	0.00684139	-0.130751	-0.477242	0.148946	-0.0809908	-0.201297	0.782905	-0.0347721
cg08777941	chr5	56515425	-		OpenSea	GPBP1;GPBP1;GPBP1;GPBP1	Body;Body;Body;5'UTR	-0.708022	0.00606781	-0.0987371	-0.400059	0.169462	-0.0573456	-0.316014	0.658956	-0.0473985
cg08780218	chr5	172194729	+	chr5:172197482-172199606	N_Shelf			0.926194	0.0056838	0.0973918	0.585062	0.125715	0.0568889	0.294077	0.743654	0.0267717
cg08783050	chr16	80201665	+		OpenSea	LOC102724084	Body	-0.586876	0.0115497	-0.0878638	-0.296207	0.306086	-0.0427169	-0.180657	0.779806	-0.0256762
cg08783514	chr15	63772233	-		OpenSea			-0.691949	0.0111594	-0.0547517	-0.350184	0.299171	-0.0261866	-0.13585	0.846455	-0.00901169
cg08787261	chr19	4671102	+	chr19:4669927-4670528	S_Shore	MYDGF	TSS1500	-0.677466	0.00998053	-0.0594423	-0.633818	0.0716857	-0.0562163	-0.342117	0.658956	-0.032231
cg08789894	chr2	150344319	-		OpenSea			0.65072	0.009109	0.103004	0.122996	0.716691	0.0155924	0.143574	0.817027	0.022622
cg08796112	chr2	153278803	+		OpenSea	FMNL2	Body	-0.760405	0.00478095	-0.12418	-0.41224	0.158597	-0.0646053	-0.241396	0.731088	-0.0392369
cg08801887	chr11	67811194	+		OpenSea	TCIRG1;TCIRG1	Body;Body	-1.06266	0.00195036	-0.178432	-0.533815	0.0879821	-0.087347	-0.222568	0.751297	-0.0353716
cg08802944	chr12	53874760	+		OpenSea	PCBP2;PCBP2;PCBP2;PCBP2;PCBP2;PCBP2;PCBP2;MAP3K12	3'UTR;3'UTR;3'UTR;3'UTR;3'UTR;3'UTR;3'UTR;3'UTR	-0.827889	0.00893288	-0.135203	-0.324542	0.39975	-0.0503459	-0.230136	0.785657	-0.0359426
cg08804626	chr6	1953086	+		OpenSea	GMDS	Body	-1.02969	0.00472227	-0.124411	-0.838585	0.063715	-0.104432	-0.397939	0.673704	-0.0552702
cg08826152	chr17	15869607	-		OpenSea	ADORA2B	Body	-2.15247	0.000877688	-0.296294	-1.17935	0.0386833	-0.185996	-0.405118	0.649886	-0.0680926
cg08829107	chr10	3520065	-		OpenSea	LOC105376360	Body	-0.706848	0.0121902	-0.0992918	-0.408498	0.246353	-0.0543185	-0.178513	0.81033	-0.0238303
cg08829675	chr16	58066402	-		OpenSea	MMP15	Body	-0.770148	0.0106226	-0.0601803	-0.58508	0.12422	-0.0437606	-0.307524	0.730993	-0.0217755
cg08833075	chr3	124564519	+		OpenSea	ITGB5	Body	-0.838043	0.00330926	-0.0959838	-0.325236	0.251443	-0.0410257	-0.186149	0.773432	-0.0240804
cg08854834	chr21	30517941	-		OpenSea	C21orf7	Body	-0.599414	0.0102267	-0.0966409	-0.40335	0.158996	-0.0661503	-0.158642	0.798616	-0.0265576
cg08859635	chr6	138745533	-	chr6:138745348-138745593	Island	NHSL1;NHSL1	Body;Body	0.722564	0.0146452	0.030088	0.326123	0.400714	0.0147583	0.528541	0.6226	0.0239907
cg08875089	chr3	191056166	+		OpenSea	CCDC50;CCDC50	Body;Body	-0.909224	0.00541306	-0.125898	-0.491334	0.173216	-0.0636648	-0.209814	0.790932	-0.0258423
cg08875995	chr17	25887224	+		OpenSea	KSR1	5'UTR	-0.862681	0.0049726	-0.0843959	-0.456094	0.172418	-0.0486178	-0.119635	0.863786	-0.013762
cg08877617	chr16	68002838	-	chr16:68002837-68003039	Island	SLC12A4;SLC12A4;SLC12A4	TSS1500;TSS1500;TSS1500	-0.746105	0.00420812	-0.0857851	-0.434864	0.123671	-0.0531046	-0.135323	0.812991	-0.0174751
cg08881120	chr20	37736643	-		OpenSea			-0.802889	0.00608293	-0.0638351	-0.605149	0.0854336	-0.0503168	-0.0968665	0.887636	-0.0092899
cg08881393	chr8	66939592	-		OpenSea	DNAJC5B	5'UTR	-0.999393	0.00455216	-0.146217	-0.494339	0.189195	-0.0768521	-0.107388	0.891524	-0.0173673
cg08883204	chr10	97069028	+		OpenSea			-0.802519	0.00580135	-0.0748415	-0.424992	0.190517	-0.0423124	-0.0952766	0.887859	-0.0104914
cg08885614	chr19	45634507	+		OpenSea	PPP1R37	Body	-0.861318	0.0112032	-0.117324	-0.383704	0.367498	-0.0564276	-0.151241	0.863383	-0.0225541
cg08893407	chr13	22637041	-		OpenSea			0.72843	0.0068511	0.125547	0.341738	0.266769	0.0592897	-0.0298207	0.9727	-0.00510648
cg08894561	chr17	76347977	+	chr17:76348848-76349459	N_Shore			-0.60735	0.011761	-0.0892766	-0.137912	0.678944	-0.0211154	-0.0497033	0.945186	-0.00791201
cg08900511	chr1	843581	-	chr1:844299-845883	N_Shore			-0.606375	0.015835	-0.102935	-0.385363	0.234946	-0.064882	-0.0728564	0.920118	-0.0119567
cg08905807	chr2	205100354	+		OpenSea			0.729711	0.0163412	0.112296	0.226152	0.593832	0.0337113	0.151949	0.853744	0.0212235
cg08906233	chr7	47475653	+		OpenSea	TNS3	Body	-0.864871	0.0117076	-0.12876	-0.377883	0.384396	-0.0593205	-0.173873	0.845206	-0.0280349
cg08911543	chr7	75620548	+	chr7:75623357-75624164	N_Shelf	TMEM120A	Body	-1.3484	0.00245637	-0.127594	-0.467541	0.253418	-0.0526157	-0.192311	0.822598	-0.0234004
cg08911864	chr1	234947741	-		OpenSea			-0.542438	0.015835	-0.054387	-0.261927	0.37737	-0.0280749	-0.0750599	0.90438	-0.00825427
cg08912666	chr1	17516535	-		OpenSea			-1.05563	0.0125907	-0.160478	-0.487027	0.366336	-0.0685825	-0.176312	0.873794	-0.0239729
cg08917117	chr10	115059021	-		OpenSea			-1.05697	0.00292669	-0.173115	-0.527572	0.132043	-0.0895997	-0.103921	0.883409	-0.0179701
cg08928696	chr1	225632889	+		OpenSea			-0.671167	0.0138654	-0.110203	-0.309028	0.382439	-0.0543976	-0.135811	0.851321	-0.0228302
cg08932350	chr2	145469498	+		OpenSea	TEX41	Body	-0.520306	0.0165071	-0.0674369	-0.24493	0.395731	-0.0301623	-0.230929	0.737023	-0.0285348
cg08939850	chr17	78800806	-	chr17:78798780-78799160	S_Shore	RPTOR;RPTOR	Body;Body	-0.826873	0.00496973	-0.123123	-0.602037	0.080618	-0.0927431	-0.364473	0.649954	-0.0571077
cg08953836	chr20	56704172	+		OpenSea			-0.724624	0.0124739	-0.113497	-0.446071	0.218136	-0.0709785	-0.123514	0.870683	-0.0207401
cg08959771	chr1	56656917	-		OpenSea			-0.760917	0.014448	-0.127515	-0.390638	0.331637	-0.0642621	-0.0599201	0.951361	-0.00936284
cg08968576	chr12	53433249	-		OpenSea	EIF4B;EIF4B	Body;Body	-0.725844	0.0126041	-0.0413094	-0.811938	0.0612438	-0.0476294	-0.479153	0.643631	-0.0273828
cg08971468	chr7	150737213	+	chr7:150741095-150741298	N_Shelf	ABCB8;ABCB8;ABCB8;ABCB8	Body;Body;Body;Body	-0.882965	0.00554482	-0.0863338	-0.564428	0.119173	-0.0506867	-0.160841	0.825114	-0.0135321
cg08975559	chr11	597295	-	chr11:597465-597700	N_Shore	PHRF1	Body	-0.726242	0.00853865	-0.100342	-0.514881	0.125715	-0.0687084	-0.248539	0.750485	-0.0321274
cg08983485	chr15	22977177	-		OpenSea	CYFIP1;CYFIP1;CYFIP1	Body;Body;Body	-1.1187	0.00464542	-0.169436	-0.471997	0.262705	-0.0671247	-0.0488863	0.965814	-0.00659875
cg08983517	chr15	58816619	-		OpenSea	LIPC	Body	-0.638298	0.00848889	-0.108788	-0.0426694	0.919994	-0.00668185	0.0134558	0.98842	0.00223596
cg08985785	chr6	39196340	+	chr6:39196817-39197517	N_Shore	KCNK5	Body	-0.886822	0.00866014	-0.06708	-0.397033	0.325064	-0.0261649	-0.237847	0.789336	-0.0151283
cg08988859	chr12	125029007	+	chr12:125028132-125028378	S_Shore	NCOR2;NCOR2;NCOR2	5'UTR;5'UTR;5'UTR	-0.631556	0.0138654	-0.0910358	-0.375463	0.251254	-0.0515446	-0.18369	0.797146	-0.0253685
cg09012472	chr21	38091445	+		OpenSea	SIM2;SIM2	Body;Body	-1.13969	0.00567202	-0.102491	-0.384663	0.410637	-0.0280142	-0.101094	0.920857	-0.00704318
cg09012594	chr10	21464258	-	chr10:21462128-21463808	S_Shore	NEBL	TSS1500	-0.886136	0.00711195	-0.0984519	-0.518456	0.173968	-0.0620716	-0.196962	0.807783	-0.0248223
cg09013732	chr14	100873195	+		OpenSea	WDR25;WDR25	Body;Body	-0.516354	0.0142313	-0.0838504	-0.27855	0.302579	-0.045834	-0.119256	0.831212	-0.0200699
cg09017864	chr7	875799	+		OpenSea	SUN1;SUN1;SUN1;SUN1;SUN1	Body;5'UTR;Body;Body;Body	-0.631707	0.00804427	-0.0860191	-0.204366	0.483529	-0.0253397	-0.028477	0.970673	-0.00356688
cg09019952	chr17	38257841	+	chr17:38255274-38255896	S_Shore	NR1D1	TSS1500	-0.782683	0.00354591	-0.117459	-0.573814	0.06392	-0.088443	-0.343047	0.649886	-0.054229
cg09020213	chr13	114810096	-	chr13:114813942-114814457	N_Shelf	RASA3	Body	-1.20922	0.00330926	-0.118504	-0.871864	0.063715	-0.0918219	-0.443151	0.658956	-0.051277
cg09022230	chr7	5457225	-	chr7:5458503-5469256	N_Shore	TNRC18	Body	-0.791176	0.00672635	-0.118491	-0.209178	0.552486	-0.0284529	-0.0112511	0.992303	-0.0015105
cg09022609	chr19	1106887	-	chr19:1108394-1109610	N_Shore			-1.35207	0.00184497	-0.150705	-0.616504	0.105099	-0.057861	-0.0227178	0.983964	-0.00196237
cg09024962	chr5	132707300	+		OpenSea	FSTL4	Body	-1.08593	0.00153448	-0.184138	-0.53542	0.0718016	-0.0891058	-0.224283	0.731088	-0.0371519
cg09026176	chr20	416907	+		OpenSea	TBC1D20;TBC1D20	3'UTR;Body	-0.623478	0.0150535	-0.037127	-0.341973	0.302463	-0.0180976	-0.344764	0.663448	-0.0196961
cg09032128	chr11	66623336	+	chr11:66623620-66626614	N_Shore	PC;PC;PC	Body;Body;Body	-0.688516	0.00613651	-0.118864	-0.253597	0.377654	-0.0437964	-0.132329	0.822598	-0.0227105
cg09035995	chr8	6323131	-		OpenSea	MCPH1	Body	-1.16876	0.00199894	-0.127523	-0.534702	0.11315	-0.0655725	-0.246972	0.751297	-0.0322872
cg09039560	chr6	131429086	-		OpenSea			-0.868763	0.00958358	-0.0946354	-0.307041	0.464746	-0.0288815	-0.0723931	0.939059	-0.00662521
cg09044219	chr12	510474	+	chr12:510523-510791	N_Shore	CCDC77;CCDC77;CCDC77;CCDC77	TSS1500;TSS1500;5'UTR;5'UTR	0.692555	0.00816453	0.0656993	0.234413	0.463223	0.0197523	0.128965	0.840402	0.0106844
cg09049927	chr5	57381877	+		OpenSea			-1.00488	0.0154286	-0.131737	-0.613012	0.252226	-0.0857695	-0.263894	0.813422	-0.0387323
cg09052854	chr12	132970271	+	chr12:132968012-132969204	S_Shore			-0.937127	0.0114615	-0.0919005	-0.449866	0.332055	-0.048893	-0.108845	0.914075	-0.0127128
cg09056089	chr8	144911936	-	chr8:144911055-144912075	Island	PUF60;PUF60;PUF60;PUF60;PUF60;PUF60;PUF60;PUF60	TSS1500;TSS1500;TSS1500;TSS1500;TSS1500;TSS1500;TSS1500;TSS1500	-1.5516	0.0119954	-0.160457	-0.410753	0.621225	-0.0520366	-0.164048	0.924444	-0.0224313
cg09060789	chr11	1884988	-		OpenSea	LSP1	Body	-0.935794	0.00194289	-0.113494	-0.45512	0.0955492	-0.0589844	-0.171803	0.771496	-0.0240561
cg09075476	chr2	228680054	-		OpenSea	CCL20;CCL20	Body;Body	-0.711367	0.0101283	-0.0488665	-0.264822	0.446253	-0.0165084	-0.113608	0.871216	-0.0061669
cg09082427	chr9	140349184	+	chr9:140347840-140348320	S_Shore	NSMF;NSMF;NSMF;NSMF;NSMF	Body;Body;Body;Body;Body	-0.765223	0.0122347	-0.0565916	-0.438117	0.251723	-0.0300151	-0.0196109	0.987169	-0.00139125
cg09086087	chr16	68000763	+	chr16:68001916-68002462	N_Shore	SLC12A4;SLC12A4;SLC12A4;SLC12A4;SLC12A4	1stExon;Body;Body;Body;5'UTR	-1.05427	0.0019659	-0.178785	-0.464548	0.123905	-0.0769934	-0.279251	0.687642	-0.0462007
cg09091433	chr1	76796810	+		OpenSea	ST6GALNAC3;ST6GALNAC3	Body;Body	0.645022	0.0137459	0.0785973	0.275166	0.421731	0.031464	0.147432	0.831215	0.0161666
cg09099925	chr9	75171983	+		OpenSea	TMC1	5'UTR	-0.956007	0.00278162	-0.160628	-0.430173	0.160258	-0.0734844	-0.101749	0.872692	-0.0176244
cg09105928	chr19	953332	-	chr19:950020-950370	S_Shelf	ARID3A	Body	-1.21711	0.00136884	-0.199884	-0.623355	0.0632009	-0.10497	-0.265423	0.699663	-0.0459435
cg09110374	chr14	100938288	+		OpenSea	WDR25;WDR25	Body;Body	-0.995692	0.00299828	-0.167804	-0.506354	0.128961	-0.0871317	-0.225	0.764498	-0.0389602
cg09113298	chr16	14448599	+		OpenSea			-0.787106	0.00536678	-0.130975	-0.452481	0.149242	-0.0772605	-0.240632	0.746255	-0.0412117
cg09114162	chr5	92525440	-		OpenSea			-0.705049	0.00997595	-0.112478	-0.50071	0.138209	-0.0812832	-0.164869	0.811704	-0.0276398
cg09115009	chr1	79594960	+		OpenSea			-0.759759	0.0165	-0.101377	-0.155166	0.745702	-0.0156694	-0.172999	0.840595	-0.0221698
cg09119494	chr1	23851471	+		OpenSea	E2F2	Body	-0.690955	0.0149635	-0.0958047	-0.207256	0.597787	-0.0321832	-0.267115	0.75677	-0.0390847
cg09121721	chr16	2302393	+	chr16:2301157-2301969	S_Shore	ECI1;ECI1	TSS1500;TSS1500	-0.945826	0.0058078	-0.143206	-0.506522	0.185865	-0.0809187	-0.260356	0.767939	-0.0422982
cg09133309	chr20	59915284	+		OpenSea	CDH4	Body	-0.654667	0.0117714	-0.102796	-0.2036	0.550904	-0.0309966	-0.12472	0.853401	-0.0181634
cg09134937	chr20	2295948	+		OpenSea	TGM3	Body	-1.10517	0.00208615	-0.158309	-0.35617	0.257242	-0.0454009	-0.0993108	0.879756	-0.0122257
cg09136786	chr9	136739643	+		OpenSea	VAV2;VAV2	Body;Body	-0.656688	0.0075566	-0.0892631	-0.45917	0.118897	-0.0641644	-0.180878	0.77869	-0.0265153
cg09138315	chr10	73839404	-		OpenSea	SPOCK2;SPOCK2	Body;Body	-0.547184	0.0156909	-0.0657914	-0.382508	0.192875	-0.0447304	-0.233938	0.740433	-0.025984
cg09139451	chr1	211499945	+	chr1:211500151-211500636	N_Shore	TRAF5;TRAF5	TSS200;TSS1500	-0.714306	0.00560013	-0.0720113	-0.396344	0.166793	-0.0420663	-0.217291	0.750485	-0.0245874
cg09141304	chr20	3203445	-		OpenSea	ITPA;ITPA;ITPA;ITPA;ITPA;ITPA	Body;Body;Body;Body;Body;Body	-1.1731	0.0038567	-0.155358	-0.552241	0.1887	-0.0656418	-0.348583	0.731088	-0.039678
cg09146232	chr17	64672129	+		OpenSea	PRKCA	Body	-1.05656	0.00540695	-0.0988604	-0.636528	0.135814	-0.0534698	-0.204711	0.814556	-0.0155561
cg09150051	chr5	43402792	-		OpenSea	CCL28;CCL28;CCL28	Body;Body;Body	-0.697654	0.0074513	-0.103401	-0.211256	0.505235	-0.0327072	0.0235458	0.97881	0.00378116
cg09163035	chr17	37054726	+		OpenSea	LASP1	Body	-0.941953	0.00452812	-0.13769	-0.418788	0.233757	-0.0568563	-0.175646	0.811704	-0.0230534
cg09172991	chr2	69794389	-		OpenSea	AAK1	Body	-0.67871	0.0109842	-0.0654058	-0.454428	0.168523	-0.0461277	-0.201548	0.782905	-0.0215473
cg09175680	chr11	19454955	-		OpenSea	NAV2	Body	0.725639	0.014214	0.0281503	-0.121199	0.790061	-0.00875644	0.269712	0.763055	0.012788
cg09178366	chr19	6552431	-		OpenSea			-0.686951	0.0131707	-0.0752094	-0.478136	0.173968	-0.0545622	-0.196712	0.797194	-0.0235682
cg09178385	chr1	35246759	-	chr1:35246876-35247599	N_Shore	GJB3;GJB3	TSS200;TSS1500	-0.773343	0.0100258	-0.132249	-0.397766	0.273603	-0.0673073	-0.147212	0.846451	-0.0246076
cg09180702	chr16	633722	+	chr16:633867-634143	N_Shore	PIGQ;PIGQ	3'UTR;3'UTR	-0.749831	0.00672635	-0.0969511	-0.382717	0.223957	-0.0464424	-0.179236	0.795248	-0.0206546
cg09198931	chr16	75412061	-		OpenSea	CFDP1	Body	-0.601793	0.0159732	-0.0539958	-0.409328	0.206826	-0.0379445	-0.289562	0.712323	-0.0283041
cg09204767	chr10	120951641	-		OpenSea			-0.640178	0.0102479	-0.0860358	-0.351673	0.246399	-0.0494192	-0.20207	0.77107	-0.0291873
cg09207246	chr4	125561239	+		OpenSea			-0.964016	0.0102267	-0.128285	-0.566784	0.213833	-0.0799944	-0.300496	0.773432	-0.044052
cg09208942	chr14	52794647	-		OpenSea	PTGER2	3'UTR	-0.938594	0.00574609	-0.153221	-0.650482	0.100577	-0.108351	-0.248527	0.773432	-0.0426826
cg09213696	chr1	206642954	+		OpenSea	IKBKE;IKBKE;IKBKE	TSS1500;TSS1500;TSS1500	-0.822235	0.00359374	-0.0786637	-0.447763	0.130461	-0.0466995	-0.400927	0.6226	-0.0419966
cg09218557	chr17	66314801	-		OpenSea	ARSG;ARSG	Body;Body	-0.853645	0.0145079	-0.051005	-0.377926	0.41001	-0.025824	-0.18705	0.840904	-0.0132533
cg09225052	chr10	105505713	+		OpenSea	SH3PXD2A-AS1;SH3PXD2A	TSS1500;Body	-0.928116	0.00215021	-0.153098	-0.398091	0.143658	-0.0685032	-0.144803	0.803061	-0.0249332
cg09236316	chr2	224450590	+		OpenSea			-0.884663	0.00553804	-0.0811024	-0.556869	0.124487	-0.0550959	-0.254317	0.75998	-0.0268223
cg09245302	chr17	80294560	+	chr17:80291020-80292394	S_Shelf			-1.10422	0.00936919	-0.116748	-0.604128	0.234489	-0.0567793	-0.291692	0.794004	-0.0263705
cg09250656	chr18	8751117	-		OpenSea	MTCL1	Body	-0.899688	0.0112137	-0.151225	-0.555743	0.205198	-0.0917989	-0.248106	0.795826	-0.0413709
cg09255140	chr5	79231506	+		OpenSea	LINC01455	TSS1500	0.784759	0.00600258	0.120405	0.235385	0.480136	0.0332667	0.299517	0.699663	0.0438205
cg09257526	chr1	154379696	+	chr1:154377670-154378445	S_Shore	IL6R;IL6R	Body;Body	-0.592564	0.0111402	-0.0815137	-0.322892	0.259989	-0.04242	-0.199402	0.764498	-0.0258788
cg09257771	chr6	12014486	-	chr6:12012543-12013379	S_Shore	HIVEP1	5'UTR	-0.74839	0.0126166	-0.112598	-0.654797	0.0985799	-0.0973517	-0.415077	0.658956	-0.0600191
cg09260136	chr9	35669652	+		OpenSea			1.11169	0.00317423	0.0874401	0.71006	0.0782299	0.050163	0.522783	0.6226	0.0349949
cg09265623	chr2	127975729	+	chr2:127976389-127977667	N_Shore			-0.990305	0.00580783	-0.113985	-1.08838	0.044021	-0.122674	-0.631548	0.606586	-0.077231
cg09267206	chr10	96259979	-		OpenSea	TBC1D12;TBC1D12	ExonBnd;Body	-0.661064	0.0104916	-0.0529819	-0.419085	0.184801	-0.0314581	-0.108003	0.869592	-0.00754751
cg09271521	chr17	19207567	+		OpenSea	EPN2;EPN2;EPN2;EPN2-AS1	5'UTR;Body;Body;Body	-0.829899	0.00862867	-0.110715	-0.63395	0.105099	-0.0819458	-0.370528	0.679895	-0.0453632
cg09272864	chr14	31553783	-		OpenSea	AP4S1;AP4S1;AP4S1;AP4S1;AP4S1;AP4S1	3'UTR;Body;Body;Body;Body;Body	-0.690585	0.0149335	-0.0887393	-0.468531	0.200383	-0.0585521	-0.215245	0.790218	-0.0238085
cg09273908	chr15	91379741	+		OpenSea			-0.72654	0.00867457	-0.0667412	-0.605032	0.0854336	-0.0568746	-0.31195	0.68987	-0.031585
cg09277709	chr19	46224285	+	chr19:46220489-46220714	S_Shelf	FBXO46	5'UTR	-0.677786	0.012443	-0.0865634	-0.238391	0.503467	-0.0286965	-0.048672	0.954627	-0.00528957
cg09282598	chr8	126568688	-		OpenSea			-0.946703	0.00357418	-0.0796202	-0.592901	0.0906856	-0.0539167	-0.282017	0.725876	-0.0278054
cg09284526	chr16	57681269	-		OpenSea	ADGRG1;ADGRG1;ADGRG1;ADGRG1;ADGRG1;ADGRG1;ADGRG1;ADGRG1;ADGRG1;ADGRG1;ADGRG1	5'UTR;5'UTR;5'UTR;5'UTR;5'UTR;5'UTR;5'UTR;5'UTR;5'UTR;5'UTR;5'UTR	-1.20081	0.00218275	-0.181467	-0.765293	0.0632009	-0.122911	-0.270693	0.746255	-0.0447717
cg09293559	chr16	72911729	-		OpenSea	ZFHX3;ZFHX3	Body;Body	-0.640365	0.015473	-0.104423	-0.162384	0.666715	-0.0222567	-0.0697552	0.92832	-0.0116016
cg09296270	chr2	65087288	+	chr2:65086804-65087180	S_Shore			-0.604133	0.0104741	-0.104132	-0.304081	0.292153	-0.052591	-0.0293819	0.970619	-0.00506361
[truncated: 3,496 more rows]
