# Supplementary material for: Long-term exposure to diesel exhaust particles induces concordant changes in DNA methylation and transcriptome in human adenocarcinoma alveolar basal epithelial cells
Source: Epigenetics Chromatin. 2024 Aug 5;17:24. doi: 10.1186/s13072-024-00549-3 (PMC11299313; doi:10.1186/s13072-024-00549-3)
Supplement: Supplementary file 3 — Additional file 3 [file 13072_2024_549_MOESM3_ESM.xlsx]

## Sheet: List 1
Additional file 3: Results of differential methylation analysis in the main experiment
Samples: A549 cells in quadruplicate treated with 0 and 30 μg/ml diesel exhaust particles for 4 weeks
Only CpG sites significantly (adjusted p-value < 0.05) differentially methylated after 30 μg/ml DEP exposure are shown
DMC = differentially methylated CpG site
Illumina Infinium Methylation EPIC annotation								Statistics: control vs. 30 μg/ml (based on M-values)
DMC Name	chromosome	position	strand	Islands Name	Relation to Island	UCSC Reference Gene Name	UCSC Reference Gene Group	logFC	adj.P.Value	∆β-value
cg15500259	chr1	1002068	-	chr1:1002663-1005318	N_Shore			-0.54254	0.00569669	-0.087284
cg15899727	chr1	1003529	-	chr1:1002663-1005318	Island			-0.484446	0.00599534	-0.0480715
cg26111997	chr1	1009281	+	chr1:1002663-1005318	S_Shelf	RNF223	5'UTR	-0.381539	0.0199109	-0.0469207
cg24036276	chr1	100316386	-	chr1:100315420-100316009	S_Shore	AGL;AGL;AGL;AGL;AGL;AGL	5'UTR;1stExon;5'UTR;5'UTR;5'UTR;TSS200	0.597293	0.0371986	0.0357612
cg20413202	chr1	10056853	-	chr1:10057121-10058108	N_Shore	RBP7	TSS1500	-0.284646	0.0224862	-0.0471269
cg09408571	chr1	101003634	-	chr1:101004471-101005885	N_Shore	GPR88	TSS200	0.379398	0.0212615	0.0569717
cg16007456	chr1	101004638	-	chr1:101004471-101005885	Island	GPR88	Body	0.260195	0.02605	0.0374737
cg06223162	chr1	101003688	+	chr1:101004471-101005885	N_Shore	GPR88	TSS200	0.323658	0.0283548	0.0558742
cg00478379	chr1	1009781	-	chr1:1011509-1013402	N_Shore	RNF223	TSS200	-0.871542	0.000645046	-0.10513
cg07181843	chr1	1009445	+	chr1:1011509-1013402	N_Shelf			-0.293604	0.0174196	-0.0502813
cg04701420	chr1	101701527	+	chr1:101701785-101702068	N_Shore	S1PR1	TSS1500	0.541737	0.0307632	0.0437568
cg19955419	chr1	10270735	+	chr1:10270015-10271306	Island	KIF1B;KIF1B	TSS200;TSS200	0.561264	0.0303984	0.0281747
cg04613428	chr1	10531445	+	chr1:10532177-10532800	N_Shore	DFFA;DFFA	Body;Body	-0.335391	0.0174216	-0.0201103
cg10816626	chr1	10711457	+	chr1:10713838-10714203	N_Shelf	CASZ1;CASZ1	Body;Body	-0.381738	0.0418588	-0.0407103
cg15597109	chr1	10711695	-	chr1:10713838-10714203	N_Shelf	CASZ1;CASZ1	Body;Body	-0.496785	0.00208445	-0.0848053
cg11071912	chr1	1073424	+	chr1:1072369-1072847	S_Shore			-0.465183	0.0276002	-0.0777526
cg16639967	chr1	1074382	+	chr1:1072369-1072847	S_Shore	LINC01342	Body	-0.542006	0.00564814	-0.071758
cg10891879	chr1	10753774	-	chr1:10753773-10754176	Island	CASZ1;CASZ1	Body;Body	-0.286964	0.0191376	-0.0160705
cg04149978	chr1	10764896	+	chr1:10764449-10764925	Island	CASZ1;CASZ1	5'UTR;5'UTR	-0.563826	0.0285937	-0.0524821
cg17158913	chr1	10764886	+	chr1:10764449-10764925	Island	CASZ1;CASZ1	5'UTR;5'UTR	-0.349694	0.0146089	-0.030893
cg15905315	chr1	107683334	+	chr1:107682889-107684463	Island	NTNG1;NTNG1;NTNG1	5'UTR;5'UTR;5'UTR	-0.759036	0.0467607	-0.104968
cg14315768	chr1	10852046	-	chr1:10853894-10856964	N_Shore	CASZ1;CASZ1	5'UTR;5'UTR	-0.333407	0.0137771	-0.0534559
cg06133092	chr1	108744609	+	chr1:108742400-108743201	S_Shore			-0.426829	0.049132	-0.0353473
cg15496551	chr1	108743672	+	chr1:108742400-108743201	S_Shore	SLC25A24	TSS1500	-0.611639	0.0263176	-0.0401492
cg00999623	chr1	108743186	+	chr1:108742400-108743201	Island	SLC25A24	TSS1500	0.261607	0.0441297	0.0178137
cg00883598	chr1	10897596	-	chr1:10895895-10896117	S_Shore			-0.543505	0.00825895	-0.089578
cg08955613	chr1	109203923	+	chr1:109203593-109204378	Island	HENMT1;HENMT1;HENMT1	5'UTR;TSS200;1stExon	-0.700495	0.0249922	-0.0609869
cg23680821	chr1	109204316	-	chr1:109203593-109204378	Island	C1orf59;C1orf59	TSS200;TSS1500	-0.298834	0.0267548	-0.0503377
cg05708073	chr1	109637162	-	chr1:109633188-109633632	S_Shelf	TMEM167B	3'UTR	-0.552832	0.00476549	-0.0857529
cg03528302	chr1	1104399	+	chr1:1098043-1100584	S_Shelf	MIR429	Body	-0.338735	0.0394115	-0.0528818
cg06767191	chr1	1095737	-	chr1:1098043-1100584	N_Shelf			0.41223	0.0345652	0.0358536
cg09754932	chr1	109820523	+	chr1:109824313-109824526	N_Shelf			-0.380281	0.0242297	-0.0632082
cg12515325	chr1	110008909	+	chr1:110008962-110010124	N_Shore	SYPL2	TSS200	0.298534	0.0392376	0.0151056
cg09372525	chr1	110035670	-	chr1:110036545-110036943	N_Shore	CYB561D1;CYB561D1;CYB561D1;CYB561D1;CYB561D1	TSS1500;TSS1500;TSS1500;TSS1500;TSS1500	-0.472054	0.0428654	-0.0575345
cg17034109	chr1	110036417	-	chr1:110036545-110036943	N_Shore	CYB561D1;CYB561D1;CYB561D1;CYB561D1;CYB561D1	TSS1500;TSS1500;TSS1500;TSS1500;TSS1500	-0.280815	0.0304862	-0.0485635
cg22247664	chr1	110199126	+	chr1:110198541-110199127	Island	GSTM4;GSTM4;GSTM4	Body;Body;Body	-0.350484	0.00737561	-0.056646
cg13740045	chr1	110457411	-	chr1:110453143-110453889	S_Shelf	CSF1;CSF1;CSF1;CSF1	Body;Body;Body;Body	-0.313938	0.0349816	-0.033474
cg14781036	chr1	110523689	+	chr1:110527248-110528026	N_Shelf			-0.330059	0.0408388	-0.0455594
cg24681307	chr1	110526191	+	chr1:110527248-110528026	N_Shore	AHCYL1	TSS1500	-0.383461	0.018441	-0.0609645
cg27432826	chr1	110672769	-	chr1:110672810-110673339	N_Shore			0.35034	0.0345451	0.0601613
cg13208614	chr1	110695039	+	chr1:110692988-110694264	S_Shore	SLC6A17	5'UTR	-0.348245	0.04239	-0.0313963
cg17032646	chr1	110692918	+	chr1:110692988-110694264	N_Shore	SLC6A17	TSS1500	0.424423	0.00475421	0.0537727
cg20966270	chr1	110752047	-	chr1:110752256-110754794	N_Shore			-0.240952	0.045579	-0.0281061
cg10951976	chr1	110952978	-	chr1:110949892-110950540	S_Shelf			0.298319	0.0349294	0.0515538
cg24676612	chr1	111148105	+	chr1:111148983-111150186	N_Shore	KCNA2;KCNA2	5'UTR;1stExon	-0.296901	0.0251022	-0.0405441
cg02885946	chr1	11117684	+	chr1:11119030-11120634	N_Shore	SRM	Body	-0.448726	0.0228666	-0.0765036
cg07148896	chr1	11119225	-	chr1:11119030-11120634	Island	SRM	Body	0.616078	0.00256446	0.0455697
cg20847454	chr1	11124204	-	chr1:11119030-11120634	S_Shelf			-0.358847	0.0365828	-0.0318711
cg09410234	chr1	111217715	+	chr1:111216244-111217937	Island	KCNA3	TSS200	-0.336023	0.0461642	-0.0342508
cg13329685	chr1	112525764	+	chr1:112524468-112525385	S_Shore	KCND3;KCND3	5'UTR;5'UTR	0.385486	0.0305775	0.027231
cg01650919	chr1	112533102	-	chr1:112531559-112533773	Island	KCND3;KCND3;LOC643355	TSS1500;TSS1500;TSS200	0.508005	0.042851	0.0307802
cg01592752	chr1	113009139	-	chr1:113008844-113009154	Island	WNT2B;WNT2B	TSS200;TSS200	-0.284616	0.0194991	-0.0488562
cg11140897	chr1	113050539	-	chr1:113050813-113052301	N_Shore	WNT2B;WNT2B	Body;TSS1500	0.386519	0.015477	0.0414193
cg03417473	chr1	113216382	-	chr1:113217475-113218097	N_Shore	MOV10;MOV10	TSS1500;TSS1500	-0.690895	0.0019991	-0.0504574
cg05587474	chr1	113216961	-	chr1:113217475-113218097	N_Shore	MOV10;MOV10;MOV10;MOV10;MOV10	TSS200;1stExon;1stExon;5'UTR;5'UTR	0.467183	0.0139453	0.0202994
cg00086243	chr1	1142405	+	chr1:1141670-1142150	S_Shore	TNFRSF18;TNFRSF18;TNFRSF18	TSS1500;TSS1500;TSS1500	-0.258379	0.0196644	-0.0438868
cg18973817	chr1	114471878	+	chr1:114471965-114472899	N_Shore	HIPK1;HIPK1	TSS200;TSS200	-0.484816	0.0461975	-0.014268
cg12701018	chr1	1144005	-	chr1:1145568-1145878	N_Shore			-0.398056	0.0360189	-0.0612955
cg10981331	chr1	114699963	+	chr1:114695136-114696672	S_Shelf			0.340862	0.0272188	0.0485735
cg23443003	chr1	114694190	+	chr1:114695136-114696672	N_Shore	SYT6	5'UTR	-0.461741	0.023104	-0.0508166
cg22335801	chr1	1149091	-	chr1:1149055-1149524	Island	TNFRSF4	Body	-0.294461	0.0352954	-0.0473097
cg05625834	chr1	115209022	-	chr1:115212239-115212985	N_Shelf	DENND2C	5'UTR	0.327176	0.00777594	0.0521492
cg01698077	chr1	11588097	+	chr1:11589838-11590044	N_Shore	PTCHD2	Body	0.306658	0.0243963	0.045483
cg03935546	chr1	11592301	+	chr1:11589838-11590044	S_Shelf	PTCHD2	Body	0.261212	0.0161096	0.0438102
cg12934106	chr1	11591545	-	chr1:11589838-11590044	S_Shore	PTCHD2	Body	0.417698	0.00323729	0.0675869
cg09790470	chr1	11594612	-	chr1:11596382-11596622	N_Shore	PTCHD2	Body	0.313018	0.0434324	0.0501789
cg25522664	chr1	116384013	-	chr1:116380359-116382364	S_Shore	NHLH2;NHLH2	TSS1500;TSS1500	0.463185	0.048975	0.0766683
cg19765820	chr1	116518738	-	chr1:116518757-116519537	N_Shore	SLC22A15	TSS1500	-0.426901	0.047395	-0.0374674
cg07614859	chr1	116918716	+	chr1:116915291-116916813	S_Shore	ATP1A1;ATP1A1	Body;Body	-0.292217	0.0137445	-0.0493398
cg11258102	chr1	117078712	+	chr1:117077042-117077299	S_Shore	CD58;CD58;CD58	Body;Body;Body	-1.07317	0.00475228	-0.120204
cg26868111	chr1	117080375	-	chr1:117077042-117077299	S_Shelf	CD58;CD58;CD58	Body;Body;Body	-0.525318	0.00430679	-0.075741
cg19095000	chr1	11711141	-	chr1:11708767-11709277	S_Shore	FBXO2	Body	-0.351644	0.0373287	-0.0474356
cg26643377	chr1	11710460	-	chr1:11710459-11710788	Island	FBXO2	Body	-0.244254	0.0445111	-0.0273911
cg06848073	chr1	11713540	-	chr1:11714217-11715304	N_Shore	FBXO44;FBXO2;FBXO44;FBXO44;FBXO44	TSS1500;Body;TSS1500;TSS1500;TSS1500	-0.467423	0.00437971	-0.0636691
cg19747992	chr1	11713643	+	chr1:11714217-11715304	N_Shore	FBXO44;FBXO2;FBXO44;FBXO44;FBXO44	TSS1500;Body;TSS1500;TSS1500;TSS1500	-0.289503	0.0295079	-0.0405145
cg17004906	chr1	11727668	+	chr1:11724113-11724885	S_Shelf	FBXO6	5'UTR	-0.698369	0.0370482	-0.082971
cg23925545	chr1	117284626	+	chr1:117284383-117284627	Island			-0.343328	0.0427194	-0.0477735
cg06964912	chr1	1173622	+	chr1:1173915-1174263	N_Shore			-0.767235	0.000406245	-0.0970148
cg10784110	chr1	1173356	+	chr1:1173915-1174263	N_Shore			-0.392121	0.00594081	-0.0653945
cg12108798	chr1	1173916	-	chr1:1173915-1174263	Island			-0.301555	0.0201686	-0.0489406
cg14830045	chr1	1173264	+	chr1:1173915-1174263	N_Shore			-0.440528	0.00234571	-0.0611018
cg20411340	chr1	1175370	-	chr1:1173915-1174263	S_Shore			-0.315528	0.0280798	-0.0445861
cg15012981	chr1	11741009	+	chr1:11740828-11741717	Island	MAD2L2;MAD2L2	5'UTR;5'UTR	1.05078	0.0146979	0.0392964
cg02897540	chr1	11753334	-	chr1:11750701-11752651	S_Shore	DRAXIN	5'UTR	-0.386925	0.0422419	-0.0234092
cg09331144	chr1	1176376	+	chr1:1177885-1178207	N_Shore			-0.826362	0.000583191	-0.140006
cg12345380	chr1	1180061	+	chr1:1177885-1178207	S_Shore	FAM132A	Body	-0.68628	0.0052016	-0.11817
cg21106899	chr1	11779803	+	chr1:11779566-11780016	Island	C1orf187	3'UTR	0.354287	0.0402603	0.04028
cg25707029	chr1	118147882	-	chr1:118147958-118149670	N_Shore	FAM46C;LOC100996263	TSS1500;Body	0.472492	0.0448331	0.058351
cg19236794	chr1	1181769	-	chr1:1181756-1182470	Island	FAM132A	Body	-0.216478	0.0447373	-0.0202468
cg04000047	chr1	11822362	+	chr1:11822139-11822363	Island			-0.236895	0.0465095	-0.0392491
cg05221202	chr1	118475376	+	chr1:118471840-118472720	S_Shelf	WDR3	5'UTR	-0.357112	0.0191913	-0.0600453
cg00534295	chr1	118472370	-	chr1:118471840-118472720	Island	GDAP2;GDAP2;WDR3	TSS200;TSS200;TSS200	0.791359	0.02691	0.0374339
cg10221637	chr1	11866416	-	chr1:11865462-11866566	Island	CLCN6;CLCN6;CLCN6;CLCN6;MTHFR	Body;Body;Body;Body;TSS1500	-0.32969	0.0384122	-0.0412007
cg22059149	chr1	11863596	-	chr1:11865462-11866566	N_Shore	MTHFR	5'UTR	-0.476939	0.00365954	-0.0804528
cg19870933	chr1	11918387	+	chr1:11919115-11919555	N_Shore	NPPB	Body	0.384273	0.0060077	0.0483957
cg06204711	chr1	119528424	+	chr1:119529819-119530712	N_Shore	TBX15	5'UTR	0.415849	0.0339215	0.0606444
cg21301805	chr1	119534644	+	chr1:119535666-119535987	N_Shore			0.567846	0.00325108	0.0913598
cg26145832	chr1	11994418	+	chr1:11994694-11994969	N_Shore	PLOD1	TSS1500	-0.376368	0.0489576	-0.0361235
cg10576216	chr1	120191574	+	chr1:120190377-120191251	S_Shore	ZNF697	TSS1500	-0.471995	0.0324971	-0.0503472
cg02823370	chr1	1200452	+	chr1:1203166-1203597	N_Shelf	UBE2J2;UBE2J2;UBE2J2;UBE2J2	5'UTR;5'UTR;Body;Body	-0.54102	0.00230554	-0.0868332
cg03593358	chr1	12039985	-	chr1:12040113-12040793	N_Shore	MFN2;MFN2	TSS1500;TSS1500	-0.580362	0.00183288	-0.0321303
cg09820729	chr1	12039712	-	chr1:12040113-12040793	N_Shore	MFN2;MFN2	TSS1500;TSS1500	0.227418	0.0426689	0.0325501
cg10390926	chr1	120611104	-	chr1:120611348-120612440	N_Shore	NOTCH2	Body	-0.445669	0.0395589	-0.0188575
cg10410269	chr1	1210545	+	chr1:1208515-1209942	S_Shore	UBE2J2;UBE2J2;UBE2J2;UBE2J2	TSS1500;TSS1500;TSS1500;TSS1500	-0.264185	0.0186799	-0.0374464
cg22670128	chr1	1210100	-	chr1:1208515-1209942	S_Shore	UBE2J2;UBE2J2;UBE2J2;UBE2J2	TSS1500;TSS1500;TSS1500;TSS1500	-0.244424	0.0495318	-0.035636
cg23891364	chr1	1207789	-	chr1:1208515-1209942	N_Shore	UBE2J2;UBE2J2;UBE2J2;UBE2J2	5'UTR;5'UTR;5'UTR;5'UTR	-0.272642	0.0307714	-0.0426436
cg07104230	chr1	120909060	-	chr1:120904698-120905076	S_Shelf	HIST2H2BA	Body	0.375923	0.00892446	0.0580111
cg01237531	chr1	12123494	-	chr1:12123488-12124148	Island	TNFRSF8;TNFRSF8;TNFRSF8;TNFRSF8	5'UTR;1stExon;1stExon;5'UTR	0.406171	0.0113989	0.0397772
cg13735610	chr1	12223837	-	chr1:12226876-12227712	N_Shelf			0.295228	0.0199132	0.0501536
cg10631304	chr1	12255151	-	chr1:12251777-12251985	S_Shelf	TNFRSF1B	Body	0.357454	0.0411342	0.04741
cg15683497	chr1	1226929	-	chr1:1228780-1230163	N_Shore	SCNN1D;SCNN1D	Body;Body	-0.250379	0.0336079	-0.0294147
cg18224942	chr1	1225781	-	chr1:1228780-1230163	N_Shelf	SCNN1D;SCNN1D	Body;Body	-0.217548	0.0400216	-0.0342939
cg22676023	chr1	12289220	+	chr1:12289954-12290585	N_Shore	VPS13D;VPS13D	TSS1500;TSS1500	-0.447756	0.0473766	-0.0545628
cg02506753	chr1	1245184	+	chr1:1242400-1245185	Island	PUSL1	Body	-0.316245	0.026137	-0.0484605
cg05397202	chr1	1245040	+	chr1:1242400-1245185	Island	PUSL1	Body	-0.561471	0.00206007	-0.0912533
cg06085743	chr1	1245014	+	chr1:1242400-1245185	Island	PUSL1	Body	-0.550073	0.0156819	-0.0915337
cg07181952	chr1	1239999	+	chr1:1242400-1245185	N_Shelf	ACAP3	Body	-0.409619	0.0197036	-0.0693948
cg17712416	chr1	1238436	+	chr1:1242400-1245185	N_Shelf	ACAP3	Body	-0.333726	0.0140051	-0.0432081
cg18565510	chr1	1238702	-	chr1:1242400-1245185	N_Shelf	ACAP3	Body	-0.415021	0.0174142	-0.040362
cg22346297	chr1	1240439	-	chr1:1242400-1245185	N_Shore	ACAP3	Body	-0.578075	0.00280686	-0.0440262
cg23310884	chr1	1241376	+	chr1:1242400-1245185	N_Shore	ACAP3	Body	-0.903007	0.000737388	-0.155002
cg19383909	chr1	1246907	+	chr1:1247918-1248493	N_Shore	PUSL1	3'UTR	-0.365565	0.0206843	-0.0362561
cg04981007	chr1	1266468	+	chr1:1267085-1267286	N_Shore	TAS1R3	TSS1500	-0.474524	0.00433937	-0.0819799
cg07346648	chr1	1266657	+	chr1:1267085-1267286	N_Shore	TAS1R3	TSS200	-0.32437	0.0258466	-0.0496598
cg08037114	chr1	1266700	+	chr1:1267085-1267286	N_Shore	TAS1R3	TSS200	-0.377781	0.00569633	-0.0583058
cg14911892	chr1	1269219	+	chr1:1267085-1267286	S_Shore	TAS1R3	Body	-0.225355	0.0418588	-0.0282504
cg20705390	chr1	1266178	+	chr1:1267085-1267286	N_Shore	TAS1R3	TSS1500	-0.34268	0.0214392	-0.0584737
cg24252805	chr1	1266548	-	chr1:1267085-1267286	N_Shore	TAS1R3	TSS200	-0.504254	0.00888106	-0.0828342
cg06395167	chr1	1268243	-	chr1:1267435-1268986	Island	TAS1R3	Body	-0.24336	0.04949	-0.0356287
cg14890378	chr1	1266652	-	chr1:1267435-1268986	N_Shore	TAS1R3	TSS200	-0.90632	0.000217401	-0.143189
cg15365642	chr1	1266546	-	chr1:1267435-1268986	N_Shore	TAS1R3	TSS200	-0.610382	0.00375812	-0.0929935
cg13420744	chr1	12679306	-	chr1:12676983-12678642	S_Shore	DHRS3	TSS1500	0.329551	0.0303862	0.0179522
cg20390613	chr1	12678355	-	chr1:12676983-12678642	Island	DHRS3	TSS1500	0.261746	0.0452098	0.0114833
cg16575694	chr1	1273375	-	chr1:1271425-1272074	S_Shore	DVL1	Body	-0.426584	0.0118953	-0.0411504
cg09569143	chr1	1282740	+	chr1:1283933-1285345	N_Shore	DVL1	Body	-0.401062	0.017055	-0.0608774
cg13932473	chr1	1282742	+	chr1:1283933-1285345	N_Shore	DVL1	Body	-0.482474	0.00693665	-0.074106
cg21118819	chr1	1287259	-	chr1:1283933-1285345	S_Shore			-0.659152	0.000745022	-0.0824445
cg03397519	chr1	1294205	-	chr1:1289707-1291126	S_Shelf	MXRA8;MXRA8;MXRA8;MXRA8;MXRA8	Body;5'UTR;TSS1500;TSS200;TSS200	-0.469285	0.0100238	-0.0753215
cg03722312	chr1	1287994	+	chr1:1289707-1291126	N_Shore			-0.315868	0.0182464	-0.0314012
cg11414742	chr1	1288586	+	chr1:1289707-1291126	N_Shore	MXRA8	3'UTR	-0.433645	0.00474518	-0.0743125
cg12478066	chr1	1294006	+	chr1:1289707-1291126	S_Shelf	MXRA8	TSS200	-0.585199	0.00724171	-0.100386
cg14270725	chr1	1289806	-	chr1:1289707-1291126	Island	MXRA8	Body	-0.348061	0.0198849	-0.0487352
cg15386434	chr1	1289835	-	chr1:1289707-1291126	Island	MXRA8	Body	-0.24304	0.0337503	-0.0281921
cg23036947	chr1	1294018	-	chr1:1289707-1291126	S_Shelf	MXRA8	TSS200	-0.284635	0.0152041	-0.0421734
cg02144516	chr1	1311909	+	chr1:1309140-1311039	S_Shore	AURKAIP1;AURKAIP1;AURKAIP1	TSS1500;TSS1500;TSS1500	-0.286586	0.0271278	-0.0475424
cg14992101	chr1	1307667	+	chr1:1309140-1311039	N_Shore			-0.364418	0.0417401	-0.0456347
cg24837149	chr1	1333778	+	chr1:1334071-1335602	N_Shore	CCNL2;CCNL2;CCNL2;LOC148413;CCNL2	Body;Body;Body;TSS1500;Body	-0.514108	0.0208917	-0.0353692
cg22351666	chr1	1365730	-	chr1:1361560-1361787	S_Shelf	LOC102724312;LOC102724312;LOC102724312	Body;Body;Body	-0.498132	0.0136051	-0.0849208
cg08426733	chr1	1376740	-	chr1:1374461-1375584	S_Shore	VWA1;VWA1	3'UTR;3'UTR	-0.259312	0.0345898	-0.0345622
cg09843049	chr1	1373316	+	chr1:1374461-1375584	N_Shore	VWA1;VWA1	Body;3'UTR	-0.316298	0.015935	-0.0538294
cg12414759	chr1	13840861	+	chr1:13839505-13840613	S_Shore	LRRC38	TSS1500	0.659546	0.000501727	0.0735527
cg23974336	chr1	13840408	+	chr1:13839505-13840613	Island			0.826414	0.00188542	0.0605029
cg19411734	chr1	13877579	-	chr1:13881410-13881612	N_Shelf			0.565792	0.00870894	0.0431522
cg10743104	chr1	13910206	-	chr1:13910137-13910868	Island	PDPN;PDPN	TSS200;TSS200	0.442701	0.00402867	0.0573745
cg04107003	chr1	1397297	-	chr1:1396085-1396338	S_Shore	ATAD3C	Body	-0.759991	0.0465825	-0.0749135
cg23813012	chr1	14026482	-	chr1:14026481-14027200	Island	PRDM2	TSS1500	-0.262769	0.0332349	-0.0379098
cg00512818	chr1	144593309	-	chr1:144593334-144594233	N_Shore	NBPF20	Body	-0.395931	0.00950362	-0.0386914
cg16058880	chr1	145039638	-	chr1:145039740-145040180	N_Shore	PDE4DIP	Body	0.305277	0.0239128	0.0229096
cg11721361	chr1	145139908	+	chr1:145139472-145139944	Island			-0.432248	0.00859526	-0.0206101
cg19824436	chr1	145384929	-	chr1:145385289-145385537	N_Shore			0.25561	0.0419299	0.0401792
cg08847140	chr1	145416777	-	chr1:145415411-145415708	S_Shore	HFE2;HFE2;HFE2;HFE2	Body;Body;Body;Body	0.352484	0.0185283	0.0521172
cg19199261	chr1	145589806	-	chr1:145589135-145589535	S_Shore	NUDT17;NBPF20;NBPF10;NBPF10	TSS1500;Body;Body;Body	0.373084	0.0248381	0.0182222
cg26759010	chr1	145589524	+	chr1:145589135-145589535	Island	NUDT17;NBPF20;NBPF10;NBPF10	TSS200;Body;Body;Body	0.56426	0.0421595	0.020105
cg15977813	chr1	146547564	+	chr1:146549850-146550075	N_Shelf			0.251366	0.0293169	0.0339244
cg01834614	chr1	147143012	-	chr1:147141842-147142918	S_Shore	ACP6	TSS1500	-0.584717	0.002122	-0.064517
cg18024684	chr1	147379964	-	chr1:147380138-147380482	N_Shore	GJA8	5'UTR	0.343665	0.0325819	0.053893
cg20209861	chr1	147379437	-	chr1:147380138-147380482	N_Shore	GJA8	5'UTR	0.457571	0.00792052	0.0716709
cg11811409	chr1	1477025	+	chr1:1474962-1475220	S_Shore	C1orf70	TSS1500	-0.288498	0.0230817	-0.0440954
cg11964810	chr1	1478170	-	chr1:1476093-1476669	S_Shore	SSU72	Body	-0.426321	0.00525948	-0.054266
cg12873454	chr1	14924611	-	chr1:14924610-14925993	Island	KIAA1026;KIAA1026	TSS1500;TSS1500	0.341811	0.0161675	0.0402753
cg14828411	chr1	149817540	+	chr1:149811754-149815044	S_Shelf			-0.3909	0.0188782	-0.048761
cg07534360	chr1	149900185	+	chr1:149899625-149899893	S_Shore	SF3B4	TSS200	-0.479351	0.00851927	-0.0312986
cg12072973	chr1	150121727	-	chr1:150121695-150123078	Island	PLEKHO1	TSS1500	0.38957	0.0381723	0.04616
cg06259248	chr1	150255155	-	chr1:150254365-150254637	S_Shore	CIART;CIART;CIART;CIART;CIART;CIART;CIART	5'UTR;5'UTR;5'UTR;5'UTR;1stExon;1stExon;5'UTR	0.264715	0.0396308	0.0454587
cg21715963	chr1	150254838	-	chr1:150254365-150254637	S_Shore	C1orf51	TSS1500	-0.477654	0.00920458	-0.0318205
cg15934674	chr1	150266645	+	chr1:150266476-150266689	Island	MRPS21;MRPS21;MRPS21	5'UTR;1stExon;5'UTR	0.301276	0.0334201	0.0307265
cg00175150	chr1	150486261	-	chr1:150488036-150488416	N_Shore	ECM1;ECM1	3'UTR;3'UTR	-0.313569	0.0166652	-0.0475659
cg03851496	chr1	150488805	-	chr1:150488036-150488416	S_Shore			0.573956	0.00508188	0.0513546
cg04863713	chr1	150521201	-	chr1:150521349-150522368	N_Shore	ADAMTSL4;ADAMTSL4	TSS1500;TSS1500	-0.608682	0.00537944	-0.058896
cg16559275	chr1	150522121	+	chr1:150521349-150522368	Island	ADAMTSL4;ADAMTSL4	5'UTR;5'UTR	-0.760874	0.00779294	-0.125995
cg02961109	chr1	150552537	+	chr1:150551328-150552353	S_Shore	MCL1;MCL1	TSS1500;TSS1500	-0.507633	0.00261385	-0.0670392
cg13073141	chr1	150948024	-	chr1:150946496-150947950	S_Shore	LASS2;LASS2	TSS1500;TSS1500	-0.414612	0.0240065	-0.0398879
cg18611122	chr1	150947896	+	chr1:150946496-150947950	Island	LASS2;LASS2	TSS1500;TSS1500	-0.576929	0.0436794	-0.0635929
cg16848272	chr1	1510991	+	chr1:1509482-1510747	S_Shore	SSU72	TSS1500	-0.24813	0.041073	-0.0369294
cg03603260	chr1	151021364	+	chr1:151020162-151020627	S_Shore	C1orf56	Body	-0.391862	0.0131241	-0.0672758
cg02290168	chr1	151255971	-	chr1:151253658-151255769	S_Shore	ZNF687	5'UTR	-0.21859	0.0386915	-0.0378047
cg19703628	chr1	151371944	+	chr1:151372014-151372582	N_Shore	PSMB4	TSS200	0.466236	0.0289478	0.0108291
cg12481180	chr1	151486549	+	chr1:151483573-151483902	S_Shelf	CGN	5'UTR	-0.286176	0.0207237	-0.0479936
cg21157873	chr1	151486487	-	chr1:151483573-151483902	S_Shelf	CGN	5'UTR	-0.525379	0.0130723	-0.0600383
cg23615704	chr1	151736126	+	chr1:151735445-151736093	S_Shore	OAZ3;MRPL9	Body;TSS200	0.343003	0.022679	0.0181655
cg18086761	chr1	151763997	+	chr1:151762604-151764007	Island	TDRKH;TDRKH;TDRKH;TDRKH	TSS1500;TSS1500;TSS1500;TSS1500	1.04412	0.0042641	0.153748
cg05188549	chr1	151762605	-	chr1:151762604-151764007	Island	TDRKH;TDRKH;TDRKH;TDRKH	5'UTR;5'UTR;5'UTR;5'UTR	-0.426835	0.0209003	-0.0266376
cg24479733	chr1	151763981	-	chr1:151762604-151764007	Island	TDRKH;TDRKH;TDRKH;TDRKH	TSS1500;TSS1500;TSS1500;TSS1500	0.786241	0.00118035	0.0552619
cg22339486	chr1	151762630	+	chr1:151762604-151764007	Island	TDRKH;TDRKH;TDRKH;TDRKH	5'UTR;5'UTR;5'UTR;5'UTR	-0.310282	0.0134431	-0.0312663
cg02493846	chr1	151809534	+	chr1:151810460-151811684	N_Shore	LOC100132111	TSS1500	-0.275391	0.036463	-0.0447818
cg05340162	chr1	151882621	+	chr1:151881763-151882407	S_Shore	THEM4	TSS1500	-0.248484	0.0222388	-0.0309466
cg05927068	chr1	151882406	+	chr1:151881763-151882407	Island	THEM4	TSS1500	-0.431265	0.00520641	-0.0528649
cg08002355	chr1	151968377	+	chr1:151966632-151966893	S_Shore			-0.492853	0.003813	-0.0473689
cg00011513	chr1	152484386	-	chr1:152487978-152488270	N_Shelf	LCE5A	3'UTR	-0.389734	0.0208397	-0.0638203
cg01864564	chr1	152488269	+	chr1:152487978-152488270	Island	CRCT1	3'UTR	-0.297721	0.04006	-0.0319755
cg08564725	chr1	152485511	+	chr1:152487978-152488270	N_Shelf	CRCT1	TSS1500	-0.527726	0.00644961	-0.0598832
cg11750883	chr1	152486950	+	chr1:152487978-152488270	N_Shore	CRCT1	TSS200	-0.293677	0.0130909	-0.0507342
cg22332106	chr1	15247834	+	chr1:15250373-15251545	N_Shelf	KAZN;KAZN	Body;Body	-0.346405	0.04989	-0.0424068
cg05934012	chr1	1533852	-	chr1:1534331-1536136	N_Shore			-0.299657	0.0355461	-0.0297788
cg09558069	chr1	153510896	+	chr1:153508424-153508840	S_Shelf	S100A5	Body	-0.494536	0.0060493	-0.0713575
cg24375627	chr1	153509284	+	chr1:153508424-153508840	S_Shore	S100A6	TSS1500	-1.02936	0.00021303	-0.114801
cg17423763	chr1	153750309	+	chr1:153747655-153748698	S_Shore	SLC27A3	Body	-0.312248	0.0149153	-0.0508723
cg01232669	chr1	153917867	+	chr1:153918372-153919334	N_Shore	DENND4B	5'UTR	-0.322997	0.0341166	-0.0552346
cg27542512	chr1	153963550	-	chr1:153963227-153963510	S_Shore	RPS27	Body	0.298228	0.0300284	0.0123128
cg17581505	chr1	154155873	-	chr1:154155268-154155926	Island	TPM3;TPM3;TPM3;TPM3;TPM3;TPM3;TPM3;TPM3;TPM3	TSS200;TSS200;TSS200;TSS200;TSS200;TSS200;TSS200;TSS200;Body	0.849802	0.0224626	0.0860168
cg06811467	chr1	154299179	-	chr1:154300975-154301528	N_Shore	ATP8B2;ATP8B2	TSS1500;5'UTR	-0.828336	0.000388107	-0.0572794
cg11195337	chr1	154302369	-	chr1:154300975-154301528	S_Shore	ATP8B2;ATP8B2	Body;Body	-0.26507	0.0455306	-0.0285234
cg05756780	chr1	154380705	+	chr1:154377670-154378445	S_Shelf	IL6R;IL6R	Body;Body	-0.58188	0.00207883	-0.0725138
cg09257526	chr1	154379696	+	chr1:154377670-154378445	S_Shore	IL6R;IL6R	Body;Body	-0.425975	0.00440847	-0.0657968
cg06716655	chr1	154579727	-	chr1:154580380-154580797	N_Shore	ADAR;ADAR;ADAR;ADAR;ADAR	TSS1500;Body;Body;Body;5'UTR	-0.219785	0.0446104	-0.0347223
cg24250549	chr1	154909240	+	chr1:154908962-154909931	Island	PMVK;PMVK	5'UTR;1stExon	0.543281	0.048108	0.0138543
cg20833762	chr1	154930015	+	chr1:154933928-154934735	N_Shelf	PBXIP1;PYGO2	TSS1500;3'UTR	-0.317103	0.0433534	-0.0540618
cg06418219	chr1	154948305	+	chr1:154946237-154946498	S_Shore	SHC1;SHC1;CKS1B;CKS1B	TSS1500;TSS1500;Body;Body	-0.478701	0.0432	-0.0107187
cg15627710	chr1	154972140	-	chr1:154971870-154972404	Island			-0.302789	0.0246355	-0.0345917
cg06366107	chr1	154990562	-	chr1:154989749-154990234	S_Shore	ZBTB7B	3'UTR	-0.32701	0.0462543	-0.0549999
cg24935121	chr1	155022635	-	chr1:155022988-155024332	N_Shore	ADAM15;ADAM15;ADAM15;DCST1;ADAM15;DCST1;ADAM15;ADAM15	TSS1500;TSS1500;TSS1500;Body;TSS1500;Body;TSS1500;TSS1500	-0.29537	0.0434012	-0.0499116
cg00585901	chr1	155035388	-	chr1:155034925-155036578	Island	EFNA4;EFNA4;EFNA4	TSS1500;TSS1500;TSS1500	-0.631171	0.0023777	-0.0898272
cg11491247	chr1	155035530	-	chr1:155034925-155036578	Island	EFNA4;EFNA4;EFNA4	TSS1500;TSS1500;TSS1500	-0.437924	0.00435952	-0.0688493
cg15141467	chr1	155035375	-	chr1:155034925-155036578	Island	EFNA4;EFNA4;EFNA4	TSS1500;TSS1500;TSS1500	-0.766821	0.0142095	-0.0649255
cg03706283	chr1	155043266	-	chr1:155043412-155043922	N_Shore			-0.474999	0.00235234	-0.0798841
cg14425448	chr1	155102024	+	chr1:155098434-155100451	S_Shore	EFNA1;EFNA1	Body;Body	0.63938	0.00514004	0.103505
cg11575089	chr1	155107462	-	chr1:155108007-155108611	N_Shore	SLC50A1;SLC50A1;SLC50A1;SLC50A1;SLC50A1;SLC50A1;SLC50A1;SLC50A1;SLC50A1;SLC50A1	TSS1500;TSS1500;TSS1500;TSS1500;TSS1500;TSS1500;TSS1500;TSS1500;TSS1500;TSS1500	-0.469394	0.00171765	-0.0774559
cg21038964	chr1	155113214	+	chr1:155112976-155113179	S_Shore	DPM3;DPM3	TSS1500;TSS1500	0.299321	0.0348369	0.011425
cg14666069	chr1	155145896	+	chr1:155145342-155145938	Island	TRIM46;KRTCAP2	TSS1500;TSS200	-0.266344	0.0455825	-0.0186598
cg11011735	chr1	155162891	-	chr1:155164199-155165160	N_Shore	MUC1;MUC1;MUC1;MUC1;MUC1;MUC1;MUC1;MUC1;MUC1;MUC1;MUC1;MUC1;MUC1;MUC1;MUC1;MUC1;MUC1;MUC1;MUC1;MUC1	TSS200;TSS200;TSS200;TSS200;TSS200;TSS200;TSS200;TSS200;TSS200;TSS200;TSS200;TSS200;TSS200;TSS200;TSS200;TSS200;TSS200;TSS200;TSS200;TSS200	-0.367244	0.00833907	-0.0288615
cg15434337	chr1	155164363	+	chr1:155164199-155165160	Island	MIR92B	TSS1500	-0.329202	0.015775	-0.0171053
cg27538026	chr1	155164351	+	chr1:155164199-155165160	Island	MIR92B	TSS1500	-0.630797	0.0269206	-0.0369505
cg13410390	chr1	155232677	-	chr1:155231812-155232312	S_Shore	SCAMP3;CLK2;SCAMP3	TSS1500;3'UTR;TSS1500	-0.418208	0.00313729	-0.0592807
cg21787190	chr1	155278276	+	chr1:155278407-155278743	N_Shore	FDPS;FDPS;FDPS	TSS1500;TSS1500;TSS1500	0.293458	0.0380881	0.00780984
cg09854449	chr1	155291405	-	chr1:155290606-155291001	S_Shore	RUSC1;RUSC1;RUSC1-AS1	5'UTR;5'UTR;5'UTR	-0.304159	0.0196118	-0.0343828
cg22877509	chr1	155290607	-	chr1:155290606-155291001	Island	RUSC1;RUSC1;C1orf104	TSS200;TSS200;Body	-0.345515	0.0431458	-0.0432161
cg12577372	chr1	155292208	-	chr1:155292469-155295433	N_Shore	RUSC1;C1orf104;RUSC1	Body;5'UTR;Body	-0.336319	0.00823102	-0.0502475
cg02695726	chr1	155714748	-	chr1:155715297-155715908	N_Shore	MSTO2P	TSS1500	0.413684	0.0340234	0.0515033
cg11799650	chr1	15573621	-	chr1:15573620-15573953	Island	FHAD1	TSS200	-0.686956	0.00610153	-0.0407558
cg17750038	chr1	15573525	-	chr1:15573620-15573953	N_Shore	FHAD1	TSS1500	-0.339128	0.0095287	-0.0467366
cg12738981	chr1	155828357	-	chr1:155829109-155829431	N_Shore	SYT11;GON4L;GON4L	TSS1500;TSS1500;TSS1500	-0.24284	0.0301057	-0.0378152
cg13344137	chr1	155946122	-	chr1:155947678-155948490	N_Shore	ARHGEF2;ARHGEF2;ARHGEF2	Body;Body;5'UTR	-0.429605	0.00380565	-0.0338252
cg03902642	chr1	156023370	+	chr1:156022962-156025174	Island	ROBLD3;ROBLD3;UBQLN4	TSS1500;TSS1500;Body	0.756033	0.00188856	0.055393
cg05386140	chr1	156051007	-	chr1:156052072-156052803	N_Shore	MEX3A;LMNA	Body;TSS1500	-0.302951	0.0186587	-0.0419072
cg04317543	chr1	156084516	+	chr1:156084486-156085097	Island	LMNA;LMNA;LMNA;LMNA;LMNA;LMNA	5'UTR;1stExon;1stExon;5'UTR;5'UTR;1stExon	-0.550452	0.0363281	-0.0240217
cg05443135	chr1	156083552	-	chr1:156084486-156085097	N_Shore	LMNA;LMNA;LMNA;LMNA;LMNA	TSS1500;TSS1500;TSS1500;TSS1500;5'UTR	-0.610217	0.000990625	-0.0956855
cg05898524	chr1	156083276	-	chr1:156084486-156085097	N_Shore	LMNA;LMNA;LMNA	TSS1500;TSS1500;TSS1500	-0.656518	0.00259829	-0.0935435
cg26408382	chr1	156087717	+	chr1:156084486-156085097	S_Shelf	LMNA;LMNA;LMNA	Body;Body;Body	-0.396138	0.0114845	-0.0657849
cg01527470	chr1	156104602	-	chr1:156105707-156106171	N_Shore	LMNA;LMNA;LMNA;LMNA;LMNA;LMNA;LMNA;LMNA;LMNA;LMNA;LMNA;LMNA;LMNA;LMNA	ExonBnd;ExonBnd;ExonBnd;ExonBnd;ExonBnd;ExonBnd;ExonBnd;Body;Body;Body;Body;Body;Body;Body	-0.265175	0.0277639	-0.0291636
cg07245447	chr1	156184331	+	chr1:156186237-156186647	N_Shore	PMF1;PMF1;PMF1;PMF1-BGLAP;PMF1-BGLAP;PMF1-BGLAP;PMF1-BGLAP	Body;Body;Body;Body;Body;Body;Body	-0.379897	0.0186347	-0.0593479
cg11580676	chr1	156211415	-	chr1:156215368-156215899	N_Shelf	BGLAP	TSS1500	-0.373946	0.00888201	-0.0595812
cg14663278	chr1	156211409	-	chr1:156215368-156215899	N_Shelf	BGLAP	TSS1500	-0.246719	0.0378207	-0.0425455
cg24843609	chr1	156211434	+	chr1:156215368-156215899	N_Shelf	BGLAP	TSS1500	-0.638979	0.00286179	-0.0697674
cg06912282	chr1	1563001	-	chr1:1563674-1564032	N_Shore	MIB2;MIB2;MIB2;MIB2;MIB2;MIB2	Body;Body;Body;Body;Body;Body	-0.370678	0.00697824	-0.0583717
cg10128479	chr1	156465749	-	chr1:156469617-156471060	N_Shelf	MEF2D	5'UTR	-0.47196	0.00278577	-0.0525255
cg25532702	chr1	156471610	+	chr1:156469617-156471060	S_Shore	MEF2D	TSS1500	-0.513553	0.00921469	-0.0883636
cg21270743	chr1	156475001	+	chr1:156474942-156475320	Island			0.438114	0.00838395	0.0124987
cg02289013	chr1	156631506	+	chr1:156627342-156627576	S_Shelf			-0.417478	0.0426024	-0.0326944
cg10221746	chr1	156629412	+	chr1:156627342-156627576	S_Shore			-0.337045	0.00540999	-0.0562594
cg01146314	chr1	156647243	-	chr1:156646292-156647260	Island	NES	TSS200	-1.37429	0.00103753	-0.227046
cg12356261	chr1	156647259	+	chr1:156646292-156647260	Island	NES	TSS200	-0.393394	0.00258567	-0.0652826
cg16588073	chr1	156647247	-	chr1:156646292-156647260	Island	NES	TSS200	-0.641532	0.0135899	-0.107516
cg17331738	chr1	156647236	-	chr1:156646292-156647260	Island	NES	TSS200	-1.57733	0.00199305	-0.224405
cg24598126	chr1	156675388	-	chr1:156674858-156676654	Island	CRABP2	TSS200	0.327572	0.0173357	0.0437103
cg15119100	chr1	156675414	+	chr1:156674858-156676654	Island	CRABP2	TSS200	0.660846	0.00186333	0.0733083
cg11642763	chr1	156673758	-	chr1:156674858-156676654	N_Shore	CRABP2;CRABP2	Body;Body	-0.54416	0.00348247	-0.043327
cg17017514	chr1	156679733	-	chr1:156674858-156676654	S_Shelf			-0.560128	0.00520996	-0.0875166
cg17165580	chr1	156676581	-	chr1:156674858-156676654	Island	CRABP2	TSS1500	-0.354207	0.00835537	-0.0585232
cg27493997	chr1	156675392	+	chr1:156674858-156676654	Island	CRABP2	TSS200	0.23253	0.0463595	0.0374403
cg00746981	chr1	156721141	+	chr1:156720747-156722069	Island	HDGF;HDGF;HDGF	Body;1stExon;Body	0.217031	0.0488337	0.0129024
cg02312326	chr1	156783872	+	chr1:156783523-156784037	Island	SH2D2A;SH2D2A;SH2D2A;SH2D2A;SH2D2A	Body;Body;Body;Body;Body	-0.413995	0.014145	-0.0362413
cg22808351	chr1	156783633	-	chr1:156783523-156784037	Island	SH2D2A;SH2D2A;SH2D2A;SH2D2A;SH2D2A	Body;Body;Body;Body;Body	-0.248691	0.0403717	-0.0371971
cg25630380	chr1	156784869	-	chr1:156783523-156784037	S_Shore	SH2D2A;SH2D2A;NTRK1;SH2D2A;SH2D2A;SH2D2A	Body;Body;TSS1500;Body;Body;Body	-0.225414	0.0373455	-0.0380834
cg27660165	chr1	156784036	+	chr1:156783523-156784037	Island	SH2D2A;SH2D2A;SH2D2A;SH2D2A;SH2D2A	Body;Body;Body;Body;Body	-0.276463	0.0379553	-0.0363492
cg20673279	chr1	156829762	-	chr1:156828804-156831102	Island	NTRK1;INSRR;NTRK1;NTRK1	Body;TSS1500;TSS1500;TSS1500	-0.327713	0.0486689	-0.017499
cg07319811	chr1	156896259	+	chr1:156897199-156897796	N_Shore	LRRC71	Body	-0.791432	0.000191439	-0.131748
cg05909475	chr1	157108803	+	chr1:157107749-157108645	S_Shore	ETV3;ETV3	TSS1500;TSS1500	-0.389957	0.0112664	-0.0660919
cg03048488	chr1	15733844	-	chr1:15736033-15737228	N_Shelf			-0.330745	0.0365983	-0.0533741
cg03660835	chr1	15735411	-	chr1:15736033-15737228	N_Shore	EFHD2	TSS1500	-0.386895	0.00840041	-0.0662065
cg23945334	chr1	15738831	-	chr1:15736033-15737228	S_Shore	EFHD2	Body	-0.504474	0.0208476	-0.0456664
cg05390452	chr1	158083569	+	chr1:158083270-158083540	S_Shore			-0.418324	0.00708788	-0.0484858
cg13765621	chr1	158149228	+	chr1:158150620-158151503	N_Shore	CD1D	TSS1500	0.500783	0.0194498	0.0371198
cg23749507	chr1	15911725	-	chr1:15911088-15911608	S_Shore	AGMAT	TSS200	-0.594076	0.0016054	-0.0559919
cg09369381	chr1	159824866	-	chr1:159824006-159825011	Island	VSIG8;C1orf204	Body;Body	-0.248735	0.0328723	-0.0321647
cg23750265	chr1	159824856	-	chr1:159824006-159825011	Island	C1orf204;VSIG8	Body;Body	-0.682794	0.00752399	-0.0972081
cg25820858	chr1	159824917	-	chr1:159824006-159825011	Island	VSIG8;C1orf204	Body;Body	-0.238006	0.0351692	-0.0374371
cg07379893	chr1	159902859	-	chr1:159899432-159899853	S_Shelf	IGSF9;IGSF9	Body;Body	-0.472233	0.00121513	-0.0765121
cg09167414	chr1	16076206	+	chr1:16073318-16073521	S_Shelf			-0.29707	0.0245702	-0.0507453
cg03305795	chr1	16083067	+	chr1:16085147-16085862	N_Shelf			-0.520734	0.00189651	-0.0775069
cg07846167	chr1	16084758	-	chr1:16085147-16085862	N_Shore	FBLIM1	TSS1500	-0.275087	0.0436669	-0.0474426
cg08779336	chr1	16088002	-	chr1:16085147-16085862	S_Shelf	FBLIM1	5'UTR	-0.230979	0.0455782	-0.039089
cg11498041	chr1	16083084	-	chr1:16085147-16085862	N_Shelf			-0.360314	0.0289157	-0.0416272
cg16004427	chr1	16083101	-	chr1:16085147-16085862	N_Shelf			-0.652265	0.00135903	-0.0932303
cg17150168	chr1	16084738	-	chr1:16085147-16085862	N_Shore	FBLIM1	TSS1500	-0.637102	0.00387492	-0.103231
cg17276021	chr1	16084445	+	chr1:16085147-16085862	N_Shore	FBLIM1	TSS1500	-0.256486	0.0451597	-0.0418358
cg25719573	chr1	16087295	-	chr1:16085147-16085862	S_Shore	FBLIM1	5'UTR	-1.16279	0.000168338	-0.194663
cg01423643	chr1	160992358	-	chr1:160990718-160991225	S_Shore	F11R	TSS1500	-1.27968	0.000159604	-0.15956
cg05754905	chr1	160992352	-	chr1:160990718-160991225	S_Shore	F11R	TSS1500	-0.867625	0.0194034	-0.0716931
cg22680451	chr1	160992367	-	chr1:160990718-160991225	S_Shore	F11R	TSS1500	-1.05234	0.000711361	-0.138214
cg00446235	chr1	161008644	+	chr1:161008377-161008830	Island	TSTD1;TSTD1;TSTD1	Body;Body;Body	0.489141	0.00700112	0.0414238
cg21239432	chr1	161053211	+	chr1:161049346-161049737	S_Shelf	PVRL4	Body	-0.349806	0.00937713	-0.0306426
cg23895096	chr1	161085133	+	chr1:161087722-161088112	N_Shelf	PFDN2	Body	-0.459931	0.0355724	-0.0522215
cg18095555	chr1	161100749	-	chr1:161102107-161102536	N_Shore	DEDD;DEDD;DEDD	5'UTR;5'UTR;5'UTR	-0.459001	0.0155814	-0.0744327
cg21305829	chr1	161147708	-	chr1:161147061-161147451	S_Shore	B4GALT3;B4GALT3;B4GALT3;B4GALT3;B4GALT3;B4GALT3	5'UTR;5'UTR;5'UTR;1stExon;1stExon;1stExon	-0.41988	0.00838429	-0.0382583
cg27235008	chr1	161147582	-	chr1:161147061-161147451	S_Shore	B4GALT3	TSS1500	-0.429904	0.0479735	-0.0288898
cg17904988	chr1	161168451	-	chr1:161171809-161172256	N_Shelf	NDUFS2;ADAMTS4;ADAMTS4	TSS1500;1stExon;5'UTR	-0.424505	0.0167843	-0.0321249
cg27174983	chr1	161227368	+	chr1:161228477-161229028	N_Shore	PCP4L1	TSS1500	0.285875	0.0280097	0.0494653
cg08716396	chr1	161283845	+	chr1:161283775-161284007	Island	SDHC;SDHC;LOC642502;SDHC;SDHC	TSS1500;TSS1500;TSS1500;TSS1500;TSS1500	-0.272203	0.030927	-0.0323261
cg11744295	chr1	161283833	+	chr1:161283775-161284007	Island	SDHC;SDHC;LOC642502;SDHC;SDHC	TSS1500;TSS1500;TSS1500;TSS1500;TSS1500	-0.448746	0.0251622	-0.0327166
cg00160981	chr1	161691911	+	chr1:161695637-161697298	N_Shelf	FCRLB	TSS1500	-0.534832	0.00794931	-0.0463868
cg07385423	chr1	161697574	+	chr1:161695637-161697298	S_Shore	FCRLB	3'UTR	-0.321522	0.0159145	-0.0430856
cg14210287	chr1	161695659	-	chr1:161695637-161697298	Island	FCRLB	Body	-0.236262	0.0460135	-0.040816
cg10505415	chr1	161993970	-	chr1:161993022-161994131	Island	OLFML2B	TSS1500	-0.631108	0.0128739	-0.0577265
cg03466522	chr1	16400754	-	chr1:16399648-16400072	S_Shore	FAM131C	TSS1500	-0.33241	0.0119493	-0.0422397
cg03669925	chr1	16402109	-	chr1:16399648-16400072	S_Shelf			-0.435697	0.0175491	-0.0359882
cg11218176	chr1	16403434	+	chr1:16399648-16400072	S_Shelf			-0.693283	0.00290076	-0.0644228
cg17944189	chr1	16400415	-	chr1:16399648-16400072	S_Shore	FAM131C	TSS1500	-0.874835	0.000940148	-0.107951
cg24043916	chr1	164290241	-	chr1:164290515-164290767	N_Shore			0.390512	0.00604746	0.0511174
cg00107046	chr1	16465562	-	chr1:16464376-16464621	S_Shore	EPHA2	Body	-0.819831	0.00425016	-0.0941636
cg20608325	chr1	16466543	-	chr1:16464376-16464621	S_Shore	EPHA2	Body	-0.532361	0.00242172	-0.091544
cg14942617	chr1	16479049	+	chr1:16475111-16475324	S_Shelf	EPHA2	Body	-0.5424	0.00104528	-0.0576592
cg04747787	chr1	16483528	+	chr1:16481484-16482782	S_Shore	EPHA2	TSS1500	-0.328472	0.0322207	-0.0508959
cg09063663	chr1	16484811	+	chr1:16481484-16482782	S_Shelf			-0.336646	0.0493351	-0.0376135
cg10024392	chr1	16485744	+	chr1:16481484-16482782	S_Shelf			-1.13041	0.000145096	-0.190278
cg11576531	chr1	16485531	-	chr1:16481484-16482782	S_Shelf			-1.14687	0.00036665	-0.140642
cg14666575	chr1	16485606	-	chr1:16481484-16482782	S_Shelf			-1.41651	0.000145096	-0.240218
cg25574430	chr1	16485727	-	chr1:16481484-16482782	S_Shelf			-1.17001	0.000239432	-0.19937
cg09538156	chr1	165088426	+	chr1:165086756-165087026	S_Shore			0.258961	0.0497633	0.0252826
cg15654025	chr1	165327005	+	chr1:165324191-165326328	S_Shore			0.521189	0.00736042	0.0560433
cg04226804	chr1	16556249	-	chr1:16553326-16553660	S_Shelf			0.369988	0.0363956	0.0486639
cg03516026	chr1	16564651	-	chr1:16563544-16563799	S_Shore	C1orf89	TSS1500	-0.462574	0.00325229	-0.0701375
cg02585897	chr1	165736983	-	chr1:165737832-165738349	N_Shore	LOC100147773;TMCO1;TMCO1;TMCO1;TMCO1	TSS1500;Body;Body;Body;Body	0.34497	0.0116803	0.0573888
cg03978675	chr1	16679500	+	chr1:16678574-16679192	S_Shore	FBXO42	TSS1500	-0.38179	0.01446	-0.0656539
cg02170693	chr1	166957772	+	chr1:166958220-166958683	N_Shore	MAEL;MAEL;MAEL	TSS1500;TSS1500;5'UTR	0.410355	0.034702	0.0707003
cg27391816	chr1	1672644	-	chr1:1670756-1671101	S_Shore	SLC35E2	5'UTR	-0.912187	0.000239432	-0.147075
cg10104290	chr1	167597441	+	chr1:167599464-167599839	N_Shelf			-0.305308	0.0114338	-0.0527177
cg20389653	chr1	16766715	-	chr1:16766998-16767803	N_Shore	NECAP2;NECAP2;NECAP2	TSS1500;TSS1500;TSS1500	-0.477472	0.0207926	-0.0587406
cg04405332	chr1	167789609	+	chr1:167789396-167789647	Island	ADCY10;ADCY10	Body;Body	-0.841959	0.023712	-0.128752
cg14843080	chr1	168195833	-	chr1:168194945-168195839	Island	SFT2D2	Body	0.803614	0.0480239	0.0360692
cg01536279	chr1	169074888	-	chr1:169074766-169076411	Island	ATP1B1	TSS1500	-0.459492	0.00953571	-0.0268142
cg06833552	chr1	169072072	-	chr1:169074766-169076411	N_Shelf			-0.446785	0.0216983	-0.0184947
cg12299137	chr1	169072885	+	chr1:169074766-169076411	N_Shore			-0.455938	0.00656491	-0.0307118
cg24897392	chr1	169072106	+	chr1:169074766-169076411	N_Shelf			-0.491523	0.0028485	-0.0748349
cg27127171	chr1	169074767	-	chr1:169074766-169076411	Island	ATP1B1	TSS1500	-0.253173	0.0417187	-0.0270557
cg00992048	chr1	1695585	-	chr1:1691767-1692063	S_Shelf	NADK	Body	-1.01884	0.000162298	-0.174545
cg03606098	chr1	1690840	+	chr1:1691767-1692063	N_Shore	NADK	Body	-0.727823	0.000756724	-0.109573
cg11296110	chr1	1690811	+	chr1:1691767-1692063	N_Shore	NADK;NADK;NADK;NADK	TSS1500;Body;Body;Body	-0.479202	0.0292833	-0.0574562
cg12552303	chr1	1691817	+	chr1:1691767-1692063	Island	NADK	Body	-0.518008	0.0059167	-0.0741783
cg15274273	chr1	1690610	+	chr1:1691767-1692063	N_Shore	NADK;NADK;NADK;NADK	TSS1500;Body;Body;Body	-0.952896	0.000314658	-0.0775776
cg15824543	chr1	1695391	+	chr1:1691767-1692063	S_Shelf	NADK	Body	-0.782874	0.0010989	-0.0987039
cg15851414	chr1	1695247	+	chr1:1691767-1692063	S_Shelf	NADK;NADK;NADK	Body;Body;Body	-1.02137	0.00067414	-0.139167
cg18956079	chr1	1690982	+	chr1:1691767-1692063	N_Shore	NADK;NADK;NADK;NADK	TSS1500;Body;Body;Body	-0.302691	0.00837586	-0.0460577
cg09408098	chr1	170631331	-	chr1:170633274-170634178	N_Shore			-0.571195	0.00225368	-0.0599238
cg04195831	chr1	17090834	-	chr1:17085411-17086974	S_Shelf	MST1P9	Body	-0.464976	0.00300675	-0.0604261
cg16584392	chr1	17090970	-	chr1:17085411-17086974	S_Shelf	MST1P9	Body	-0.282281	0.0300631	-0.0383039
cg05627004	chr1	1711530	-	chr1:1709394-1710582	S_Shore	NADK;NADK	TSS1500;TSS200	-0.544925	0.00888275	-0.0919718
cg18509696	chr1	1710424	-	chr1:1709394-1710582	Island	NADK;NADK;NADK	TSS1500;TSS200;5'UTR	-0.344406	0.0257332	-0.0531113
cg05262191	chr1	1714271	-	chr1:1713639-1714141	S_Shore			-0.803365	0.00194155	-0.101557
cg22376730	chr1	1715039	+	chr1:1713639-1714141	S_Shore			-0.344823	0.039126	-0.0455416
cg16237279	chr1	172500891	+	chr1:172501910-172502545	N_Shore	SUCO;SUCO;SUCO;SUCO	TSS1500;TSS1500;TSS1500;TSS1500	0.540669	0.00219831	0.048326
cg22537328	chr1	17330893	-	chr1:17331885-17332093	N_Shore	ATP13A2;ATP13A2;ATP13A2	Body;Body;Body	-0.234045	0.0495723	-0.0403784
cg23855107	chr1	17336286	-	chr1:17337829-17338590	N_Shore	ATP13A2;ATP13A2;ATP13A2	Body;Body;Body	-0.48125	0.00247332	-0.0820917
cg12264321	chr1	173449163	-	chr1:173445978-173447105	S_Shelf	PRDX6	Body	0.648107	0.0202473	0.0799264
cg04446579	chr1	173639071	+	chr1:173638662-173639045	S_Shore	ANKRD45	TSS200	-0.247479	0.0259277	-0.0419538
cg22250641	chr1	173834094	-	chr1:173837172-173837917	N_Shelf	GAS5;SNORD81;SNORD47;SNORD80	Body;TSS1500;TSS1500;TSS200	-0.387656	0.0108739	-0.0590678
cg08841239	chr1	173990508	+	chr1:173990805-173991849	N_Shore			0.302077	0.0406382	0.0224215
cg22642750	chr1	174129587	+	chr1:174128296-174129289	S_Shore	RABGAP1L;LOC102724601	5'UTR;TSS1500	-0.269638	0.0376833	-0.0395946
cg00569276	chr1	17446545	-	chr1:17445651-17446088	S_Shore	PADI2	TSS1500	-0.59864	0.00518655	-0.0604682
cg01603374	chr1	17445809	-	chr1:17445651-17446088	Island	PADI2	1stExon	-0.331681	0.0350906	-0.0233935
cg07319459	chr1	17448608	-	chr1:17445651-17446088	S_Shelf			-0.356847	0.0493048	-0.0616852
cg18879300	chr1	17446768	+	chr1:17445651-17446088	S_Shore	PADI2	TSS1500	-0.337901	0.00631503	-0.0584425
cg19282714	chr1	17445929	+	chr1:17445651-17446088	Island	PADI2;PADI2	5'UTR;1stExon	0.668431	0.0167161	0.0267146
cg14659404	chr1	177134019	-	chr1:177133392-177133846	S_Shore	ASTN1;ASTN1;ASTN1;ASTN1	5'UTR;5'UTR;1stExon;1stExon	0.266334	0.0481972	0.0456072
cg15995125	chr1	17746597	+	chr1:17746200-17746547	S_Shore	RCC2;RCC2	Body;Body	-0.261353	0.0427232	-0.04368
cg04794690	chr1	17768059	-	chr1:17764072-17765811	S_Shelf			-0.66164	0.0313327	-0.0464803
cg10582712	chr1	17767282	-	chr1:17764072-17765811	S_Shore	RCC2	TSS1500	-0.375507	0.0370807	-0.0438584
cg23913963	chr1	17766917	+	chr1:17764072-17765811	S_Shore	RCC2	TSS1500	-0.404924	0.0102662	-0.0666192
cg16272484	chr1	17764695	+	chr1:17764072-17765811	Island	RCC2;RCC2	Body;Body	0.483968	0.0090755	0.0250437
cg00112588	chr1	178061945	-	chr1:178062712-178063846	N_Shore	LOC100302401;RASAL2	Body;TSS1500	-0.313599	0.0132106	-0.054118
cg24358781	chr1	178067721	+	chr1:178062712-178063846	S_Shelf	RASAL2	Body	-0.332563	0.0206917	-0.0533583
cg19399532	chr1	178512495	+	chr1:178511362-178512356	S_Shore	C1orf220;C1orf220	Body;5'UTR	-0.597195	0.000405604	-0.0537853
cg23172945	chr1	178509681	-	chr1:178511362-178512356	N_Shore			-0.883941	0.0140576	-0.0687204
cg10559803	chr1	178693897	+	chr1:178693968-178695075	N_Shore	RALGPS2	TSS1500	-0.470458	0.0116101	-0.0711496
cg07824564	chr1	179050911	+	chr1:179051075-179051948	N_Shore	TOR3A	TSS200	-0.327817	0.0260361	-0.0482915
cg04894027	chr1	17951184	+	chr1:17949452-17949670	S_Shore	ARHGEF10L;ARHGEF10L	Body;Body	-0.843183	0.000208339	-0.144561
cg14780070	chr1	17951330	-	chr1:17949452-17949670	S_Shore	ARHGEF10L;ARHGEF10L	Body;Body	-0.585657	0.00823275	-0.0642024
cg01938018	chr1	179545425	-	chr1:179544720-179545307	S_Shore	NPHS2	TSS1500	0.36498	0.0131268	0.0448542
cg13848905	chr1	179560700	+	chr1:179560751-179561596	N_Shore	TDRD5	TSS1500	-0.536641	0.0135196	-0.0455288
cg15545772	chr1	179561111	-	chr1:179560751-179561596	Island	TDRD5;TDRD5	5'UTR;1stExon	-0.665873	0.0190012	-0.079157
cg04272654	chr1	180120914	-	chr1:180123555-180124584	N_Shelf			-0.451339	0.0374522	-0.0596265
cg15247100	chr1	180122924	-	chr1:180123555-180124584	N_Shore	QSOX1;QSOX1	TSS1500;TSS1500	-0.431949	0.00667183	-0.073915
cg01874968	chr1	180472686	-	chr1:180471325-180472277	S_Shore	ACBD6	TSS1500	-0.274989	0.0480924	-0.0308565
cg11827190	chr1	180475267	-	chr1:180471325-180472277	S_Shelf			-0.265389	0.0479096	-0.0377194
cg03069202	chr1	180922629	-	chr1:180922915-180923692	N_Shore			-0.303973	0.0288938	-0.0423153
cg15084269	chr1	180993237	-	chr1:180991227-180991465	S_Shore	STX6	TSS1500	0.580436	0.0282603	0.0463667
cg14803394	chr1	180993177	-	chr1:180991719-180992149	S_Shore	STX6;STX6	TSS1500;TSS1500	0.315056	0.00812749	0.0535325
cg04890480	chr1	181073734	-	chr1:181073917-181075002	N_Shore			-0.482322	0.00489311	-0.0575886
cg22019247	chr1	181378760	+	chr1:181382290-181382848	N_Shelf			0.773579	0.00189943	0.0458033
cg10573505	chr1	181454164	-	chr1:181454974-181455261	N_Shore	CACNA1E	Body	0.456607	0.0131556	0.0362004
cg02494593	chr1	182025232	+	chr1:182025604-182026511	N_Shore	ZNF648	3'UTR	0.255213	0.0492284	0.0349904
cg08918923	chr1	182027156	+	chr1:182025604-182026511	S_Shore	ZNF648	5'UTR	0.284156	0.0372887	0.0468883
cg14535581	chr1	182023830	-	chr1:182025604-182026511	N_Shore	ZNF648	3'UTR	0.280115	0.0320334	0.0424849
cg26135716	chr1	182360902	+	chr1:182359697-182361563	Island	GLUL;GLUL;GLUL;GLUL;GLUL	1stExon;1stExon;TSS1500;5'UTR;5'UTR	-0.311087	0.0475875	-0.0242013
cg00824584	chr1	182584188	-	chr1:182584177-182584545	Island	LOC284648	TSS200	-0.272641	0.0309961	-0.0187051
cg14129647	chr1	182756095	+	chr1:182758395-182759097	N_Shelf			-0.240751	0.0495109	-0.0404797
cg03994069	chr1	182758421	-	chr1:182758395-182759097	Island			0.394301	0.0126301	0.0346627
cg16243197	chr1	182807962	+	chr1:182808312-182809122	N_Shore	DHX9	TSS1500	-0.354398	0.0165087	-0.049554
cg25133192	chr1	182808143	-	chr1:182808312-182809122	N_Shore	DHX9	TSS1500	-0.299428	0.0413452	-0.0383424
cg02721693	chr1	182922705	+	chr1:182921819-182922644	S_Shore	C1orf14	TSS200	-0.454141	0.0146869	-0.045823
cg03770703	chr1	183388108	+	chr1:183386000-183387664	S_Shore	NMNAT2	TSS1500	0.330738	0.0456066	0.0301214
cg12997146	chr1	18431157	-	chr1:18434105-18434813	N_Shelf			0.340458	0.036313	0.0548762
cg27167439	chr1	184356982	-	chr1:184355415-184356811	S_Shore	C1orf21	5'UTR	0.473118	0.0189591	0.041406
cg19585156	chr1	18436490	-	chr1:18436551-18437673	N_Shore	IGSF21	Body	0.736973	0.00155516	0.107963
cg02577049	chr1	1851347	-	chr1:1850098-1851391	Island	TMEM52	TSS1500	-0.569011	0.0131268	-0.0301306
cg04758387	chr1	1851384	-	chr1:1850098-1851391	Island	TMEM52	TSS1500	-0.268845	0.0183245	-0.0465026
cg24188976	chr1	1846615	-	chr1:1850098-1851391	N_Shelf	CALML6;CALML6	5'UTR;1stExon	-0.242141	0.0276605	-0.0412471
cg03699462	chr1	185284707	-	chr1:185285329-185286735	N_Shore	IVNS1ABP	5'UTR	0.368959	0.0251213	0.0622741
cg27294431	chr1	186344717	-	chr1:186344124-186344848	Island	TPR;C1orf27;MIR548F1;C1orf27;C1orf27	TSS1500;TSS200;Body;TSS200;TSS200	0.411789	0.00620034	0.0160778
cg18335243	chr1	186649519	+	chr1:186649310-186650081	Island	PTGS2;PTGS2	5'UTR;1stExon	-0.822152	0.015249	-0.0282738
cg23010629	chr1	18700603	+	chr1:18703295-18703496	N_Shelf	IGSF21	Body	0.251358	0.0399681	0.0426664
cg14356550	chr1	18808102	+	chr1:18808873-18809667	N_Shore	KLHDC7A	1stExon	-0.279064	0.0201863	-0.0444871
cg03315346	chr1	19109544	+	chr1:19110720-19110932	N_Shore			0.335436	0.0397236	0.0306606
cg15605096	chr1	19178957	-	chr1:19180945-19181469	N_Shore	TAS1R2	Body	0.355765	0.0432046	0.0353261
cg15726706	chr1	19209106	+	chr1:19209626-19209914	N_Shore	ALDH4A1;ALDH4A1;ALDH4A1	Body;Body;Body	-0.266896	0.0406955	-0.0412131
cg05374271	chr1	192778890	+	chr1:192777632-192778198	S_Shore	RGS2	Body	0.419469	0.0232044	0.0495745
cg00580652	chr1	1951356	-	chr1:1950411-1951479	Island	GABRD	Body	0.26856	0.0352965	0.0376412
cg13103143	chr1	1946688	-	chr1:1950411-1951479	N_Shelf			-0.476555	0.0105685	-0.0324862
cg00784105	chr1	19636065	-	chr1:19638207-19639309	N_Shelf	AKR7A2	Body	-0.443175	0.0349313	-0.0730282
cg24040450	chr1	196578863	+	chr1:196577708-196578011	S_Shore	KCNT2	TSS1500	0.354618	0.0483702	0.0391662
cg10127162	chr1	197170891	+	chr1:197170005-197170719	S_Shore	ZBTB41	TSS1500	0.455656	0.00637612	0.019307
cg06671340	chr1	197744787	+	chr1:197743931-197744788	Island	DENND1B;DENND1B	TSS200;TSS200	-0.426013	0.0059297	-0.015939
cg24461171	chr1	197745025	-	chr1:197743931-197744788	S_Shore	DENND1B;DENND1B	TSS1500;TSS1500	-0.332278	0.0333891	-0.0359285
cg01445052	chr1	197886681	-	chr1:197887088-197887791	N_Shore	LHX9;LHX9;LHX9	5'UTR;1stExon;Body	-0.367828	0.0425286	-0.0161013
cg07007717	chr1	197885607	+	chr1:197887088-197887791	N_Shore	LHX9;LHX9	TSS1500;Body	0.228992	0.0455825	0.0313544
cg23826573	chr1	197886690	-	chr1:197887088-197887791	N_Shore	LHX9;LHX9;LHX9	5'UTR;1stExon;Body	-0.42217	0.0190684	-0.0329391
cg04570622	chr1	19813436	+	chr1:19811703-19812644	S_Shore	CAPZB;CAPZB;CAPZB	TSS1500;TSS1500;TSS1500	-0.458641	0.049803	-0.0421146
cg00328210	chr1	1993016	-	chr1:1990779-1991171	S_Shore	PRKCZ	Body	-0.633842	0.0176132	-0.0747228
cg00932104	chr1	19972707	+	chr1:19970255-19971923	S_Shore	NBL1;NBL1	Body;5'UTR	-0.703164	0.000561762	-0.11378
cg04604347	chr1	19970020	+	chr1:19970255-19971923	N_Shore	NBL1;NBL1;NBL1;MINOS1-NBL1;MINOS1-NBL1;NBL1;NBL1;NBL1	TSS1500;1stExon;TSS200;5'UTR;Body;5'UTR;Body;5'UTR	-0.382751	0.00610188	-0.055299
cg10211745	chr1	19972150	-	chr1:19970255-19971923	S_Shore	MINOS1-NBL1;MINOS1-NBL1;NBL1;NBL1;NBL1;NBL1;NBL1;NBL1;NBL1	5'UTR;Body;5'UTR;Body;5'UTR;5'UTR;5'UTR;5'UTR;TSS200	-0.578359	0.001896	-0.0760214
cg12474394	chr1	19972628	-	chr1:19970255-19971923	S_Shore	NBL1;NBL1;MINOS1-NBL1;MINOS1-NBL1;NBL1;NBL1;NBL1;NBL1;NBL1;NBL1	Body;TSS1500;5'UTR;Body;5'UTR;Body;5'UTR;5'UTR;5'UTR;5'UTR	-0.678709	0.000565086	-0.114393
cg15317859	chr1	19969750	+	chr1:19970255-19971923	N_Shore	NBL1;NBL1;NBL1;NBL1;NBL1;NBL1;MINOS1-NBL1;MINOS1-NBL1;NBL1	TSS1500;TSS1500;TSS200;5'UTR;1stExon;1stExon;5'UTR;Body;5'UTR	-0.513131	0.0211503	-0.0371759
cg15589641	chr1	19971984	+	chr1:19970255-19971923	S_Shore	NBL1;NBL1;MINOS1-NBL1;MINOS1-NBL1;NBL1;NBL1;NBL1;NBL1;NBL1;NBL1	TSS1500;1stExon;5'UTR;Body;5'UTR;Body;5'UTR;5'UTR;5'UTR;5'UTR	-0.51763	0.00712276	-0.0763715
cg18923740	chr1	19971790	-	chr1:19970255-19971923	Island	NBL1;NBL1	Body;5'UTR	-0.273365	0.0209935	-0.0440514
cg19136075	chr1	19968885	+	chr1:19970255-19971923	N_Shore	NBL1	TSS1500	-0.378668	0.0367958	-0.0509811
cg19234140	chr1	19972103	-	chr1:19970255-19971923	S_Shore	MINOS1-NBL1;MINOS1-NBL1;NBL1;NBL1;NBL1;NBL1;NBL1;NBL1;NBL1	5'UTR;Body;5'UTR;Body;5'UTR;5'UTR;5'UTR;5'UTR;TSS200	-0.289647	0.0474632	-0.04771
cg21057046	chr1	19970204	+	chr1:19970255-19971923	N_Shore	NBL1;NBL1	TSS1500;Body	-0.468375	0.00753511	-0.056486
cg22767145	chr1	19970024	+	chr1:19970255-19971923	N_Shore	NBL1;NBL1;NBL1;MINOS1-NBL1;MINOS1-NBL1;NBL1;NBL1;NBL1	TSS1500;1stExon;TSS200;5'UTR;Body;5'UTR;Body;5'UTR	-0.440029	0.0246396	-0.0442342
cg02457750	chr1	200011273	-	chr1:200011400-200012055	N_Shore	NR5A2;NR5A2	Body;Body	-0.495367	0.00127543	-0.0795032
cg05470502	chr1	200011976	-	chr1:200011400-200012055	Island	NR5A2;NR5A2	Body;Body	-0.303804	0.0227418	-0.0316891
cg22515278	chr1	200011988	-	chr1:200011400-200012055	Island	NR5A2;NR5A2	Body;Body	-0.309706	0.01935	-0.0298234
cg08272268	chr1	200380059	-	chr1:200378899-200379365	S_Shore	ZNF281	TSS1500	-0.390399	0.0288177	-0.0641801
cg00971747	chr1	200864307	+	chr1:200860076-200860576	S_Shelf	C1orf106;C1orf106	5'UTR;Body	0.404101	0.0488858	0.0136914
cg07586285	chr1	200994978	+	chr1:200992282-200992839	S_Shelf			-0.2644	0.0261007	-0.0452335
cg05391486	chr1	201123919	+	chr1:201123245-201123746	S_Shore	TMEM9	TSS1500	-0.278332	0.0335061	-0.047296
cg04304469	chr1	201140884	+	chr1:201139874-201140504	S_Shore	TMEM9	TSS200	-0.370755	0.0175498	-0.0524991
cg17864553	chr1	201140944	-	chr1:201139874-201140504	S_Shore	TMEM9	TSS1500	-0.406845	0.0394627	-0.0457538
cg04907815	chr1	20122182	+	chr1:20126029-20126780	N_Shelf	TMCO4	5'UTR	0.30225	0.0165784	0.0385307
cg20733068	chr1	20126030	-	chr1:20126029-20126780	Island	TMCO4	5'UTR	-0.459499	0.0092159	-0.0445118
cg22053084	chr1	20125914	-	chr1:20126029-20126780	N_Shore	TMCO4	5'UTR	-0.393108	0.0237028	-0.057551
cg04214350	chr1	201437821	+	chr1:201437519-201438648	Island	PHLDA3;PHLDA3	Body;1stExon	-0.497677	0.0469007	-0.0320145
cg13645078	chr1	201438647	+	chr1:201437519-201438648	Island	PHLDA3	TSS1500	-0.381715	0.0155616	-0.0238702
cg26572921	chr1	201435434	-	chr1:201437519-201438648	N_Shelf	PHLDA3;PHLDA3	3'UTR;Body	-0.44433	0.010536	-0.0557637
cg00252442	chr1	201451260	-	chr1:201450880-201451105	S_Shore			-0.413844	0.0411462	-0.0261656
cg27559399	chr1	201450997	+	chr1:201450880-201451105	Island			-0.279407	0.0359345	-0.0391302
cg16357582	chr1	201476557	+	chr1:201475885-201476516	S_Shore	CSRP1;CSRP1	TSS200;TSS200	-0.472523	0.00325322	-0.0793714
cg14248553	chr1	201509308	+	chr1:201507779-201509317	Island			-0.329178	0.020697	-0.0561763
cg01828733	chr1	201708932	+	chr1:201708787-201709429	Island	NAV1;NAV1	TSS200;Body	-0.512642	0.00908432	-0.0739174
cg07139329	chr1	201708558	+	chr1:201708787-201709429	N_Shore	NAV1;NAV1	TSS1500;Body	-0.299751	0.0344757	-0.0427771
cg13877974	chr1	201708888	-	chr1:201708787-201709429	Island	NAV1;NAV1	TSS200;Body	-0.411738	0.028671	-0.0536572
cg14168733	chr1	201708718	+	chr1:201708787-201709429	N_Shore	NAV1;NAV1	TSS1500;Body	-0.342377	0.0228494	-0.0405132
cg14377596	chr1	201709135	-	chr1:201708787-201709429	Island	NAV1;NAV1;NAV1	1stExon;Body;5'UTR	-0.634863	0.00131914	-0.0496607
cg16023122	chr1	201708836	+	chr1:201708787-201709429	Island	NAV1;NAV1	TSS200;Body	-0.503338	0.00720667	-0.073626
cg21552734	chr1	201708767	-	chr1:201708787-201709429	N_Shore	NAV1;NAV1;IPO9-AS1	TSS200;Body;Body	-0.233377	0.0337657	-0.0380655
cg12479090	chr1	201952801	+	chr1:201951754-201952579	S_Shore	RNPEP	Body	0.276589	0.0206476	0.00674977
cg11332484	chr1	20208967	-	chr1:20208807-20209462	Island	OTUD3;OTUD3	1stExon;5'UTR	0.416204	0.0367501	0.0215554
cg08924566	chr1	202181869	-	chr1:202183193-202183526	N_Shore	LGR6;LGR6;LGR6	TSS1500;Body;Body	0.247184	0.0347424	0.0369304
cg25139718	chr1	2027575	-	chr1:2025205-2026225	S_Shore	PRKCZ;PRKCZ	Body;5'UTR	0.269815	0.039608	0.0410008
cg17355196	chr1	202615759	+	chr1:202611668-202613039	S_Shelf	SYT2	5'UTR	0.251079	0.0415561	0.0431829
cg10540110	chr1	202775609	-	chr1:202776003-202777727	N_Shore	KDM5B	Body	-0.579509	0.00101747	-0.0959478
cg17218466	chr1	202928564	+	chr1:202926879-202927476	S_Shore	ADIPOR1;ADIPOR1	TSS1500;TSS1500	-0.37752	0.0419648	-0.0200695
cg20133313	chr1	202936090	-	chr1:202936045-202936252	Island	CYB5R1	Body	-0.331641	0.0246336	-0.0191864
cg04563290	chr1	203097296	+	chr1:203097233-203097496	Island	ADORA1;ADORA1	5'UTR;5'UTR	-0.312953	0.0151326	-0.0169383
cg17220161	chr1	203242601	-	chr1:203242519-203242818	Island			-0.435019	0.00451394	-0.0703715
cg13558971	chr1	203597085	+	chr1:203598471-203598853	N_Shore	ATP2B4;ATP2B4	5'UTR;5'UTR	-0.610928	0.0056039	-0.0553911
cg06642677	chr1	203829775	-	chr1:203830507-203830901	N_Shore	SNRPE	TSS1500	-0.292214	0.0243665	-0.0505299
cg22570013	chr1	203827340	-	chr1:203830507-203830901	N_Shelf			-0.347779	0.00664535	-0.0565652
cg25319188	chr1	2041103	-	chr1:2040997-2041302	Island	PRKCZ;PRKCZ;PRKCZ	5'UTR;Body;5'UTR	-0.610509	0.0428959	-0.0346465
cg04329613	chr1	204156121	-	chr1:204159598-204159833	N_Shelf			0.25751	0.0320549	0.0431826
cg05702633	chr1	204381220	+	chr1:204380313-204381159	S_Shore	PPP1R15B	TSS1500	0.327131	0.0362797	0.0174025
cg10118093	chr1	204462855	-	chr1:204463293-204464086	N_Shore			-0.294548	0.0299727	-0.0364967
cg03027354	chr1	204654648	-	chr1:204654132-204654885	Island	LRRN2;LRRN2	TSS200;TSS200	-0.263922	0.0371012	-0.0105584
cg14181289	chr1	204799888	+	chr1:204797610-204797930	S_Shore	NFASC;NFASC;NFASC;NFASC;NFASC	5'UTR;5'UTR;5'UTR;5'UTR;5'UTR	0.251077	0.047415	0.0303324
cg01934587	chr1	205198673	-	chr1:205197632-205197959	S_Shore	TMCC2;TMCC2	Body;5'UTR	0.722925	0.0467484	0.0444631
cg26891661	chr1	205242518	-	chr1:205238112-205238546	S_Shelf			-0.671732	0.0194081	-0.0556013
cg13615187	chr1	205313385	+	chr1:205312493-205313576	Island	KLHDC8A	5'UTR	-0.251069	0.047066	-0.0370815
cg24343980	chr1	205313382	+	chr1:205312493-205313576	Island	KLHDC8A;KLHDC8A;KLHDC8A;KLHDC8A	5'UTR;5'UTR;5'UTR;5'UTR	-0.249497	0.0211175	-0.0366337
cg26731460	chr1	205310677	-	chr1:205312493-205313576	N_Shore	KLHDC8A;KLHDC8A;KLHDC8A;KLHDC8A	Body;Body;Body;Body	-0.26554	0.0150702	-0.041668
cg04896348	chr1	205633750	-	chr1:205631977-205632254	S_Shore	SLC45A3	Body	-0.245712	0.0304931	-0.0404708
cg13799348	chr1	205633685	+	chr1:205631977-205632254	S_Shore	SLC45A3	Body	-0.273582	0.0236149	-0.0472422
cg10581876	chr1	205645246	-	chr1:205648975-205649903	N_Shelf	SLC45A3	5'UTR	0.388535	0.0447945	0.0435392
cg17284384	chr1	205649861	+	chr1:205648975-205649903	Island	SLC45A3	TSS1500	-0.827434	0.0131676	-0.0377871
cg17837735	chr1	205744386	+	chr1:205743900-205744668	Island	RAB29;RAB29;RAB29;RAB29;RAB29	5'UTR;1stExon;5'UTR;5'UTR;5'UTR	-0.386971	0.0204171	-0.0128868
cg01654312	chr1	205781871	-	chr1:205781870-205783010	Island	SLC41A1	5'UTR	0.34824	0.0180369	0.0319627
cg02398151	chr1	206138240	+	chr1:206135444-206138863	Island	FAM72A;FAM72C	TSS1500;TSS200	0.654304	0.0408466	0.0427911
cg06157219	chr1	2063875	+	chr1:2063782-2064052	Island	PRKCZ;PRKCZ;PRKCZ	5'UTR;Body;5'UTR	-0.367674	0.00697468	-0.0616836
cg13052638	chr1	206677719	+	chr1:206680236-206681444	N_Shelf			-0.325376	0.0276338	-0.0536254
cg05756492	chr1	206729685	+	chr1:206730397-206730908	N_Shore	RASSF5;RASSF5;RASSF5	Body;TSS1500;Body	-0.601503	0.0028468	-0.094057
cg22401939	chr1	206731166	-	chr1:206730397-206730908	S_Shore	RASSF5;RASSF5;RASSF5	Body;Body;Body	-0.352195	0.00740544	-0.0609168
cg22871559	chr1	206730254	-	chr1:206730397-206730908	N_Shore	RASSF5;RASSF5;RASSF5	Body;TSS1500;Body	-0.309785	0.0416297	-0.0416944
cg21607172	chr1	207082479	+	chr1:207082693-207083202	N_Shore	FAIM3;FAIM3;FAIM3	Body;Body;Body	-0.278192	0.0438944	-0.0328933
cg23088126	chr1	207078912	-	chr1:207082693-207083202	N_Shelf	FAIM3;FAIM3;FAIM3	Body;Body;Body	-0.954248	0.000715387	-0.0822812
cg00008647	chr1	207082900	-	chr1:207082693-207083202	Island	FAIM3;FAIM3;FAIM3	Body;Body;Body	0.611045	0.0383472	0.0183325
cg06119874	chr1	207225424	+	chr1:207226281-207226842	N_Shore	PFKFB2;PFKFB2;YOD1	TSS1500;TSS1500;TSS1500	-0.384525	0.046752	-0.0558908
cg26826631	chr1	207497486	+	chr1:207494543-207495364	S_Shelf	CD55;CD55	Body;Body	-1.07621	0.00819646	-0.106613
cg00247489	chr1	207628182	+	chr1:207627531-207628280	Island	CR2;CR2	Body;Body	0.651189	0.00666597	0.0477224
cg13234569	chr1	207818036	-	chr1:207818389-207818952	N_Shore	CR1L	TSS1500	0.330234	0.0433266	0.0563609
cg16658535	chr1	207822002	+	chr1:207818389-207818952	S_Shelf	CR1L	Body	0.331188	0.0419538	0.0553614
cg24315421	chr1	208040253	+	chr1:208041862-208042718	N_Shore			-0.670999	0.00722177	-0.105124
cg05301811	chr1	20813666	+	chr1:20810462-20813511	S_Shore	CAMK2N1	TSS1500	-0.40299	0.0294304	-0.0405228
cg22942704	chr1	20813574	-	chr1:20810462-20813511	S_Shore	CAMK2N1	TSS1500	-0.298225	0.0182159	-0.0488981
cg14519150	chr1	20985249	+	chr1:20987516-20988238	N_Shelf	DDOST	Body	-0.49493	0.0159887	-0.0635154
cg24876897	chr1	20988603	-	chr1:20987516-20988238	S_Shore	DDOST	TSS1500	-0.240312	0.0329501	-0.041556
cg15908977	chr1	209923457	+	chr1:209920953-209921345	S_Shelf			-0.638692	0.0454195	-0.0484858
cg12766975	chr1	209980186	-	chr1:209979316-209979666	S_Shore	IRF6	TSS1500	0.286691	0.0464557	0.0431715
cg01417313	chr1	210409662	+	chr1:210405952-210407250	S_Shelf	SERTAD4	5'UTR	-0.320304	0.0127378	-0.0406357
cg08836984	chr1	210410529	+	chr1:210405952-210407250	S_Shelf	SERTAD4	5'UTR	-0.237461	0.0397387	-0.0410973
cg18234296	chr1	210407896	+	chr1:210405952-210407250	S_Shore	C1orf133;SERTAD4	TSS1500;5'UTR	-0.492294	0.00128166	-0.0848942
cg01493621	chr1	211499964	+	chr1:211500151-211500636	N_Shore	TRAF5;TRAF5;TRAF5	TSS200;1stExon;5'UTR	-0.376288	0.0216193	-0.0327776
cg09139451	chr1	211499945	+	chr1:211500151-211500636	N_Shore	TRAF5;TRAF5	TSS200;TSS1500	-0.93664	0.00120377	-0.0816815
cg10177528	chr1	211499638	-	chr1:211500151-211500636	N_Shore	TRAF5;TRAF5	TSS1500;TSS1500	-0.477759	0.023486	-0.048624
cg11131549	chr1	211500852	+	chr1:211500151-211500636	S_Shore	TRAF5;TRAF5	5'UTR;5'UTR	-0.41206	0.00614869	-0.0586364
cg11879620	chr1	211499932	+	chr1:211500151-211500636	N_Shore	TRAF5;TRAF5	TSS1500;TSS200	-0.708261	0.00207775	-0.0910468
cg20912172	chr1	211500571	-	chr1:211500151-211500636	Island	TRAF5;TRAF5	5'UTR;5'UTR	-0.447881	0.026936	-0.0262643
cg21096990	chr1	211499960	-	chr1:211500151-211500636	N_Shore	TRAF5;TRAF5;TRAF5	TSS200;1stExon;5'UTR	-0.573403	0.00163088	-0.0646947
cg21158528	chr1	211501629	+	chr1:211500151-211500636	S_Shore	TRAF5;TRAF5	5'UTR;5'UTR	0.301281	0.0342351	0.0360835
cg24086592	chr1	211655732	+	chr1:211652306-211652754	S_Shelf	RD3;RD3	5'UTR;5'UTR	-0.372787	0.00742256	-0.0618122
cg19624799	chr1	212588350	+	chr1:212587591-212588284	S_Shore	TMEM206	TSS200	-0.429606	0.0212279	-0.0478518
cg07941774	chr1	2129572	+	chr1:2126048-2126642	S_Shelf	FAAP20;FAAP20;FAAP20;FAAP20	ExonBnd;ExonBnd;Body;Body	-0.403754	0.00852333	-0.0328833
cg02901139	chr1	212605929	+	chr1:212606105-212606844	N_Shore	NENF;NENF	TSS1500;TSS1500	0.446966	0.0214579	0.0385172
cg05013245	chr1	212735161	-	chr1:212731668-212732457	S_Shelf			-0.53346	0.00153828	-0.0770959
cg17394654	chr1	214166209	-	chr1:214162508-214162737	S_Shelf	PROX1;PROX1	5'UTR;5'UTR	0.265671	0.0251025	0.0415975
cg01362882	chr1	214454490	+	chr1:214454096-214455047	Island	SMYD2	TSS200	-0.532949	0.0217454	-0.0306065
cg15019853	chr1	214553899	+	chr1:214557165-214557442	N_Shelf	PTPN14	Body	-0.356726	0.0134942	-0.0532621
cg25349729	chr1	214560352	+	chr1:214557165-214557442	S_Shelf	PTPN14	Body	-0.410563	0.00499124	-0.0565389
cg16388983	chr1	214720805	-	chr1:214724104-214725056	N_Shelf	PTPN14	5'UTR	-0.381697	0.0101084	-0.0657737
cg01787285	chr1	2162682	-	chr1:2158212-2161173	S_Shore	SKI	Body	-0.287483	0.0335971	-0.0431716
cg23545734	chr1	21619571	-	chr1:21616380-21617101	S_Shelf	LOC100506801;ECE1	TSS1500;Body	-0.313435	0.0206624	-0.0403763
cg19645299	chr1	217304974	+	chr1:217307744-217309179	N_Shelf	ESRRG	5'UTR	0.461541	0.00476549	0.0794357
cg16899280	chr1	218518579	+	chr1:218519057-218519674	N_Shore	TGFB2;TGFB2	TSS1500;TSS1500	-0.448617	0.038252	-0.0371769
cg02361229	chr1	218518608	+	chr1:218520287-218520506	N_Shore	TGFB2-AS1;TGFB2;TGFB2	Body;TSS200;TSS200	-0.428927	0.0260477	-0.0336649
cg14598116	chr1	218518317	-	chr1:218520287-218520506	N_Shore	TGFB2;TGFB2;TGFB2-AS1	TSS1500;TSS1500;Body	-0.319492	0.0195909	-0.0377587
cg19776877	chr1	21929913	+	chr1:21930179-21930380	N_Shore	RAP1GAP;RAP1GAP;RAP1GAP	Body;Body;Body	0.362036	0.013705	0.0563851
cg03132729	chr1	21947437	-	chr1:21948674-21949263	N_Shore	RAP1GAP;RAP1GAP;RAP1GAP	Body;5'UTR;5'UTR	-0.507344	0.00676061	-0.0528207
cg09975259	chr1	21947340	-	chr1:21948674-21949263	N_Shore	RAP1GAP;RAP1GAP;RAP1GAP	Body;5'UTR;5'UTR	-1.1862	0.000133145	-0.103164
cg10828914	chr1	21946681	-	chr1:21948674-21949263	N_Shore	RAP1GAP;RAP1GAP;RAP1GAP	Body;5'UTR;5'UTR	-1.00386	0.000212955	-0.148919
cg12179939	chr1	21946621	+	chr1:21948674-21949263	N_Shelf	RAP1GAP;RAP1GAP;RAP1GAP	Body;5'UTR;5'UTR	-0.40014	0.00761128	-0.0561726
cg23958942	chr1	21947294	+	chr1:21948674-21949263	N_Shore	RAP1GAP;RAP1GAP;RAP1GAP	Body;5'UTR;5'UTR	-1.4466	0.000188783	-0.140919
cg24001246	chr1	21949481	+	chr1:21948674-21949263	S_Shore	RAP1GAP;RAP1GAP;RAP1GAP	Body;5'UTR;5'UTR	-0.357285	0.0474499	-0.0187889
cg27662167	chr1	21949395	-	chr1:21948674-21949263	S_Shore	RAP1GAP;RAP1GAP;RAP1GAP	Body;5'UTR;5'UTR	-0.41815	0.0105355	-0.070752
cg01723876	chr1	21978856	+	chr1:21978101-21978764	S_Shore	RAP1GAP;RAP1GAP;RAP1GAP	5'UTR;TSS1500;5'UTR	-0.678343	0.000346872	-0.116474
cg08892236	chr1	21978698	+	chr1:21978101-21978764	Island	RAP1GAP;RAP1GAP;RAP1GAP	5'UTR;TSS1500;5'UTR	-0.392482	0.0189383	-0.0676721
cg14515812	chr1	21978863	-	chr1:21978101-21978764	S_Shore	RAP1GAP;RAP1GAP;RAP1GAP	5'UTR;TSS1500;5'UTR	-0.786853	0.00563104	-0.0865025
cg10038867	chr1	21982511	+	chr1:21985703-21986102	N_Shelf	RAP1GAP;RAP1GAP	5'UTR;5'UTR	-0.419171	0.0169194	-0.0528141
cg12093060	chr1	21993401	-	chr1:21995063-21995914	N_Shore	RAP1GAP;RAP1GAP	5'UTR;5'UTR	-0.371229	0.0443739	-0.0444784
cg25638859	chr1	220102020	-	chr1:220101132-220102147	Island	SLC30A10;SLC30A10;RNU5F-1	TSS200;TSS200;Body	0.67176	0.0326338	0.0650845
cg13966159	chr1	220701321	-	chr1:220701507-220702348	N_Shore	MARK1	TSS1500	-0.422627	0.0217017	-0.024984
cg13986762	chr1	220960934	+	chr1:220960016-220960603	S_Shore	MOSC1	Body	0.266126	0.041073	0.0388419
cg11245333	chr1	220959931	-	chr1:220960016-220960603	N_Shore	MOSC1	TSS200	-0.617088	0.00981901	-0.0646214
cg02928365	chr1	221054201	-	chr1:221054554-221054888	N_Shore	HLX	Body	-0.48894	0.0453024	-0.0780545
cg26530319	chr1	221060923	-	chr1:221060850-221061071	Island			0.28195	0.0451239	0.0214981
cg03651199	chr1	2209254	+	chr1:2212020-2213881	N_Shelf	SKI	Body	0.645185	0.00702985	0.0568202
cg26433593	chr1	22188531	-	chr1:22191349-22191592	N_Shelf	HSPG2	Body	-0.308124	0.0307293	-0.0414642
cg17810602	chr1	2224678	-	chr1:2222198-2222569	S_Shelf	SKI	Body	0.371566	0.0488799	0.0188864
cg02635260	chr1	222988117	+	chr1:222988244-222988561	N_Shore			-0.754979	0.0114887	-0.0446045
cg02974085	chr1	222990921	+	chr1:222988244-222988561	S_Shelf			-0.283447	0.0407051	-0.0360277
cg12552820	chr1	2231925	-	chr1:2232310-2232617	N_Shore	SKI	Body	-0.496546	0.00715615	-0.0798439
cg23494458	chr1	223537279	-	chr1:223536842-223538628	Island	SUSD4;SUSD4	5'UTR;5'UTR	0.814937	0.00148227	0.0555871
cg00339319	chr1	223899845	+	chr1:223899990-223900823	N_Shore	CAPN2;CAPN2	TSS1500;Body	-0.435689	0.00489786	-0.0543019
cg10464968	chr1	223904381	+	chr1:223899990-223900823	S_Shelf	CAPN2;CAPN2	Body;Body	-0.406424	0.0066248	-0.0627652
cg13574099	chr1	223897463	+	chr1:223899990-223900823	N_Shelf	CAPN2	Body	-0.528447	0.00603941	-0.077144
cg16343357	chr1	223903248	+	chr1:223899990-223900823	S_Shelf	CAPN2;CAPN2	Body;Body	-0.338417	0.014916	-0.02613
cg22697825	chr1	223899853	+	chr1:223899990-223900823	N_Shore	CAPN2;CAPN2	TSS1500;Body	-0.52694	0.000887017	-0.0704754
cg06756211	chr1	223936799	-	chr1:223936342-223937044	Island	CAPN2;CAPN2	Body;Body	-0.374164	0.0248013	-0.0460423
cg19318393	chr1	223936508	-	chr1:223936342-223937044	Island	CAPN2;CAPN2	Body;Body	-0.670438	0.000268242	-0.101481
cg19598416	chr1	223936812	-	chr1:223936342-223937044	Island	CAPN2;CAPN2	Body;Body	-0.568245	0.00300583	-0.0764778
cg21617516	chr1	223936838	+	chr1:223936342-223937044	Island	CAPN2;CAPN2	Body;Body	-0.33195	0.0132195	-0.0573994
cg24047802	chr1	223936343	-	chr1:223936342-223937044	Island	CAPN2;CAPN2	Body;Body	-0.351764	0.00695414	-0.0558971
cg11145399	chr1	224034478	-	chr1:224033085-224034263	S_Shore	TP53BP2;TP53BP2	TSS1500;TSS1500	-0.451958	0.0212257	-0.0413418
cg01663988	chr1	22459200	-	chr1:22456023-22456225	S_Shelf	WNT4	Body	-0.671736	0.0019214	-0.051171
cg13109135	chr1	22460129	+	chr1:22456023-22456225	S_Shelf	WNT4	Body	-0.36326	0.00563483	-0.0571218
cg06784691	chr1	2245988	+	chr1:2245714-2247086	Island			-0.657661	0.0139553	-0.0584913
cg26687579	chr1	2243111	+	chr1:2245714-2247086	N_Shelf			-0.386417	0.0499473	-0.0298547
cg12383788	chr1	22471748	+	chr1:22468912-22470252	S_Shore			0.431808	0.0114648	0.0665437
cg13692526	chr1	22470499	-	chr1:22468912-22470252	S_Shore	WNT4	TSS1500	-0.280799	0.0156981	-0.0486128
cg00093522	chr1	2252019	-	chr1:2253723-2254758	N_Shore			0.260435	0.017013	0.0417544
cg24834199	chr1	225613299	+	chr1:225614721-225616512	N_Shore	LBR;LBR	5'UTR;5'UTR	-0.580175	0.00057194	-0.0790204
cg05385434	chr1	225998870	-	chr1:225997646-225998233	S_Shore	EPHX1	5'UTR	-0.242944	0.047266	-0.0399958
cg05968822	chr1	226071684	+	chr1:226069605-226070898	S_Shore	TMEM63A	TSS1500	-0.484895	0.00783314	-0.0836374
cg10459226	chr1	226071128	-	chr1:226069605-226070898	S_Shore	TMEM63A	TSS1500	-0.325251	0.0256626	-0.0455117
cg10774440	chr1	226076153	-	chr1:226075150-226075680	S_Shore	LEFTY1	Body	-0.54261	0.00142218	-0.0873801
cg24361896	chr1	226112363	-	chr1:226111642-226112552	Island	PYCR2	TSS1500	-0.465272	0.0485584	-0.0247316
cg09888297	chr1	226189878	-	chr1:226186803-226187336	S_Shelf			-0.312108	0.0183075	-0.0501067
cg18969117	chr1	226269917	+	chr1:226270723-226271841	N_Shore			-0.55631	0.0301388	-0.0322836
cg17748520	chr1	226298746	-	chr1:226297287-226298586	S_Shore			-0.290951	0.0246208	-0.0502594
cg15147516	chr1	226411868	+	chr1:226411007-226411880	Island	MIXL1	Body	-0.28599	0.0299067	-0.0221591
cg02687883	chr1	2266431	+	chr1:2266007-2266432	Island	MORN1	Body	-0.839559	0.000744569	-0.0885673
cg18155888	chr1	2266591	+	chr1:2266007-2266432	S_Shore	MORN1	Body	-0.459906	0.00529518	-0.0765978
cg05488984	chr1	226829496	+	chr1:226829582-226829803	N_Shore	ITPKB	Body	0.352039	0.0262935	0.0500087
cg09800430	chr1	226829738	+	chr1:226829582-226829803	Island	ITPKB	Body	0.431393	0.012484	0.0530357
cg05869122	chr1	226926968	+	chr1:226924560-226926553	S_Shore	ITPKB	TSS200	-0.292272	0.0187397	-0.0336544
cg11222527	chr1	226926964	+	chr1:226924560-226926553	S_Shore	ITPKB	TSS200	-0.2951	0.0184198	-0.0399266
cg11401257	chr1	226926945	+	chr1:226924560-226926553	S_Shore	ITPKB	TSS200	-0.273741	0.0482892	-0.0380927
cg23343458	chr1	226926937	+	chr1:226924560-226926553	S_Shore	ITPKB	TSS200	-0.306102	0.0217225	-0.0432293
cg24947555	chr1	226926955	+	chr1:226924560-226926553	S_Shore	ITPKB	TSS200	-0.364453	0.0112453	-0.0511043
cg25514304	chr1	227059109	+	chr1:227058045-227058906	S_Shore	PSEN2;PSEN2	5'UTR;5'UTR	-0.381161	0.00936665	-0.0637571
cg02525420	chr1	227501894	-	chr1:227505446-227506752	N_Shelf	CDC42BPA;CDC42BPA	Body;Body	0.302563	0.0422005	0.05197
cg06348275	chr1	227507059	+	chr1:227505446-227506752	S_Shore	CDC42BPA;CDC42BPA	TSS1500;TSS1500	-0.254939	0.0451712	-0.0407386
cg06796016	chr1	227751612	+	chr1:227751409-227751635	Island	ZNF678;ZNF678	Body;Body	-0.421805	0.0444661	-0.01997
cg09796739	chr1	227924055	+	chr1:227922643-227923431	S_Shore	JMJD4;SNAP47;JMJD4	TSS1500;Body;TSS1500	-0.305529	0.045896	-0.0431298
cg01428095	chr1	228134229	-	chr1:228134422-228136282	N_Shore	WNT9A	Body	-0.807289	0.00121645	-0.124083
cg20976159	chr1	228193529	+	chr1:228194096-228196512	N_Shore	WNT3A	TSS1500	0.59037	0.00497843	0.0726751
cg05081800	chr1	228227828	+	chr1:228225442-228225753	S_Shelf	WNT3A	Body	0.463172	0.00966121	0.0536072
cg26430382	chr1	228270029	+	chr1:228269729-228271501	Island	ARF1;ARF1;ARF1;ARF1	TSS1500;TSS1500;TSS1500;TSS1500	0.830233	0.0181718	0.0279041
cg16471970	chr1	228295551	+	chr1:228295368-228295569	Island	MRPL55;MRPL55;MRPL55;MRPL55;MRPL55;MRPL55;MRPL55;MRPL55;MRPL55;MRPL55;MRPL55;MRPL55;MRPL55;MRPL55;MRPL55;MRPL55	ExonBnd;ExonBnd;ExonBnd;ExonBnd;ExonBnd;ExonBnd;ExonBnd;ExonBnd;Body;Body;Body;Body;Body;Body;Body;Body	-0.273025	0.0471688	-0.0369915
cg26854931	chr1	228332360	+	chr1:228327508-228328560	S_Shelf	GUK1;GUK1;GUK1;GUK1;GUK1	5'UTR;5'UTR;Body;Body;TSS200	-0.370468	0.0134063	-0.0449314
cg22370694	chr1	228395660	-	chr1:228399471-228402037	N_Shelf	OBSCN;OBSCN	TSS200;TSS200	-0.272678	0.0253362	-0.0471458
cg22862529	chr1	228545604	-	chr1:228548077-228548330	N_Shelf	OBSCN;OBSCN	Body;Body	0.292314	0.0264083	0.044649
cg19261426	chr1	228560439	+	chr1:228558945-228559246	S_Shore	OBSCN	Body	-0.277101	0.0353219	-0.0324775
cg17910478	chr1	228581288	+	chr1:228582428-228582894	N_Shore			-0.43145	0.0141502	-0.0730184
cg07101354	chr1	228653055	-	chr1:228651447-228652529	S_Shore			0.39827	0.0166365	0.0682695
cg24157994	chr1	228654102	-	chr1:228651447-228652529	S_Shore			0.32168	0.0183016	0.0546844
cg10167378	chr1	228756711	-	chr1:228744110-228784168	Island			0.425177	0.0357578	0.0210802
cg07921765	chr1	228888087	+	chr1:228890742-228890951	N_Shelf			-0.308897	0.0339215	-0.0524967
cg02280855	chr1	229693798	-	chr1:229693772-229695074	Island	ABCB10	Body	0.996585	0.0043483	0.0356046
cg01520454	chr1	2304375	+	chr1:2304159-2304376	Island	MORN1	Body	-0.47861	0.00191496	-0.0575901
cg13234110	chr1	230777845	+	chr1:230778077-230778593	N_Shore	COG2;COG2	TSS1500;TSS1500	-0.400787	0.00787857	-0.0537701
cg14787964	chr1	23108861	-	chr1:23110904-23111567	N_Shelf	EPHB2;EPHB2	Body;Body	-0.51686	0.00164982	-0.0665814
cg06978604	chr1	231471504	-	chr1:231473012-231474382	N_Shore	EXOC8	1stExon	0.330397	0.0139246	0.0503174
cg08020573	chr1	231666092	+	chr1:231663999-231664608	S_Shore	TSNAX;TSNAX-DISC1;TSNAX-DISC1;TSNAX-DISC1;TSNAX-DISC1;TSNAX-DISC1;TSNAX-DISC1;TSNAX-DISC1;TSNAX-DISC1	Body;Body;Body;Body;Body;Body;Body;Body;Body	-0.529283	0.0344247	-0.0473539
cg00133803	chr1	233118251	+	chr1:233121927-233122136	N_Shelf			-0.346763	0.00520542	-0.0493757
cg07220650	chr1	2336575	-	chr1:2339876-2340246	N_Shelf	PEX10;RER1;PEX10	3'UTR;3'UTR;3'UTR	-0.298477	0.0436794	-0.0391207
cg10878114	chr1	234040045	-	chr1:234040298-234041457	N_Shore	SLC35F3	TSS1500	-0.407079	0.00739397	-0.0559115
cg20784768	chr1	234041456	+	chr1:234040298-234041457	Island	SLC35F3	Body	-0.245348	0.0440454	-0.0405271
cg18190030	chr1	234348636	+	chr1:234349884-234350471	N_Shore	SLC35F3	Body	-0.395413	0.0123571	-0.0596682
cg25962682	chr1	234349999	-	chr1:234349884-234350471	Island	SLC35F3;SLC35F3;SLC35F3	5'UTR;1stExon;Body	-0.348357	0.0381735	-0.0163735
cg13306335	chr1	2345376	+	chr1:2345891-2346156	N_Shore	PEX10;PEX10	TSS1500;TSS1500	-0.321539	0.0192073	-0.0552586
cg23626733	chr1	2345398	+	chr1:2345891-2346156	N_Shore	PEX10;PEX10	TSS1500;TSS1500	-0.289522	0.0380072	-0.0473545
cg23629166	chr1	2345368	+	chr1:2345891-2346156	N_Shore	PEX10;PEX10	TSS1500;TSS1500	-0.246901	0.0380134	-0.0416167
cg24439334	chr1	2345374	+	chr1:2345891-2346156	N_Shore	PEX10;PEX10	TSS1500;TSS1500	-0.46323	0.00135969	-0.0783532
cg02838825	chr1	234613490	-	chr1:234613936-234614972	N_Shore	TARBP1	Body	-0.315656	0.0198549	-0.0526551
cg02977524	chr1	234747788	-	chr1:234744276-234747024	S_Shore			-0.239675	0.0385554	-0.041255
cg25141943	chr1	234743775	-	chr1:234744276-234747024	N_Shore	IRF2BP2;IRF2BP2	Body;Body	-0.506218	0.0346605	-0.0403276
cg03637901	chr1	23503850	-	chr1:23504059-23504633	N_Shore			-0.329102	0.0076508	-0.0548745
cg22226398	chr1	235295459	-	chr1:235291740-235292387	S_Shelf	RBM34;RBM34	Body;Body	-0.27445	0.0214485	-0.0357595
cg15469171	chr1	23541345	+	chr1:23543377-23544237	N_Shelf			-0.925585	0.000431979	-0.120364
cg11732257	chr1	235492059	-	chr1:235490338-235492160	Island	GGPS1;ARID4B;GGPS1;GGPS1;GGPS1;ARID4B;GGPS1	5'UTR;TSS1500;1stExon;5'UTR;5'UTR;TSS1500;1stExon	-0.98549	0.0354549	-0.055746
cg23965720	chr1	235805770	+	chr1:235805318-235805771	Island	GNG4;GNG4;GNG4	5'UTR;5'UTR;5'UTR	-0.518886	0.000924714	-0.0797237
cg12181634	chr1	235812280	+	chr1:235811841-235814066	Island	GNG4;GNG4;GNG4	5'UTR;5'UTR;5'UTR	0.248546	0.0492994	0.0417329
cg15451967	chr1	236026420	-	chr1:236029587-236030597	N_Shelf	LYST;LYST;LYST	Body;5'UTR;5'UTR	-0.468771	0.0100768	-0.0528472
cg16549308	chr1	236228755	-	chr1:236227682-236228817	Island	NID1	TSS1500	-0.596412	0.00314444	-0.0956864
cg00362285	chr1	236444212	+	chr1:236444603-236445700	N_Shore	ERO1LB	Body	-0.514945	0.0459843	-0.0329915
cg23020486	chr1	236558874	+	chr1:236558459-236559336	Island	EDARADD;EDARADD;EDARADD	5'UTR;1stExon;Body	-0.50835	0.0184034	-0.0145761
cg01233027	chr1	236853953	+	chr1:236849472-236850323	S_Shelf	ACTN2;ACTN2;ACTN2	5'UTR;Body;Body	0.268306	0.0167857	0.0287145
cg24038158	chr1	23696199	-	chr1:23694690-23696050	S_Shore	C1orf213;C1orf213;ZNF436;C1orf213;ZNF436;ZNF436	3'UTR;Body;5'UTR;1stExon;1stExon;TSS1500	0.383341	0.0405604	0.0181019
cg01157404	chr1	237206562	-	chr1:237205126-237206644	Island	RYR2	Body	0.294647	0.00914439	0.0382806
cg05590755	chr1	23855149	+	chr1:23857033-23858089	N_Shore	E2F2	Body	-0.94986	0.00100785	-0.0671411
cg00157179	chr1	2383687	+	chr1:2387669-2388086	N_Shelf			-0.786665	0.00356198	-0.0652216
cg14129430	chr1	2387934	-	chr1:2387669-2388086	Island			-0.423215	0.0158402	-0.0467451
cg13977835	chr1	23883338	-	chr1:23884842-23885087	N_Shore			0.871442	0.0148591	0.0420717
cg19532954	chr1	23886409	+	chr1:23884842-23885087	S_Shore	ID3	TSS200	0.439863	0.0446824	0.0114215
cg25762068	chr1	23886040	+	chr1:23885682-23886212	Island	ID3;ID3	1stExon;5'UTR	-0.678302	0.037755	-0.031912
cg06867363	chr1	23894390	-	chr1:23894640-23895064	N_Shore			-0.404004	0.0301125	-0.0439159
cg18027654	chr1	23894436	-	chr1:23894640-23895064	N_Shore			-0.41632	0.00650226	-0.0487815
cg00944142	chr1	23946007	-	chr1:23945941-23946295	Island			-0.379224	0.0460677	-0.055033
cg25102375	chr1	23946294	+	chr1:23945941-23946295	Island			-0.323681	0.0250163	-0.0557791
cg25141417	chr1	23946374	-	chr1:23945941-23946295	S_Shore			-0.42318	0.00533233	-0.0703585
cg07552569	chr1	2398204	-	chr1:2398825-2399055	N_Shore	PLCH2	TSS1500	0.256679	0.0332872	0.0371421
cg12126037	chr1	240255951	+	chr1:240254959-240257063	Island	FMN2;FMN2	1stExon;1stExon	0.269948	0.0321355	0.0109868
cg02623718	chr1	240565704	+	chr1:240569320-240569679	N_Shelf	FMN2	Body	-0.32979	0.0262638	-0.0246256
cg01761197	chr1	24119683	+	chr1:24117482-24117824	S_Shore	LYPLA2	Body	-0.640344	0.0250173	-0.0826654
cg12100892	chr1	24117011	-	chr1:24117482-24117824	N_Shore	LYPLA2	TSS1500	0.346453	0.0336316	0.0369111
cg23725703	chr1	24120048	+	chr1:24117482-24117824	S_Shelf	LYPLA2	Body	-0.598734	0.0148713	-0.0428819
cg00988350	chr1	24126048	-	chr1:24126799-24127549	N_Shore	GALE;GALE;GALE;GALE	5'UTR;1stExon;5'UTR;5'UTR	-0.741694	0.00351267	-0.07304
cg09930410	chr1	24127833	+	chr1:24126799-24127549	S_Shore	GALE;GALE	TSS1500;TSS1500	-0.308889	0.0363156	-0.0205074
cg25203007	chr1	24126017	+	chr1:24126799-24127549	N_Shore	GALE;GALE;GALE;GALE	5'UTR;1stExon;5'UTR;5'UTR	-0.935183	0.00014413	-0.109283
cg06941335	chr1	241519756	+	chr1:241520103-241520790	N_Shore	RGS7	5'UTR	0.319048	0.0219623	0.0547917
cg08162224	chr1	241804421	+	chr1:241802960-241803649	S_Shore	OPN3	TSS1500	0.272363	0.0445648	0.0462294
cg24295985	chr1	2431385	-	chr1:2433648-2434065	N_Shelf	PLCH2	Body	-0.310165	0.0136908	-0.0534956
cg10961249	chr1	2436883	+	chr1:2435041-2435257	S_Shore	PLCH2	3'UTR	-0.372304	0.0403999	-0.042468
cg24551418	chr1	2437112	+	chr1:2435041-2435257	S_Shore			-0.351517	0.019166	-0.059602
cg04295543	chr1	244080447	+	chr1:244080540-244081093	N_Shore			-0.325222	0.0201869	-0.0443278
cg17867202	chr1	244080545	+	chr1:244080540-244081093	Island	LOC339529	TSS200	-0.566013	0.0421918	-0.0920891
cg15896892	chr1	244213886	+	chr1:244211034-244212088	S_Shore	ZNF238	TSS1500	-0.310243	0.0232876	-0.0464087
cg04065352	chr1	244220110	+	chr1:244218274-244218538	S_Shore	ZBTB18;ZBTB18;ZBTB18;ZBTB18	1stExon;3'UTR;3'UTR;3'UTR	-0.275485	0.0460813	-0.04249
cg01905102	chr1	244815677	-	chr1:244816199-244817080	N_Shore	PPPDE1	TSS1500	-0.252823	0.0333203	-0.043052
cg07556103	chr1	245136891	-	chr1:245133028-245134711	S_Shelf	EFCAB2;EFCAB2;EFCAB2;EFCAB2;EFCAB2	Body;Body;Body;Body;Body	0.358422	0.0296031	0.0472633
cg07509155	chr1	24514412	-	chr1:24513540-24514477	Island	IL28RA;IL28RA;IL28RA	TSS1500;TSS1500;TSS1500	-0.386105	0.039926	-0.0432264
cg02611001	chr1	2458506	-	chr1:2457241-2458259	S_Shore	PANK4	TSS1500	-0.823901	0.000396012	-0.129775
cg08153752	chr1	2458258	+	chr1:2457241-2458259	Island	PANK4	TSS1500	0.389833	0.0124063	0.0388584
cg17128799	chr1	2458466	-	chr1:2457241-2458259	S_Shore	PANK4	TSS1500	-0.364942	0.0115687	-0.0565492
cg01119512	chr1	24646205	+	chr1:24648202-24648985	N_Shore	GRHL3	Body	-0.311668	0.0164475	-0.0512658
cg04552500	chr1	24645917	-	chr1:24648202-24648985	N_Shelf	GRHL3;GRHL3	1stExon;5'UTR	-0.588749	0.00117342	-0.0426968
cg12757705	chr1	24645802	+	chr1:24648202-24648985	N_Shelf	GRHL3	TSS200	-0.497667	0.01071	-0.0456901
cg14167629	chr1	24646046	+	chr1:24648202-24648985	N_Shelf	GRHL3	1stExon	-0.545699	0.00376779	-0.0601914
cg15050111	chr1	24645850	-	chr1:24648202-24648985	N_Shelf	GRHL3	TSS200	-0.358235	0.0128237	-0.0418778
cg18196063	chr1	24652248	+	chr1:24648202-24648985	S_Shelf	GRHL3;GRHL3;GRHL3	Body;5'UTR;Body	0.26141	0.034747	0.0320325
cg20242797	chr1	24645853	+	chr1:24648202-24648985	N_Shelf	GRHL3	TSS200	-0.485185	0.0166243	-0.0588924
cg23820945	chr1	24646022	-	chr1:24648202-24648985	N_Shelf	GRHL3;GRHL3	1stExon;5'UTR	-0.585128	0.0441321	-0.0620374
cg26091557	chr1	24644925	-	chr1:24648202-24648985	N_Shelf	GRHL3;GRHL3;GRHL3	TSS1500;TSS1500;TSS1500	-0.469131	0.00475145	-0.0787134
cg09934343	chr1	2464996	-	chr1:2466934-2467212	N_Shore			-0.212976	0.0454764	-0.0352828
cg26826871	chr1	247171234	+	chr1:247170868-247171434	Island	ZNF695;ZNF695	1stExon;5'UTR	0.28569	0.0347499	0.0348477
cg12582330	chr1	2473224	+	chr1:2472095-2472586	S_Shore			-0.2949	0.0154348	-0.0419269
cg25368591	chr1	247243185	-	chr1:247241579-247242201	S_Shore	ZNF670;ZNF670;ZNF670-ZNF695	TSS1500;TSS1500;TSS1500	0.29842	0.0167213	0.0516532
cg10147027	chr1	247274454	+	chr1:247274585-247275757	N_Shore	C1orf229;C1orf229	1stExon;3'UTR	0.380168	0.0405719	0.0471285
cg20543829	chr1	24738585	+	chr1:24739857-24740262	N_Shore	STPG1;STPG1;STPG1;STPG1	5'UTR;5'UTR;5'UTR;5'UTR	-0.596082	0.00438831	-0.0412441
cg12133425	chr1	247494926	+	chr1:247494249-247495840	Island	ZNF496;ZNF496	1stExon;5'UTR	0.57538	0.0182541	0.0330992
cg25246070	chr1	248019761	+	chr1:248020330-248021252	N_Shore	TRIM58	TSS1500	0.325378	0.0202522	0.0434881
cg07726288	chr1	248855278	-	chr1:248855030-248855470	Island			-0.35428	0.0189093	-0.0506279
cg12274272	chr1	249123361	+	chr1:249120450-249120731	S_Shelf			-0.466559	0.0159202	-0.0299254
cg08117235	chr1	249152705	-	chr1:249152411-249153419	Island	ZNF692;ZNF692;ZNF692	5'UTR;5'UTR;Body	0.245408	0.0475105	0.0280789
cg15643346	chr1	25255449	+	chr1:25255527-25259005	N_Shore	RUNX3;RUNX3	Body;Body	-0.305233	0.0401219	-0.0429338
cg15963463	chr1	25253237	+	chr1:25255527-25259005	N_Shelf	RUNX3;RUNX3	Body;Body	-1.04028	0.000215409	-0.163344
cg00980319	chr1	2560884	+	chr1:2559892-2561055	Island	MMEL1	Body	0.560347	0.0039142	0.0546557
cg19923360	chr1	25667109	+	chr1:25664286-25665398	S_Shore	TMEM50A	Body	-0.40098	0.0381951	-0.0470647
cg20287514	chr1	25869837	-	chr1:25869893-25871042	N_Shore	LDLRAP1	TSS1500	0.80845	0.000932636	0.0876897
cg10867751	chr1	25870981	-	chr1:25869893-25871042	Island	LDLRAP1	Body	-0.265465	0.04968	-0.0446468
cg16836311	chr1	25944712	+	chr1:25944099-25944772	Island	MAN1C1	1stExon	0.644696	0.0454909	0.0304668
cg01349024	chr1	26102026	+	chr1:26097904-26098107	S_Shelf	MAN1C1;MAN1C1	Body;Body	-0.626244	0.000813209	-0.0988282
cg21295453	chr1	26099874	+	chr1:26097904-26098107	S_Shore	MAN1C1;MAN1C1	Body;Body	-0.359353	0.0171969	-0.0581743
cg16486059	chr1	26186256	-	chr1:26185472-26186356	Island	C1orf135	TSS1500	-0.536762	0.0138792	-0.0195157
cg04677938	chr1	26202270	-	chr1:26201722-26202516	Island			-0.286539	0.0318662	-0.04332
cg01811796	chr1	26233565	+	chr1:26231950-26233624	Island	STMN1;STMN1;STMN1;STMN1	TSS1500;TSS1500;TSS1500;TSS200	-0.354916	0.0186562	-0.055295
cg26314868	chr1	26233506	+	chr1:26231950-26233624	Island	STMN1;STMN1;STMN1;STMN1	TSS1500;TSS1500;TSS1500;TSS200	-0.224958	0.039078	-0.0302965
cg22860775	chr1	26488712	+	chr1:26490522-26491015	N_Shore	GRRP1	3'UTR	-0.469946	0.0354858	-0.0291985
cg11887554	chr1	26497311	+	chr1:26496179-26496824	S_Shore	ZNF593	3'UTR	0.240485	0.041073	0.0354277
cg26742901	chr1	26560196	+	chr1:26560449-26561028	N_Shore	CEP85;CEP85	TSS1500;TSS1500	-0.337246	0.0207707	-0.0580134
cg01414934	chr1	26605969	-	chr1:26606362-26606913	N_Shore	SH3BGRL3	TSS1500	-0.333881	0.0456412	-0.0487215
cg08354425	chr1	26604930	+	chr1:26606362-26606913	N_Shore	CEP85;CEP85;CEP85;SH3BGRL3	3'UTR;3'UTR;3'UTR;TSS1500	-0.374083	0.00823373	-0.0647036
cg21646082	chr1	26603970	-	chr1:26606362-26606913	N_Shelf	CCDC21	3'UTR	-0.602484	0.00135263	-0.0931119
cg02498602	chr1	26633876	-	chr1:26632836-26633316	S_Shore	UBXN11;UBXN11;UBXN11	TSS1500;TSS1500;5'UTR	-0.324873	0.0195467	-0.0562129
cg25252377	chr1	26629751	-	chr1:26632836-26633316	N_Shelf	UBXN11;UBXN11;UBXN11	5'UTR;5'UTR;5'UTR	-0.673029	0.00120297	-0.114588
cg25368667	chr1	26675790	-	chr1:26672445-26672650	S_Shelf			-0.348301	0.0185382	-0.0467677
cg12733254	chr1	26682999	-	chr1:26686516-26687281	N_Shelf			-0.215197	0.049391	-0.0283458
cg22377913	chr1	26758610	+	chr1:26758492-26758856	Island	DHDDS;DHDDS	TSS200;TSS200	-0.573931	0.036631	-0.0483148
cg05304531	chr1	26797576	+	chr1:26798366-26799842	N_Shore	DHDDS;HMGN2;DHDDS	3'UTR;TSS1500;3'UTR	-0.356906	0.0280204	-0.039804
cg11238986	chr1	26857668	+	chr1:26856191-26856684	S_Shore	RPS6KA1	Body	-0.331604	0.0208917	-0.025018
cg12696808	chr1	26857666	+	chr1:26856191-26856684	S_Shore	RPS6KA1	Body	-0.397272	0.00538597	-0.029747
cg13092108	chr1	26857284	-	chr1:26856191-26856684	S_Shore	RPS6KA1	Body	-0.470211	0.020815	-0.0487081
cg05442408	chr1	2706173	+	chr1:2706025-2706961	Island			-0.475995	0.0166122	-0.0639998
cg13391849	chr1	27113508	-	chr1:27114118-27114692	N_Shore	PIGV	TSS1500	-0.931409	0.000356599	-0.0981063
cg14037036	chr1	27113573	+	chr1:27114118-27114692	N_Shore	PIGV	TSS1500	-0.505404	0.0474303	-0.0511597
cg24313303	chr1	27113219	+	chr1:27114118-27114692	N_Shore	PIGV	TSS1500	-0.51929	0.00246989	-0.0760528
cg04427651	chr1	27152694	+	chr1:27153033-27153243	N_Shore	ZDHHC18	TSS1500	-0.461021	0.0167066	-0.0783601
cg21420674	chr1	2713926	+	chr1:2716741-2717233	N_Shelf			0.506278	0.01077	0.0376305
cg13235717	chr1	27188505	+	chr1:27189912-27190128	N_Shore	SFN	TSS1500	-0.870522	0.000651952	-0.142681
cg16549596	chr1	27188587	+	chr1:27189912-27190128	N_Shore	SFN	TSS1500	-0.800983	0.000209166	-0.117486
cg16558172	chr1	27191067	-	chr1:27191066-27191911	Island			0.37745	0.0297472	0.0179441
cg05954817	chr1	27248333	-	chr1:27248048-27248619	Island	NUDC;NUDC	1stExon;5'UTR	-0.894527	0.0401843	-0.0297851
cg25744287	chr1	27288119	-	chr1:27286065-27287101	S_Shore	KDF1	TSS1500	-0.75415	0.0119717	-0.0636455
cg05116424	chr1	27324982	-	chr1:27320127-27321146	S_Shelf	TRNP1	3'UTR	-0.336751	0.0390637	-0.0562428
cg26154714	chr1	27318618	+	chr1:27320127-27321146	N_Shore			-0.607145	0.0479816	-0.0241034
cg26351690	chr1	27318683	-	chr1:27320127-27321146	N_Shore			-0.344781	0.0453024	-0.0580128
cg00176111	chr1	27331151	+	chr1:27332593-27332982	N_Shore			-0.490387	0.00709506	-0.0606596
cg10104487	chr1	27329335	+	chr1:27332593-27332982	N_Shelf			-1.31226	0.000492958	-0.219335
cg02508229	chr1	27336989	-	chr1:27338879-27339441	N_Shore	FAM46B	Body	-0.511698	0.00876944	-0.0693246
cg09725874	chr1	27480106	-	chr1:27481345-27481742	N_Shore	SLC9A1	Body	-0.385418	0.00332277	-0.0640078
cg15167075	chr1	27673859	-	chr1:27675919-27678016	N_Shelf	SYTL1;SYTL1	Body;Body	-1.00171	0.000373789	-0.171476
cg21139713	chr1	27675587	-	chr1:27675919-27678016	N_Shore	SYTL1	Body	-0.476284	0.0272172	-0.0742846
cg05281945	chr1	27684241	+	chr1:27683277-27683590	S_Shore	MAP3K6;MAP3K6	Body;Body	-0.233307	0.0471074	-0.038135
cg10400390	chr1	27853797	-	chr1:27854416-27854963	N_Shore			-0.378236	0.00507236	-0.0650965
cg14201707	chr1	27852061	+	chr1:27854416-27854963	N_Shelf			-0.418844	0.00718573	-0.0587111
cg15224908	chr1	27851942	+	chr1:27854416-27854963	N_Shelf			-0.246405	0.0429399	-0.0419571
cg19254948	chr1	27852156	-	chr1:27854416-27854963	N_Shelf			-1.0221	0.00862604	-0.0752066
cg13373315	chr1	27899699	-	chr1:27901660-27902688	N_Shore	AHDC1	5'UTR	-0.420633	0.0274666	-0.042549
cg13375463	chr1	27899025	+	chr1:27901660-27902688	N_Shelf	AHDC1	5'UTR	-0.788019	0.000320413	-0.135493
cg07892126	chr1	27986306	-	chr1:27986305-27986808	Island			-0.394346	0.00502359	-0.021109
cg15905471	chr1	27986807	+	chr1:27986305-27986808	Island			-0.359789	0.0316227	-0.0268017
cg06170961	chr1	28241765	-	chr1:28240584-28241535	S_Shore	RPA2;RPA2;RPA2	TSS1500;TSS1500;TSS1500	-0.340407	0.0219633	-0.0342076
cg13804316	chr1	28286884	-	chr1:28285020-28285304	S_Shore	XKR8	Body	-0.270165	0.0348708	-0.0453522
cg02781614	chr1	28843701	-	chr1:28844653-28845293	N_Shore	RCC1;RCC1;RCC1;RCC1;RCC1;RCC1	TSS1500;TSS1500;TSS1500;5'UTR;Body;Body	-0.985834	0.00257915	-0.0737735
cg12549954	chr1	28846914	-	chr1:28844653-28845293	S_Shore	RCC1;RCC1;RCC1;RCC1;RCC1;RCC1	5'UTR;5'UTR;5'UTR;5'UTR;Body;Body	-0.324582	0.0295637	-0.056128
cg02931410	chr1	28853697	-	chr1:28857037-28857311	N_Shelf	SNHG3-RCC1;SNHG3-RCC1;SNHG3-RCC1;RCC1;RCC1;RCC1	Body;Body;5'UTR;5'UTR;5'UTR;5'UTR	-0.640883	0.000647154	-0.0781688
cg06130614	chr1	28853535	-	chr1:28857037-28857311	N_Shelf	RCC1;RCC1;RCC1;RCC1;RCC1;RCC1	5'UTR;5'UTR;5'UTR;5'UTR;Body;Body	-1.01793	0.000259895	-0.171083
cg09938406	chr1	2890369	+	chr1:2886589-2886923	S_Shelf			0.367854	0.017003	0.0270446
cg03542031	chr1	28906210	-	chr1:28908069-28908799	N_Shore	SNHG12;SNORD99	Body;TSS1500	-0.521323	0.00181278	-0.081075
cg12640482	chr1	28905573	+	chr1:28908069-28908799	N_Shelf	SNHG12;SNORD99	Body;TSS1500	-0.429104	0.0059036	-0.0655632
cg21438252	chr1	28904846	+	chr1:28908069-28908799	N_Shelf	TRNAU1AP;TRNAU1AP	Body;3'UTR	-0.399214	0.0157276	-0.0687851
cg11413657	chr1	29138434	-	chr1:29138501-29139348	N_Shore	OPRD1	TSS1500	0.46894	0.00702431	0.0532854
cg02810927	chr1	29192627	-	chr1:29189307-29189952	S_Shelf			-0.548776	0.00496599	-0.0496015
cg18511391	chr1	29187456	+	chr1:29189307-29189952	N_Shore	OPRD1	Body	-0.249567	0.0299591	-0.0432123
cg11690983	chr1	29211119	-	chr1:29213438-29214300	N_Shelf			-0.370206	0.0178388	-0.0635616
cg27527371	chr1	29214792	-	chr1:29213438-29214300	S_Shore	EPB41;EPB41;EPB41;EPB41;EPB41	5'UTR;5'UTR;5'UTR;5'UTR;5'UTR	-0.842145	0.000272156	-0.143256
cg16562486	chr1	2925740	+	chr1:2929155-2929376	N_Shelf			0.475376	0.048975	0.0360765
cg23226249	chr1	2928506	+	chr1:2929155-2929376	N_Shore			0.655675	0.0241361	0.0387429
cg13338595	chr1	29562674	-	chr1:29562745-29565307	N_Shore	PTPRU;PTPRU;PTPRU;PTPRU	TSS1500;TSS1500;TSS1500;TSS1500	-0.299283	0.0356358	-0.0445004
cg03894975	chr1	29586570	-	chr1:29585897-29586598	Island	PTPRU;PTPRU;PTPRU	Body;Body;Body	-0.863584	0.0446739	-0.0513218
cg10511255	chr1	2976777	+	chr1:2979275-2980758	N_Shelf	FLJ42875	Body	0.60158	0.0195671	0.0720118
cg05011113	chr1	29804189	+	chr1:29804962-29805239	N_Shore			0.441058	0.0362782	0.0621941
cg24300981	chr1	3059626	+	chr1:3059050-3059268	S_Shore	PRDM16;PRDM16	Body;Body	-0.279094	0.0410124	-0.0403992
cg15622583	chr1	3072265	-	chr1:3071899-3072239	S_Shore	PRDM16;PRDM16	Body;Body	0.415941	0.0238616	0.0630713
cg17511251	chr1	3070737	+	chr1:3071899-3072239	N_Shore	PRDM16;PRDM16	Body;Body	0.219455	0.0475087	0.0378994
cg13393782	chr1	3099804	-	chr1:3102540-3103352	N_Shelf	PRDM16;PRDM16	Body;Body	0.271208	0.0409294	0.0374239
cg11684541	chr1	31161270	-	chr1:31158009-31158261	S_Shelf			0.330731	0.0222429	0.056643
cg25204088	chr1	31280493	+	chr1:31280121-31280512	Island			-0.434877	0.0452531	-0.070278
cg07959046	chr1	31382025	+	chr1:31380844-31381078	S_Shore	SDC3	TSS1500	-0.714359	0.000768164	-0.117538
cg07832245	chr1	3159568	-	chr1:3157509-3158300	S_Shore	PRDM16;PRDM16	Body;Body	-0.443277	0.0313965	-0.071374
cg03844268	chr1	3184187	-	chr1:3182821-3183216	S_Shore	PRDM16;PRDM16	Body;Body	0.328077	0.0263929	0.0371147
cg26360484	chr1	31885806	-	chr1:31885794-31887010	Island	SERINC2	TSS200	0.49884	0.0414286	0.037451
cg25839663	chr1	3207588	-	chr1:3203765-3204453	S_Shelf	PRDM16;PRDM16	Body;Body	-0.274906	0.0435467	-0.0444882
cg12905085	chr1	32054510	+	chr1:32054341-32054843	Island			-0.218279	0.046937	-0.020711
cg20910528	chr1	32111281	-	chr1:32110210-32110961	S_Shore	PEF1;PEF1;PEF1	TSS1500;TSS1500;TSS1500	0.695849	0.00101747	0.0850088
cg11955456	chr1	32110624	-	chr1:32110210-32110961	Island	PEF1	TSS200	-0.524348	0.0232044	-0.0308224
cg00160583	chr1	32167512	-	chr1:32169537-32169869	N_Shelf	COL16A1	Body	-0.49522	0.00283809	-0.0814237
cg04689698	chr1	32167458	+	chr1:32169537-32169869	N_Shelf	COL16A1	Body	-0.807932	0.0154162	-0.137918
cg13299148	chr1	32170433	+	chr1:32169537-32169869	S_Shore	COL16A1	TSS1500	-0.583754	0.00146685	-0.099275
cg13411999	chr1	32166930	+	chr1:32169537-32169869	N_Shelf	COL16A1	Body	-0.852882	0.000420219	-0.0653505
cg19100596	chr1	32170361	+	chr1:32169537-32169869	S_Shore	COL16A1	TSS1500	-0.416148	0.00479219	-0.0708899
cg21911647	chr1	32170422	+	chr1:32169537-32169869	S_Shore	COL16A1	TSS1500	-0.773021	0.000510343	-0.113832
cg17519449	chr1	32205031	-	chr1:32208486-32208704	N_Shelf	BAI2	Body	-0.623854	0.0373601	-0.0533459
cg09053749	chr1	32230337	-	chr1:32228347-32230252	S_Shore	ADGRB2;ADGRB2	TSS1500;TSS1500	0.393224	0.00333421	0.058929
cg01653445	chr1	32230235	+	chr1:32228347-32230252	Island	BAI2	TSS1500	-0.32869	0.0365586	-0.0226812
cg13875033	chr1	3236688	-	chr1:3239915-3240261	N_Shelf	PRDM16;PRDM16	Body;Body	0.32438	0.0484058	0.0147356
cg21545720	chr1	32405083	+	chr1:32403387-32404382	S_Shore	PTP4A2;PTP4A2	TSS1500;TSS1500	-0.328595	0.0291752	-0.0477894
cg16170467	chr1	32408314	-	chr1:32410188-32410630	N_Shore			-0.32667	0.0198974	-0.0564851
cg09325164	chr1	32537942	-	chr1:32538205-32539052	N_Shore	TMEM39B	TSS1500	-0.284809	0.0200227	-0.0492716
cg09938838	chr1	32537882	-	chr1:32538205-32539052	N_Shore	TMEM39B	TSS1500	0.415328	0.0217755	0.0365311
cg04960100	chr1	32667176	-	chr1:32666231-32666460	S_Shore	CCDC28B;CCDC28B	5'UTR;5'UTR	-0.430344	0.00810254	-0.0688792
cg17390484	chr1	32667225	+	chr1:32666231-32666460	S_Shore	CCDC28B;CCDC28B	5'UTR;5'UTR	-0.406021	0.00872005	-0.0593276
cg03399199	chr1	32671884	+	chr1:32670569-32671885	Island	IQCC;IQCC	Body;Body	0.51363	0.023712	0.0552048
cg17504584	chr1	32671645	+	chr1:32670569-32671885	Island	IQCC;IQCC	Body;Body	-0.302702	0.0224201	-0.0523134
cg01627483	chr1	32708341	+	chr1:32705524-32707141	S_Shore	MTMR9L	TSS1500	-0.389851	0.0097074	-0.0424996
cg01804679	chr1	32707303	+	chr1:32705524-32707141	S_Shore	MTMR9L	Body	-0.510028	0.029827	-0.0247283
cg02830936	chr1	32708485	-	chr1:32705524-32707141	S_Shore	MTMR9L	TSS1500	-0.813714	0.00155132	-0.139885
cg10204320	chr1	32708276	+	chr1:32705524-32707141	S_Shore	MTMR9L	TSS1500	-1.28956	0.000120462	-0.142339
cg14167389	chr1	32708250	+	chr1:32705524-32707141	S_Shore	MTMR9L	TSS1500	-1.06086	0.000522395	-0.0848114
cg16985778	chr1	32708234	-	chr1:32705524-32707141	S_Shore	MTMR9L	TSS1500	-1.55228	0.000204527	-0.153936
cg26000536	chr1	3276535	+	chr1:3275029-3275284	S_Shore	PRDM16;PRDM16	Body;Body	0.318641	0.0322167	0.0550432
cg06604823	chr1	32831115	-	chr1:32826944-32828017	S_Shelf	BSDC1;BSDC1;BSDC1;BSDC1;BSDC1;BSDC1	3'UTR;3'UTR;3'UTR;3'UTR;3'UTR;Body	-0.240847	0.0480496	-0.0276552
cg23995186	chr1	3311651	-	chr1:3310102-3311035	S_Shore	PRDM16;PRDM16	Body;Body	-0.6028	0.0200674	-0.0538352
cg12634957	chr1	33169850	-	chr1:33168019-33168865	S_Shore	SYNC;SYNC	TSS1500;TSS1500	-0.523281	0.00390519	-0.0889774
cg20611334	chr1	33209453	-	chr1:33207636-33207874	S_Shore	KIAA1522	Body	-0.435371	0.00232059	-0.0505618
cg00423597	chr1	33235531	-	chr1:33235494-33235718	Island	KIAA1522	Body	-0.292329	0.0190697	-0.0364222
cg04902474	chr1	33233473	-	chr1:33235494-33235718	N_Shelf	KIAA1522	Body	-0.372534	0.00645853	-0.0378626
cg05695699	chr1	33235324	-	chr1:33235494-33235718	N_Shore	KIAA1522	Body	-0.882505	0.000343834	-0.141519
cg07728425	chr1	33232299	-	chr1:33235494-33235718	N_Shelf	KIAA1522;KIAA1522;KIAA1522	Body;Body;Body	-0.774465	0.00037351	-0.126258
cg09167705	chr1	33235619	-	chr1:33235494-33235718	Island	KIAA1522	Body	-0.319781	0.00839042	-0.041939
cg07992853	chr1	33438609	-	chr1:33438458-33438979	Island			-0.348546	0.00793495	-0.0580966
cg11251399	chr1	3348571	-	chr1:3351365-3351632	N_Shelf	PRDM16;PRDM16	Body;Body	-0.477264	0.0194812	-0.0453844
cg00687889	chr1	33515863	-	chr1:33516594-33516933	N_Shore			-0.522619	0.0165774	-0.0799461
cg25274008	chr1	33648648	-	chr1:33646613-33647878	S_Shore	TRIM62	TSS1500	0.363173	0.0254992	0.0551737
cg25342005	chr1	33648656	-	chr1:33646613-33647878	S_Shore	TRIM62	TSS1500	0.403189	0.0153779	0.0686668
cg18936550	chr1	3368447	-	chr1:3370905-3371683	N_Shelf			0.399912	0.0342351	0.0687595
cg07888692	chr1	33745788	+	chr1:33745741-33745990	Island	ZNF362	Body	-0.575694	0.0440709	-0.0450481
cg15014010	chr1	33816020	+	chr1:33815950-33816193	Island	PHC2;PHC2	TSS1500;Body	0.351326	0.0426319	0.0139157
cg17161743	chr1	33896920	+	chr1:33896002-33896929	Island			-0.481117	0.0407599	-0.0466805
cg01269514	chr1	3394013	-	chr1:3394701-3395191	N_Shore	ARHGEF16	Body	-0.504309	0.00118035	-0.0764717
cg10331884	chr1	3421598	+	chr1:3425576-3425797	N_Shelf	MEGF6	Body	-0.687614	0.0167066	-0.0884647
cg01941754	chr1	3426532	-	chr1:3426361-3426570	Island	MEGF6	Body	-0.234691	0.0411988	-0.0221457
cg03457400	chr1	3426236	+	chr1:3426361-3426570	N_Shore	MEGF6	Body	-0.622054	0.00119521	-0.107326
cg05808004	chr1	3427407	+	chr1:3427355-3427683	Island	MEGF6	Body	-0.840292	0.000458416	-0.133379
cg06353486	chr1	3427479	+	chr1:3427355-3427683	Island	MEGF6	Body	-0.878763	0.000757314	-0.139919
cg09073508	chr1	3448274	+	chr1:3447449-3447950	S_Shore	MEGF6	Body	-0.528721	0.00657243	-0.0463458
cg09686010	chr1	3448282	+	chr1:3447449-3447950	S_Shore	MEGF6	Body	-0.28795	0.0213649	-0.0367996
cg02233459	chr1	3460467	-	chr1:3459874-3460269	S_Shore	MEGF6	Body	-0.312458	0.0237749	-0.0531076
cg16295880	chr1	3464048	+	chr1:3459874-3460269	S_Shelf	MEGF6	Body	-0.270995	0.0420065	-0.0430033
cg02187889	chr1	34629366	-	chr1:34628783-34630976	Island	CSMD2	Body	-0.375367	0.0432455	-0.0332788
cg19228118	chr1	34631324	+	chr1:34628783-34630976	S_Shore	CSMD2;C1orf94	Body;TSS1500	0.634029	0.0353401	0.0542506
cg26226879	chr1	34642305	-	chr1:34642382-34643024	N_Shore	C1orf94;C1orf94	5'UTR;TSS1500	0.535699	0.00751365	0.0783455
cg09485211	chr1	34641601	-	chr1:34642382-34643024	N_Shore	C1orf94;C1orf94	TSS1500;5'UTR	0.332031	0.0424286	0.0426364
cg00259249	chr1	35246726	+	chr1:35246876-35247599	N_Shore	GJB3;GJB3	TSS200;TSS1500	-0.953361	0.00103145	-0.163428
cg04370730	chr1	35247966	-	chr1:35246876-35247599	S_Shore	GJB3;GJB3;GJB3	1stExon;5'UTR;5'UTR	-0.328172	0.022981	-0.0429361
cg09178385	chr1	35246759	-	chr1:35246876-35247599	N_Shore	GJB3;GJB3	TSS200;TSS1500	-0.585826	0.00120297	-0.0995446
cg13263483	chr1	35247084	+	chr1:35246876-35247599	Island	GJB3;GJB3;GJB3	1stExon;TSS1500;5'UTR	-0.296612	0.0389075	-0.0347184
cg13488851	chr1	35246223	-	chr1:35246876-35247599	N_Shore	GJB3	TSS1500	-0.7786	0.00892662	-0.108653
cg07999953	chr1	35249327	+	chr1:35250418-35250736	N_Shore	GJB3;GJB3	5'UTR;5'UTR	-0.814489	0.000159604	-0.134186
cg20419541	chr1	35441734	-	chr1:35442237-35442936	N_Shore			0.299801	0.020424	0.0346463
cg03355757	chr1	35451190	-	chr1:35450649-35451037	S_Shore	ZMYM6NB	TSS1500	-0.461739	0.00980448	-0.0198652
cg08555627	chr1	35498132	+	chr1:35497121-35497587	S_Shore	ZMYM6	TSS1500	0.373926	0.0285989	0.0361506
cg15272684	chr1	36024473	-	chr1:36022680-36023834	S_Shore	KIAA0319L;NCDN;NCDN;NCDN	TSS1500;Body;5'UTR;Body	-0.286068	0.0186796	-0.0438407
cg01101380	chr1	36039173	+	chr1:36038927-36040051	Island	TFAP2E;TFAP2E	5'UTR;1stExon	-0.287553	0.0400471	-0.019472
cg13263950	chr1	36039396	+	chr1:36038927-36040051	Island	TFAP2E	Body	-0.409635	0.0197141	-0.0538031
cg26521515	chr1	36171083	+	chr1:36173406-36173979	N_Shelf			0.296675	0.025738	0.0484888
cg06198758	chr1	36181297	-	chr1:36184248-36184774	N_Shelf	C1orf216	Body	-0.301563	0.0227623	-0.0319273
cg19644018	chr1	36549719	-	chr1:36549554-36549965	Island	TEKT2;TEKT2	5'UTR;1stExon	0.333415	0.0319917	0.053653
cg08909156	chr1	36616028	-	chr1:36614855-36615462	S_Shore	TRAPPC3	TSS1500	-0.294393	0.0114983	-0.0449346
cg19822229	chr1	36616030	-	chr1:36614855-36615462	S_Shore	TRAPPC3	TSS1500	-0.302731	0.0372092	-0.0500266
cg15486762	chr1	36641420	-	chr1:36641756-36642461	N_Shore	MAP7D1;MAP7D1;MAP7D1	Body;Body;Body	-0.246639	0.0279128	-0.0361258
cg17960769	chr1	36772837	-	chr1:36771830-36773009	Island	C1orf113;C1orf113;C1orf113	5'UTR;1stExon;Body	-0.287693	0.0126706	-0.0227061
cg19373545	chr1	36771793	-	chr1:36771830-36773009	N_Shore	C1orf113;C1orf113	TSS1500;TSS200	-0.485664	0.0420684	-0.0398863
cg21418854	chr1	36771781	+	chr1:36771830-36773009	N_Shore	C1orf113;C1orf113	TSS1500;TSS1500	-0.721672	0.000852417	-0.0933126
cg08452766	chr1	36789496	-	chr1:36786500-36789402	S_Shore	FAM176B;FAM176B	1stExon;5'UTR	-0.389393	0.0372728	-0.0435339
cg00105640	chr1	3691994	+	chr1:3688553-3689684	S_Shelf	LOC388588	Body	-0.325773	0.0110608	-0.0329519
cg03954991	chr1	36916605	+	chr1:36915796-36916324	S_Shore	OSCP1;OSCP1	TSS1500;TSS1500	0.289113	0.0227215	0.0476643
cg22397854	chr1	36916501	+	chr1:36915796-36916324	S_Shore	OSCP1;OSCP1	TSS1500;TSS1500	-0.275786	0.0482854	-0.0142144
cg05936503	chr1	3713582	+	chr1:3712398-3713234	S_Shore	LRRC47	TSS1500	0.30219	0.0166761	0.0487017
cg09357795	chr1	3731550	+	chr1:3731458-3732015	Island	KIAA0562	3'UTR	-0.259277	0.0335053	-0.0273767
cg00859858	chr1	37944257	-	chr1:37939723-37940650	S_Shelf	ZC3H12A	Body	-0.586525	0.00586018	-0.0424389
cg22128488	chr1	38021830	-	chr1:38022452-38022719	N_Shore	DNALI1	TSS1500	0.339018	0.031509	0.0422645
cg21751942	chr1	38061853	-	chr1:38061428-38061740	S_Shore	GNL2	TSS1500	0.610464	0.00118317	0.0292305
cg22449745	chr1	38156939	-	chr1:38157295-38158586	N_Shore	CDCA8;C1orf109	TSS1500;TSS1500	0.533904	0.00180925	0.0593472
cg22387848	chr1	38222381	-	chr1:38218190-38218977	S_Shelf	EPHA10	Body	-0.539587	0.0108999	-0.0617589
cg12746947	chr1	38227094	+	chr1:38227079-38227741	Island	EPHA10;EPHA10	Body;Body	0.256829	0.0477551	0.0411235
cg08657424	chr1	38259386	+	chr1:38259095-38260427	Island	MANEAL;MANEAL	TSS1500;TSS1500	-0.8392	0.0433629	-0.0449395
cg09550293	chr1	38456531	-	chr1:38455232-38455769	S_Shore	SF3A3	TSS1500	-0.387464	0.0418655	-0.0491194
cg24519393	chr1	38470540	+	chr1:38470617-38471396	N_Shore	FHL3	5'UTR	0.336947	0.00762242	0.0411093
cg08397474	chr1	38477016	-	chr1:38478082-38478727	N_Shore	UTP11L	TSS1500	0.2632	0.0277202	0.0213331
cg25488697	chr1	38510383	-	chr1:38510102-38513642	Island	POU3F1;POU3F1	3'UTR;1stExon	0.340864	0.0367789	0.0258659
cg24453438	chr1	38517272	-	chr1:38510102-38513642	S_Shelf			-0.670145	0.000688549	-0.0865078
cg09110148	chr1	39284377	+	chr1:39283609-39284576	Island			-0.394568	0.0283209	-0.0342288
cg19250639	chr1	39281166	+	chr1:39283609-39284576	N_Shelf			0.611781	0.00137965	0.0646761
cg11910787	chr1	39343313	+	chr1:39338479-39339349	S_Shelf	GJA9;GJA9-MYCBP;GJA9-MYCBP;GJA9-MYCBP;GJA9-MYCBP;GJA9-MYCBP	5'UTR;Body;Body;Body;Body;Body	0.406533	0.0165473	0.0417114
cg04000234	chr1	39568852	-	chr1:39570665-39571859	N_Shore	MACF1	Body	-0.413423	0.0214356	-0.0714364
cg08456420	chr1	39570175	-	chr1:39570665-39571859	N_Shore	MACF1	Body	-0.45862	0.016858	-0.0701316
cg22367631	chr1	39569079	+	chr1:39570665-39571859	N_Shore	MACF1	Body	-0.98058	0.00156396	-0.0782604
cg10475635	chr1	39956231	+	chr1:39956424-39958137	N_Shore	BMP8A	TSS1500	-0.286705	0.0348446	-0.0267863
cg17602126	chr1	40105687	+	chr1:40105010-40105707	Island	HEYL	TSS1500	-0.524778	0.0300913	-0.0499827
cg00036110	chr1	40146660	+	chr1:40149431-40150013	N_Shelf	HPCAL4	3'UTR	0.311514	0.0181326	0.0538762
cg10499415	chr1	40147597	+	chr1:40149431-40150013	N_Shore	HPCAL4;HPCAL4;HPCAL4	3'UTR;3'UTR;3'UTR	0.473806	0.00953571	0.0757995
cg11462533	chr1	40156840	-	chr1:40156930-40158514	N_Shore	HPCAL4	5'UTR	-0.29346	0.0313112	-0.0344388
cg10982280	chr1	40238140	+	chr1:40235767-40237190	S_Shore	OXCT2;BMP8B	TSS1500;Body	0.27602	0.0385984	0.0477233
cg09930443	chr1	40349187	+	chr1:40348941-40349288	Island	TRIT1	TSS200	-0.503532	0.0157913	-0.0255556
cg01847380	chr1	40366596	-	chr1:40366595-40368213	Island	MYCL1;MYCL1;MYCL1	Body;Body;Body	-0.261737	0.0145355	-0.0367585
cg00374136	chr1	40563332	-	chr1:40562666-40563128	S_Shore	PPT1;PPT1	TSS200;TSS200	-0.635795	0.0372212	-0.0186471
cg25275331	chr1	40723935	-	chr1:40723796-40724010	Island	ZMPSTE24;ZMPSTE24	1stExon;5'UTR	0.331364	0.0318265	0.0283164
cg22030684	chr1	40781708	+	chr1:40781679-40781956	Island	COL9A2	Body	-0.343619	0.0134271	-0.0569214
cg22324965	chr1	40838645	+	chr1:40839215-40840022	N_Shore	SMAP2	TSS1500	0.842046	0.000559194	0.0900463
cg14807701	chr1	40974699	+	chr1:40974056-40974786	Island	EXO5	5'UTR	-0.454593	0.0321675	-0.0711765
cg20237447	chr1	40974225	+	chr1:40974056-40974786	Island	EXO5	TSS1500	-0.559745	0.00187646	-0.0316256
cg18930533	chr1	41153639	-	chr1:41157162-41157975	N_Shelf			0.402743	0.0373054	0.0220382
cg25243771	chr1	41248256	-	chr1:41249090-41250161	N_Shore	KCNQ4;KCNQ4	TSS1500;TSS1500	-0.489926	0.0233225	-0.0644122
cg05791142	chr1	41332266	-	chr1:41326949-41328285	S_Shelf			-0.474113	0.0246102	-0.0520055
cg06021832	chr1	41329406	+	chr1:41326949-41328285	S_Shore	CITED4	TSS1500	-0.352009	0.0385591	-0.0541189
cg10705800	chr1	41328420	+	chr1:41326949-41328285	S_Shore	CITED4	TSS1500	-0.291449	0.0492091	-0.0374996
cg00139258	chr1	41442419	+	chr1:41444870-41446116	N_Shelf			0.375959	0.0233944	0.0585615
cg12243843	chr1	41444880	-	chr1:41444870-41446116	Island	CTPS1;CTPS1	TSS200;TSS200	-0.382529	0.0199449	-0.0220653
cg22224597	chr1	41444871	-	chr1:41444870-41446116	Island	CTPS	TSS200	-0.392661	0.0230471	-0.0282724
cg15962197	chr1	41704561	-	chr1:41706957-41708327	N_Shelf	SCMH1	5'UTR	-0.419015	0.0107961	-0.0258337
cg03678139	chr1	41832388	+	chr1:41831976-41832542	Island			-0.33519	0.0107376	-0.0536733
cg01193554	chr1	41846683	-	chr1:41847264-41849204	N_Shore			-0.410653	0.00366796	-0.066086
cg17899889	chr1	4191180	+	chr1:4192633-4193243	N_Shore			-0.238645	0.044583	-0.0407191
cg20239017	chr1	41961110	+	chr1:41961850-41962316	N_Shore			-0.236129	0.0377541	-0.0392838
cg12666727	chr1	42128487	+	chr1:42127380-42128632	Island	HIVEP3;HIVEP3	5'UTR;5'UTR	-1.2531	0.0471298	-0.112776
cg03095205	chr1	4222082	-	chr1:4221387-4221672	S_Shore			-0.264029	0.0426317	-0.0228901
cg19617678	chr1	42801572	+	chr1:42800265-42801370	S_Shore	FOXJ3;FOXJ3;FOXJ3;FOXJ3	TSS1500;TSS1500;TSS1500;TSS200	0.884319	0.0100951	0.0452283
cg06346081	chr1	42921584	-	chr1:42921716-42922575	N_Shore	PPCS;ZMYND12;ZMYND12;PPCS;ZMYND12	TSS1500;1stExon;5'UTR;TSS1500;1stExon	0.428471	0.0122041	0.061172
cg06520846	chr1	42921582	-	chr1:42921716-42922575	N_Shore	PPCS;ZMYND12;ZMYND12;PPCS;ZMYND12	TSS1500;1stExon;5'UTR;TSS1500;1stExon	0.486754	0.00321271	0.0607138
cg13425489	chr1	42923030	-	chr1:42921716-42922575	S_Shore	PPCS;ZMYND12;ZMYND12;PPCS;PPCS;PPCS;PPCS;PPCS;PPCS;PPCS;PPCS;PPCS;PPCS;PPCS;PPCS;PPCS	5'UTR;TSS1500;TSS1500;Body;Body;Body;Body;Body;ExonBnd;ExonBnd;ExonBnd;ExonBnd;ExonBnd;ExonBnd;Body;Body	-0.372467	0.0229818	-0.0555082
cg09029571	chr1	43147119	-	chr1:43147500-43149016	N_Shore	YBX1	TSS1500	-0.37058	0.0269931	-0.026606
cg26617272	chr1	43279726	-	chr1:43282574-43283090	N_Shelf	CCDC23	Body	-0.666681	0.00186994	-0.0710456
cg26185836	chr1	43392690	-	chr1:43389835-43390551	S_Shelf	SLC2A1	3'UTR	-0.427761	0.00732681	-0.0739236
cg14885273	chr1	43427403	+	chr1:43423467-43424768	S_Shelf	SLC2A1-AS1	Body	-1.03179	0.000843514	-0.0898947
cg16883488	chr1	43427674	-	chr1:43423467-43424768	S_Shelf	SLC2A1-AS1	Body	-1.25535	0.000542968	-0.120832
cg13433694	chr1	43637239	-	chr1:43637503-43638052	N_Shore	WDR65;WDR65;EBNA1BP2;EBNA1BP2;WDR65;WDR65	TSS1500;TSS1500;Body;Body;TSS1500;TSS1500	-0.3701	0.0090856	-0.0574693
cg18936620	chr1	43811019	+	chr1:43814305-43815277	N_Shelf	MPL	Body	-0.829253	0.00872005	-0.0630032
cg08541862	chr1	43829524	+	chr1:43832814-43833073	N_Shelf	ELOVL1	3'UTR	-0.405253	0.00317489	-0.0534162
cg01054615	chr1	43832028	+	chr1:43833828-43834137	N_Shore	ELOVL1;ELOVL1;ELOVL1;ELOVL1;ELOVL1	Body;5'UTR;5'UTR;5'UTR;5'UTR	-0.39415	0.024186	-0.0540439
cg03356474	chr1	43995406	+	chr1:43996724-43997592	N_Shore	PTPRF;PTPRF	TSS1500;TSS1500	-0.298869	0.0346317	-0.02808
cg12996637	chr1	44070613	-	chr1:44070892-44071142	N_Shore	PTPRF;PTPRF	Body;Body	-0.316746	0.0240406	-0.0534722
cg20873046	chr1	44115663	+	chr1:44115616-44116309	Island	KDM4A	TSS200	0.540954	0.0262651	0.028638
cg02416986	chr1	44446201	-	chr1:44444635-44445622	S_Shore	B4GALT2;B4GALT2;B4GALT2	1stExon;5'UTR;5'UTR	-0.406527	0.0215013	-0.0536419
cg00677160	chr1	44456975	+	chr1:44457150-44457772	N_Shore	CCDC24	TSS1500	-0.333007	0.0311685	-0.0245575
cg13189207	chr1	45083124	+	chr1:45082739-45083285	Island	RNF220	Body	-0.329267	0.0463787	-0.0220186
cg05169873	chr1	45243032	+	chr1:45241013-45241900	S_Shore	RPS8;SNORD38A;SNORD38B	Body;TSS1500;TSS1500	-0.48541	0.0400216	-0.0473362
cg04609640	chr1	45254092	+	chr1:45251962-45252292	S_Shore	BEST4	TSS1500	-0.244385	0.0467767	-0.0403026
cg23558456	chr1	45262537	+	chr1:45265534-45266783	N_Shelf			-0.877374	0.0328587	-0.0855945
cg07937270	chr1	45272633	-	chr1:45271679-45272318	S_Shore	TCTEX1D4;TCTEX1D4	5'UTR;1stExon	-0.260217	0.0409178	-0.0201286
cg02923972	chr1	45277354	+	chr1:45278765-45279644	N_Shore	BTBD19	Body	-0.559187	0.00164895	-0.0959191
cg24643057	chr1	45281185	-	chr1:45278765-45279644	S_Shore			-0.474193	0.0173324	-0.0385236
cg15329642	chr1	45308298	-	chr1:45308543-45309159	N_Shore	PTCH2;PTCH2	Body;Body	-0.368461	0.0210944	-0.0402944
cg18845703	chr1	45477697	-	chr1:45476225-45477022	S_Shore	HECTD3;UROD;UROD	TSS1500;TSS200;TSS200	-0.622851	0.00408381	-0.0313263
cg13067634	chr1	45806350	-	chr1:45805564-45805983	S_Shore	MUTYH;MUTYH;MUTYH;TOE1;MUTYH;MUTYH;MUTYH	TSS1500;TSS1500;TSS1500;Body;TSS1500;TSS1500;TSS1500	0.665595	0.012829	0.0465189
cg07507056	chr1	45806213	+	chr1:45805564-45805983	S_Shore	MUTYH;MUTYH;MUTYH;TOE1;MUTYH;MUTYH;MUTYH;MUTYH;MUTYH;MUTYH;MUTYH;MUTYH	TSS1500;TSS1500;TSS1500;Body;TSS1500;TSS1500;TSS1500;TSS200;TSS200;TSS200;TSS200;TSS200	0.6748	0.0371011	0.0378537
cg03231785	chr1	45989380	+	chr1:45987163-45987803	S_Shore	PRDX1	TSS1500	-0.21751	0.0444616	-0.032876
cg07159951	chr1	45983175	-	chr1:45987163-45987803	N_Shelf	PRDX1;PRDX1;PRDX1	Body;Body;Body	0.253033	0.032997	0.0430532
cg22509164	chr1	46766957	-	chr1:46767425-46769036	N_Shore	LRRC41	Body	-0.205362	0.0479816	-0.0320085
cg16267850	chr1	46859791	-	chr1:46859724-46860291	Island	FAAH	TSS200	0.335034	0.0262125	0.0560989
cg21622990	chr1	46915541	+	chr1:46913786-46914343	S_Shore	LINC01398	TSS200	-0.242081	0.0345451	-0.0384791
cg15458577	chr1	46947998	-	chr1:46951168-46951792	N_Shelf			0.267182	0.026266	0.0444153
cg01858698	chr1	46954407	+	chr1:46954793-46957121	N_Shore			-0.520708	0.0201864	-0.0753752
cg11806181	chr1	47001017	-	chr1:46998632-46999249	S_Shore			-0.431643	0.0104436	-0.0513552
cg25110126	chr1	46999211	+	chr1:46998632-46999249	Island			-0.211829	0.0446852	-0.0268225
cg06760830	chr1	47079672	+	chr1:47078580-47078967	S_Shore	MOBKL2C;MOBKL2C	Body;5'UTR	-0.464499	0.00203255	-0.0650712
cg17946439	chr1	47077680	+	chr1:47078580-47078967	N_Shore	MOBKL2C;MOBKL2C	Body;Body	-0.69122	0.00087857	-0.0836886
cg00832994	chr1	47134286	+	chr1:47133674-47134395	Island	ATPAF1;ATPAF1	TSS200;TSS200	-1.02167	0.00170512	-0.110644
cg04879861	chr1	47134311	+	chr1:47133674-47134395	Island	ATPAF1;ATPAF1	TSS1500;TSS1500	-0.506536	0.0409024	-0.0319203
cg22617213	chr1	47134329	+	chr1:47133674-47134395	Island	ATPAF1;ATPAF1	TSS1500;TSS1500	-0.307187	0.0263179	-0.0172728
cg19682537	chr1	47188872	+	chr1:47184402-47185083	S_Shelf			0.334818	0.00970414	0.0345333
cg00875272	chr1	47695321	+	chr1:47696504-47698197	N_Shore	TAL1;TAL1	5'UTR;1stExon	-0.293447	0.0399306	-0.0492235
cg15457058	chr1	47882322	+	chr1:47881896-47883065	Island	FOXE3	1stExon	0.614085	0.0150118	0.105381
cg01260146	chr1	48175984	+	chr1:48174494-48176519	Island			-0.422014	0.00845088	-0.0434237
cg20822884	chr1	49240625	-	chr1:49242371-49242810	N_Shore	BEND5;AGBL4	Body;Body	0.786075	0.000779141	0.0656411
cg24553170	chr1	49243472	+	chr1:49242371-49242810	S_Shore	AGBL4;BEND5	Body;TSS1500	-0.48493	0.0222705	-0.0507646
cg06124579	chr1	50513166	+	chr1:50513644-50514320	N_Shore	ELAVL4	TSS1500	0.348164	0.0189186	0.0554575
cg00908631	chr1	51433616	-	chr1:51433762-51435505	N_Shore	CDKN2C	TSS1500	0.486385	0.00578959	0.0760567
cg05132999	chr1	51796987	+	chr1:51796097-51796589	S_Shore	TTC39A	Body	-0.411742	0.0151152	-0.0624288
cg06061240	chr1	51800535	-	chr1:51796097-51796589	S_Shelf	TTC39A	Body	-0.299815	0.0134737	-0.0518989
cg08225365	chr1	51796692	+	chr1:51796097-51796589	S_Shore	TTC39A-AS1;TTC39A;TTC39A;TTC39A;TTC39A	Body;TSS1500;TSS1500;TSS1500;Body	-0.464074	0.0357143	-0.0695867
cg24713996	chr1	51795340	+	chr1:51796097-51796589	N_Shore	TTC39A-AS1;TTC39A;TTC39A;TTC39A;TTC39A	Body;5'UTR;Body;Body;Body	-0.304145	0.0216894	-0.0524635
cg25741646	chr1	52195188	+	chr1:52195028-52195821	Island	OSBPL9;OSBPL9;OSBPL9;OSBPL9;OSBPL9;OSBPL9;OSBPL9	TSS1500;TSS1500;Body;5'UTR;Body;Body;TSS1500	-0.550207	0.0170397	-0.0231343
cg19781738	chr1	52344674	+	chr1:52344178-52344939	Island	NRD1;NRD1;NRD1	TSS1500;TSS200;TSS200	0.664704	0.00583924	0.0261393
cg26800289	chr1	52605510	+	chr1:52607400-52608504	N_Shore			0.256771	0.0219937	0.0443838
cg03947026	chr1	52832320	-	chr1:52834139-52834528	N_Shore	CC2D1B	TSS1500	0.380876	0.00761128	0.0481397
cg23995459	chr1	53191787	+	chr1:53192023-53192428	N_Shore	ZYG11B	TSS1500	0.403135	0.0449578	0.0566693
cg09128567	chr1	53387203	+	chr1:53386617-53387523	Island	ECHDC2	Body	-0.662316	0.00892744	-0.0422633
cg02813845	chr1	53393752	-	chr1:53392880-53393645	S_Shore	MIR1273F;SCP2;SCP2;SCP2;SCP2;SCP2	TSS1500;5'UTR;Body;Body;Body;Body	-0.516414	0.029267	-0.0458003
cg05232215	chr1	53393825	-	chr1:53392880-53393645	S_Shore	SCP2;SCP2	Body;Body	-0.310478	0.0409416	-0.0505715
cg27535305	chr1	53392650	-	chr1:53392880-53393645	N_Shore	SCP2;SCP2	TSS1500;TSS1500	-0.54809	0.00614911	-0.0301051
cg17127511	chr1	53546605	+	chr1:53544104-53544683	S_Shore	PODN	Body	-0.274108	0.0209686	-0.0410085
cg01100796	chr1	53662040	-	chr1:53662309-53662815	N_Shore	CPT2	TSS200	-0.438329	0.00675001	-0.058514
cg26936740	chr1	53794920	+	chr1:53791687-53793496	S_Shore	LOC105378732;LRP8;LRP8;LRP8;LRP8	Body;TSS1500;TSS1500;TSS1500;TSS1500	0.475073	0.0187223	0.0289411
cg20267823	chr1	53904141	-	chr1:53904140-53905247	Island	FLJ40434	Body	0.30135	0.0288245	0.0432925
cg00021550	chr1	54209080	+	chr1:54203402-54205310	S_Shelf			0.450471	0.00899622	0.0687017
cg20149137	chr1	54204517	+	chr1:54203402-54205310	Island			-0.511139	0.0151813	-0.0254043
cg06269281	chr1	54355570	-	chr1:54355354-54355656	Island	YIPF1	TSS200	-0.833187	0.0333968	-0.0539287
cg15644675	chr1	54666143	+	chr1:54665821-54666259	Island	CYB5RL;MRPL37	TSS1500;1stExon	0.572399	0.0118354	0.0302901
cg13541961	chr1	54965272	-	chr1:54965023-54965391	Island			-0.583102	0.041965	-0.0309686
cg21920271	chr1	55181374	-	chr1:55181345-55181853	Island	TTC4	TSS200	-0.419293	0.0179113	-0.0241035
cg06010350	chr1	55354211	+	chr1:55352463-55353328	S_Shore	DHCR24	TSS1500	0.951124	0.0209865	0.122043
cg13548810	chr1	55349365	-	chr1:55352463-55353328	N_Shelf	DHCR24	Body	-0.319603	0.0294389	-0.0311132
cg05118916	chr1	55505063	-	chr1:55505060-55506015	Island	PCSK9	TSS200	-0.714762	0.00176766	-0.0453218
cg26666107	chr1	55505073	-	chr1:55505060-55506015	Island	PCSK9	TSS200	-0.558781	0.0306306	-0.0180787
cg02607723	chr1	55678590	-	chr1:55680465-55681708	N_Shore	USP24	Body	-0.430928	0.00738273	-0.0593798
cg24277313	chr1	57110878	+	chr1:57110663-57111337	Island	PRKAA2	TSS200	0.469314	0.0443494	0.0411121
cg00002810	chr1	57888707	-	chr1:57887963-57890637	Island	DAB1	5'UTR	0.304668	0.0265616	0.0506373
cg05919360	chr1	57889417	+	chr1:57887963-57890637	Island	DAB1	5'UTR	0.382977	0.0334445	0.048879
cg05082811	chr1	58717107	+	chr1:58715272-58716095	S_Shore	DAB1	TSS1500	0.246536	0.038459	0.0315691
cg17667220	chr1	58717079	+	chr1:58715272-58716095	S_Shore	DAB1	TSS1500	-0.422952	0.0438534	-0.0455963
cg01747796	chr1	59040648	-	chr1:59042013-59043295	N_Shore			0.374414	0.0336178	0.0559089
cg21536783	chr1	59041407	-	chr1:59042013-59043295	N_Shore	TACSTD2;TACSTD2	3'UTR;1stExon	0.40346	0.00874194	0.059538
cg01556275	chr1	59245597	-	chr1:59247461-59250940	N_Shore			-0.442129	0.0199769	-0.0678368
cg15995771	chr1	59250858	+	chr1:59247461-59250940	Island	JUN	TSS1500	0.543006	0.0279376	0.0325047
cg08267805	chr1	59372297	-	chr1:59369311-59369900	S_Shelf			-0.378629	0.00759925	-0.0653471
cg18594810	chr1	59369104	+	chr1:59369311-59369900	N_Shore			-0.443383	0.0100207	-0.0446778
cg14299214	chr1	59613186	+	chr1:59612407-59612723	S_Shore	HSD52	TSS1500	-0.302543	0.0269125	-0.0307161
cg15085741	chr1	59758463	+	chr1:59762102-59762794	N_Shelf			-0.765589	0.013945	-0.0750972
cg18338027	chr1	60282150	+	chr1:60280624-60281048	S_Shore	HOOK1	Body	0.377327	0.0245208	0.0506994
cg21045011	chr1	60279552	-	chr1:60280624-60281048	N_Shore	HOOK1	TSS1500	-0.592869	0.0107277	-0.0619906
cg00702417	chr1	6054867	-	chr1:6051595-6052955	S_Shore			0.501381	0.0194074	0.0371398
cg22912890	chr1	6090481	-	chr1:6086244-6086494	S_Shelf	KCNAB2;KCNAB2;KCNAB2	5'UTR;5'UTR;5'UTR	0.398549	0.0472196	0.0464884
cg24430419	chr1	61519532	-	chr1:61519352-61519971	Island			-0.316937	0.0223691	-0.0466121
cg03132702	chr1	61547632	-	chr1:61548753-61549564	N_Shore	NFIA;NFIA;NFIA;NFIA	1stExon;Body;TSS1500;TSS1500	0.5719	0.00870741	0.0288413
cg13223276	chr1	6211176	-	chr1:6208716-6209039	S_Shelf	CHD5	Body	-0.34071	0.0451712	-0.0338774
cg03536320	chr1	62211713	+	chr1:62207827-62208818	S_Shelf	INADL	5'UTR	0.47278	0.00867466	0.0259821
cg11726911	chr1	6241120	+	chr1:6241031-6241251	Island	CHD5	TSS1500	-0.403327	0.0170794	-0.0542425
cg15835664	chr1	62787266	+	chr1:62784136-62785133	S_Shelf			-0.438365	0.00643655	-0.0392126
cg11078128	chr1	6336743	+	chr1:6339948-6340268	N_Shelf	ACOT7;ACOT7;ACOT7;ACOT7	Body;Body;Body;Body	-0.545478	0.00533233	-0.0668439
cg02595809	chr1	63787670	+	chr1:63782394-63790471	Island	FOXD3	TSS1500	-0.393922	0.00565701	-0.0598773
cg10345160	chr1	64058739	-	chr1:64058937-64059913	N_Shore	PGM1;PGM1	TSS1500;TSS1500	-0.326424	0.0136589	-0.0527373
cg18759728	chr1	64058791	-	chr1:64058937-64059913	N_Shore	PGM1;PGM1	TSS1500;TSS200	-0.574117	0.00882733	-0.0353302
cg24370698	chr1	64058614	+	chr1:64058937-64059913	N_Shore	PGM1	TSS1500	-0.380107	0.0124219	-0.0470024
cg03186004	chr1	6480288	-	chr1:6479057-6480938	Island	HES2	TSS1500	-0.287137	0.0171906	-0.0396012
cg14827054	chr1	64972080	+	chr1:64971358-64971604	S_Shore	CACHD1;CACHD1;CACHD1	1stExon;Body;5'UTR	-0.499522	0.00594206	-0.0720155
cg13934553	chr1	6530615	+	chr1:6530536-6531814	Island	PLEKHG5;PLEKHG5;PLEKHG5;PLEKHG5;PLEKHG5	Body;Body;Body;Body;Body	0.438962	0.0154869	0.02095
cg11989330	chr1	65468827	+	chr1:65468272-65468828	Island			-0.342207	0.0318008	-0.0141728
cg15208832	chr1	65467997	+	chr1:65468272-65468828	N_Shore			-0.406743	0.0134621	-0.0500751
cg19727124	chr1	6553227	-	chr1:6550083-6551115	S_Shelf	PLEKHG5;PLEKHG5;PLEKHG5	Body;Body;TSS1500	-0.274071	0.0377108	-0.0473702
cg21012139	chr1	6553510	+	chr1:6550083-6551115	S_Shelf	PLEKHG5;PLEKHG5	Body;Body	-0.446625	0.00348626	-0.0615509
cg03236969	chr1	6556795	-	chr1:6557561-6557872	N_Shore	PLEKHG5;PLEKHG5;PLEKHG5	Body;Body;Body	-0.46309	0.00798807	-0.0400009
cg07181374	chr1	6558113	+	chr1:6557561-6557872	S_Shore	PLEKHG5;PLEKHG5	Body;TSS1500	-0.279167	0.0230106	-0.0479608
cg10380652	chr1	65612850	+	chr1:65613041-65614898	N_Shore	AK3L1;AK3L1;AK3L1	TSS1500;TSS1500;TSS1500	-0.370644	0.0159876	-0.0535955
cg10482024	chr1	65613042	-	chr1:65613041-65614898	Island	AK3L1;AK3L1;AK3L1	TSS1500;TSS200;TSS1500	-0.44214	0.0132537	-0.0387436
cg23013958	chr1	65612865	-	chr1:65613041-65614898	N_Shore	AK3L1;AK3L1;AK3L1	TSS1500;TSS1500;TSS1500	-0.283981	0.0468943	-0.0466402
cg04567445	chr1	65730409	-	chr1:65731411-65731849	N_Shore	DNAJC6	TSS200	-0.476863	0.00326818	-0.0615515
cg09082287	chr1	65730494	-	chr1:65731411-65731849	N_Shore	DNAJC6;DNAJC6	5'UTR;1stExon	-0.335079	0.0137735	-0.0516053
cg05531421	chr1	65772338	+	chr1:65775018-65775746	N_Shelf	DNAJC6;DNAJC6	5'UTR;Body	0.433632	0.00485979	0.0692822
cg20506944	chr1	65775842	-	chr1:65775018-65775746	S_Shore	DNAJC6;DNAJC6;DNAJC6	5'UTR;Body;Body	-0.344659	0.012037	-0.0585848
cg16987305	chr1	65991596	-	chr1:65991001-65991811	Island	LEPR;LEPR;LEPR	5'UTR;5'UTR;5'UTR	0.814673	0.0458735	0.115865
cg16265717	chr1	65993149	+	chr1:65991001-65991811	S_Shore	LEPR;LEPR;LEPR	5'UTR;5'UTR;5'UTR	0.37342	0.01712	0.0557478
cg25290445	chr1	65991182	+	chr1:65991001-65991811	Island	LEPR;LEPR;LEPR;LEPR;LEPR;LEPR	TSS200;TSS200;TSS200;5'UTR;5'UTR;5'UTR	1.26971	0.0204452	0.149025
cg13239745	chr1	6642406	-	chr1:6639427-6640361	S_Shelf	ZBTB48;ZBTB48;ZBTB48	Body;Body;Body	0.368842	0.0333968	0.0396924
cg24312985	chr1	6684957	-	chr1:6685071-6685691	N_Shore	THAP3	TSS1500	-0.764903	0.0109062	-0.0539909
cg21681377	chr1	6760975	-	chr1:6761295-6762131	N_Shore	DNAJC11	Body	0.414915	0.0484901	0.0425079
cg22429926	chr1	6761296	-	chr1:6761295-6762131	Island	DNAJC11	Body	0.419277	0.0338729	0.0174698
cg21361083	chr1	67892302	-	chr1:67895135-67896826	N_Shelf	SERBP1;SERBP1;SERBP1;SERBP1	Body;Body;Body;Body	-0.535563	0.00315971	-0.0585725
cg12739034	chr1	71513626	-	chr1:71512224-71513804	Island	PTGER3;PTGER3;PTGER3;PTGER3;PTGER3;PTGER3;PTGER3;PTGER3;PTGER3;PTGER3	TSS200;TSS200;TSS200;TSS200;TSS200;TSS200;TSS200;TSS200;TSS200;TSS200	0.720607	0.000291353	0.0706979
cg00915178	chr1	71513733	+	chr1:71512224-71513804	Island	PTGER3;PTGER3;PTGER3;PTGER3;PTGER3;PTGER3;PTGER3;PTGER3;PTGER3;PTGER3	TSS1500;TSS1500;TSS1500;TSS1500;TSS1500;TSS1500;TSS1500;TSS1500;TSS1500;TSS1500	0.335867	0.0479049	0.0328874
cg26153364	chr1	72749064	-	chr1:72748471-72749736	Island	NEGR1	TSS1500	-0.379112	0.0369992	-0.0156946
cg09766820	chr1	75593018	-	chr1:75590817-75591354	S_Shore	LHX8	TSS1500	0.598516	0.00777594	0.0931335
cg00325531	chr1	75591353	+	chr1:75590817-75591354	Island			0.331438	0.048769	0.0419098
cg20594809	chr1	75594531	+	chr1:75595813-75596162	N_Shore	LHX8	5'UTR	0.593074	0.00199076	0.0838496
cg05449257	chr1	75595408	-	chr1:75595813-75596162	N_Shore	LHX8	5'UTR	0.238785	0.0484001	0.0411851
cg09222749	chr1	75594053	-	chr1:75595813-75596162	N_Shore	LHX8	TSS200	0.361772	0.0242603	0.0596375
cg11196437	chr1	75593865	+	chr1:75595813-75596162	N_Shore	LHX8	TSS1500	0.372477	0.00981111	0.0495001
cg17473600	chr1	75596161	+	chr1:75595813-75596162	Island	LHX8	5'UTR	0.284665	0.0447708	0.0440609
cg26688527	chr1	75594066	-	chr1:75595813-75596162	N_Shore	LHX8	TSS200	0.416426	0.0234456	0.0540209
cg01573457	chr1	75598292	+	chr1:75596723-75596947	S_Shore	LHX8	Body	0.555929	0.00490139	0.0850965
cg10237044	chr1	75598280	-	chr1:75596723-75596947	S_Shore	LHX8	Body	0.430485	0.00768004	0.0694368
cg05352087	chr1	75600124	+	chr1:75600674-75601415	N_Shore	LHX8	Body	-0.588062	0.00380752	-0.0966512
cg06615678	chr1	75599645	-	chr1:75600674-75601415	N_Shore	LHX8	Body	-0.67745	0.01902	-0.0890136
cg11842415	chr1	75599667	+	chr1:75600674-75601415	N_Shore	LHX8	Body	-0.763278	0.0141511	-0.0917457
cg14035231	chr1	75602925	-	chr1:75600674-75601415	S_Shore	LHX8	Body	-0.521393	0.00121889	-0.086792
cg19764599	chr1	75601276	+	chr1:75600674-75601415	Island	LHX8	Body	0.460068	0.020702	0.0254733
cg00145253	chr1	75602857	+	chr1:75601998-75602878	Island	LHX8	Body	-0.377172	0.0110258	-0.062962
cg08146483	chr1	75602412	-	chr1:75601998-75602878	Island	LHX8	Body	-0.578455	0.0452189	-0.0444407
cg12764034	chr1	75602846	+	chr1:75601998-75602878	Island	LHX8	Body	-0.457353	0.0270832	-0.0702722
cg27544731	chr1	75600483	-	chr1:75601998-75602878	N_Shore	LHX8;LHX8	TSS200;Body	-0.288744	0.0166267	-0.0372621
cg27336379	chr1	76078230	-	chr1:76080454-76080808	N_Shelf	SLC44A5;SLC44A5	TSS1500;TSS1500	0.590237	0.0044372	0.0800235
cg10523679	chr1	76189770	-	chr1:76189916-76190730	N_Shore	ACADM;ACADM	TSS1500;TSS1500	-0.437031	0.0318571	-0.0428939
cg22875332	chr1	76189707	-	chr1:76189916-76190730	N_Shore	ACADM;ACADM	TSS1500;TSS1500	-0.412599	0.0205461	-0.038674
cg08431884	chr1	76262505	+	chr1:76262536-76262903	N_Shore	MSH4	TSS200	-0.285069	0.0168314	-0.0415345
cg16427752	chr1	76262302	+	chr1:76262536-76262903	N_Shore	MSH4	TSS1500	-0.279039	0.0301404	-0.0465375
cg04210471	chr1	7725038	+	chr1:7723400-7725175	Island	CAMTA1	Body	0.400405	0.00823102	0.0425244
cg12655452	chr1	77685094	-	chr1:77684996-77685252	Island	PIGK;PIGK	1stExon;5'UTR	-0.617658	0.00658125	-0.0682136
cg05347985	chr1	77751443	-	chr1:77747314-77748224	S_Shelf	AK5;AK5	Body;5'UTR	-0.472771	0.0407237	-0.0351929
cg04072680	chr1	78225768	-	chr1:78224843-78225650	S_Shore	USP33;USP33;USP33	TSS1500;TSS1500;TSS1500	-0.287759	0.0366431	-0.0496346
cg22082455	chr1	78221959	-	chr1:78224843-78225650	N_Shelf	USP33;USP33;USP33	5'UTR;5'UTR;5'UTR	0.294072	0.0190082	0.0486177
cg01514075	chr1	7832357	+	chr1:7831378-7831846	S_Shore	VAMP3	Body	-0.2637	0.0212937	-0.0421286
cg22229039	chr1	7842159	-	chr1:7843460-7843693	N_Shore			0.461248	0.0299141	0.0784107
cg23100540	chr1	805554	+	chr1:805198-805628	Island	FAM41C	Body	-0.259544	0.0232107	-0.0443574
cg06441457	chr1	8273949	-	chr1:8271996-8272202	S_Shore	LOC102724539	Body	-0.831209	0.00457123	-0.0938888
cg20703530	chr1	8273977	+	chr1:8271996-8272202	S_Shore	LOC102724539	Body	-0.465817	0.00728689	-0.0743379
cg07171527	chr1	8377844	+	chr1:8377784-8378447	Island			-0.453466	0.012753	-0.068461
cg12907988	chr1	8377868	+	chr1:8377784-8378447	Island			-0.50324	0.00273744	-0.0864074
cg16409707	chr1	8378000	-	chr1:8377784-8378447	Island	SLC45A1	TSS200	-0.387716	0.0232679	-0.0618813
cg13924672	chr1	840931	+	chr1:839694-840619	S_Shore			-0.602	0.00216841	-0.0922138
cg20501011	chr1	841067	-	chr1:839694-840619	S_Shore			-0.56165	0.0139636	-0.0544423
cg02531516	chr1	84326624	-	chr1:84326267-84326838	Island			-0.345398	0.0195145	-0.0348484
cg26347197	chr1	84326669	-	chr1:84326267-84326838	Island			-0.538995	0.0178216	-0.0876933
cg05151709	chr1	846155	+	chr1:844299-845883	S_Shore			-0.414935	0.0205564	-0.0500512
cg08546707	chr1	846195	-	chr1:844299-845883	S_Shore			-0.522871	0.0162066	-0.0757951
cg08900511	chr1	843581	-	chr1:844299-845883	N_Shore			-0.406728	0.00681013	-0.0701411
cg17010394	chr1	84464224	-	chr1:84464223-84465232	Island	TTLL7	5'UTR	-0.447073	0.00655771	-0.0561665
cg22082682	chr1	84767934	+	chr1:84764108-84764906	S_Shelf	SAMD13;SAMD13;SAMD13	TSS1500;5'UTR;Body	0.699751	0.0443494	0.0320118
cg08614152	chr1	84768628	+	chr1:84764108-84764906	S_Shelf	SAMD13;SAMD13;SAMD13	5'UTR;5'UTR;Body	0.536187	0.0497341	0.0164176
cg11292453	chr1	85358846	+	chr1:85358359-85359187	Island	LPAR3;LPAR3	1stExon;5'UTR	0.54921	0.0257943	0.0721865
cg02565062	chr1	855544	-	chr1:854765-854973	S_Shore	FLJ39609	TSS1500	-0.275712	0.0432157	-0.0447409
cg03890988	chr1	854951	-	chr1:854765-854973	Island	FLJ39609	TSS200	-0.483415	0.00240786	-0.0676605
cg09856436	chr1	855649	-	chr1:854765-854973	S_Shore	FLJ39609	TSS1500	-0.508878	0.0122041	-0.0740782
cg15105996	chr1	855445	+	chr1:854765-854973	S_Shore	FLJ39609	TSS1500	-0.300231	0.0403664	-0.0223722
cg19159092	chr1	856059	+	chr1:854765-854973	S_Shore	FLJ39609	TSS1500	-0.712068	0.000538166	-0.102541
cg21786289	chr1	854966	-	chr1:854765-854973	Island	FLJ39609	TSS200	-0.256419	0.038471	-0.0221198
cg01789792	chr1	858547	-	chr1:858970-861632	N_Shore			-0.510344	0.00195898	-0.0840159
cg11407801	chr1	857657	+	chr1:858970-861632	N_Shore			-0.250424	0.043177	-0.0344905
cg10593400	chr1	86044176	+	chr1:86042229-86042935	S_Shore	DDAH1	TSS200	-0.316447	0.0352006	-0.0391529
cg14985076	chr1	86042149	+	chr1:86042229-86042935	N_Shore	DDAH1	5'UTR	-0.492892	0.0382646	-0.0415963
cg08908002	chr1	86050793	-	chr1:86046362-86047240	S_Shelf			-1.13504	0.00677003	-0.18208
cg12278431	chr1	86045461	+	chr1:86046362-86047240	N_Shore	DDAH1;CYR61	TSS1500;TSS1500	-0.584947	0.0380043	-0.0437538
cg00976181	chr1	865860	-	chr1:869332-871872	N_Shelf	SAMD11	Body	-0.33799	0.0171038	-0.0459031
cg10146935	chr1	871308	-	chr1:869332-871872	Island	SAMD11	Body	-0.241575	0.0326338	-0.0362893
cg14156792	chr1	870958	-	chr1:869332-871872	Island	SAMD11	Body	-0.383569	0.0363341	-0.0327556
cg24362661	chr1	871546	+	chr1:869332-871872	Island	SAMD11	Body	-0.90515	0.00405761	-0.0832995
cg24997886	chr1	871033	+	chr1:869332-871872	Island	SAMD11	Body	-0.409021	0.00566676	-0.0643614
cg04513669	chr1	87169962	+	chr1:87169875-87171015	Island	SH3GLB1	TSS1500	-0.275379	0.0479163	-0.0454423
cg11204830	chr1	87169814	+	chr1:87169875-87171015	N_Shore	SH3GLB1	TSS1500	-0.206809	0.0436539	-0.0351178
cg09756115	chr1	879415	+	chr1:875730-878363	S_Shore	SAMD11	Body	0.442005	0.00974245	0.064595
cg09180262	chr1	876870	-	chr1:875730-878363	Island	SAMD11	Body	-0.630585	0.00890141	-0.0568977
cg10827460	chr1	879375	+	chr1:875730-878363	S_Shore	SAMD11	Body	0.875582	0.00118446	0.14642
cg23731742	chr1	879958	-	chr1:875730-878363	S_Shore	NOC2L;SAMD11	3'UTR;3'UTR	1.00365	0.00445957	0.0827734
cg15742605	chr1	879383	+	chr1:875730-878363	S_Shore	SAMD11	Body	0.743694	0.000481526	0.12602
cg01516372	chr1	87617972	-	chr1:87617692-87617986	Island	LOC339524	Body	0.194874	0.0489966	0.0154121
cg06159269	chr1	8767347	-	chr1:8763005-8763549	S_Shelf	RERE;RERE	5'UTR;5'UTR	-0.323483	0.0294413	-0.0495841
cg26801613	chr1	87793510	-	chr1:87793802-87795142	N_Shore	LMO4	TSS1500	0.355195	0.0406955	0.024871
cg10436414	chr1	87797883	+	chr1:87797368-87797884	Island	LMO4	Body	-0.33652	0.011291	-0.0482037
cg08001107	chr1	87801697	-	chr1:87800835-87801252	S_Shore	LMO4	Body	-0.59804	0.00521936	-0.0896408
cg26777712	chr1	89151226	+	chr1:89149594-89150658	S_Shore	PKN2-AS1;PKN2	TSS1500;Body	0.572743	0.00883531	0.0142618
cg22965541	chr1	8935061	-	chr1:8938098-8939409	N_Shelf	ENO1	5'UTR	-0.322204	0.0436819	-0.0160609
cg02452688	chr1	893414	-	chr1:894313-902654	N_Shore	NOC2L	Body	-0.257513	0.0484169	-0.0362661
cg02835406	chr1	901287	-	chr1:894313-902654	Island	PLEKHN1;PLEKHN1	TSS1500;TSS1500	-0.463477	0.0356503	-0.0504141
cg06324192	chr1	903543	-	chr1:894313-902654	S_Shore	PLEKHN1;PLEKHN1	Body;Body	-0.305987	0.0224201	-0.0454749
cg07236207	chr1	897949	+	chr1:894313-902654	Island	KLHL17	Body	-0.582133	0.0130824	-0.0433628
cg07696918	chr1	897500	+	chr1:894313-902654	Island	KLHL17	Body	-0.482784	0.031495	-0.0647445
cg12536471	chr1	902653	+	chr1:894313-902654	Island	PLEKHN1;PLEKHN1	Body;Body	-0.540835	0.0162685	-0.0399103
cg14997037	chr1	900550	+	chr1:894313-902654	Island	KLHL17;PLEKHN1;PLEKHN1	Body;TSS1500;TSS1500	-0.443868	0.00598271	-0.0406427
cg21341297	chr1	89459897	-	chr1:89458034-89458604	S_Shore	RBMXL1;CCBL2;CCBL2;RBMXL1	TSS1500;TSS1500;TSS1500;TSS1500	0.424171	0.0414642	0.0365292
cg18489923	chr1	90097894	-	chr1:90098230-90099292	N_Shore	LRRC8C;FLJ27354	TSS1500;Body	-0.787933	0.00191417	-0.0977704
cg22473125	chr1	90097907	+	chr1:90098230-90099292	N_Shore	LRRC8C;FLJ27354	TSS1500;Body	-0.315372	0.0135854	-0.0543173
cg07135732	chr1	91184290	-	chr1:91183240-91184540	Island	BARHL2	TSS1500	0.361336	0.00966557	0.0434132
cg08062812	chr1	91191232	-	chr1:91190489-91192804	Island			-0.383166	0.0431128	-0.0565005
cg07353572	chr1	91966518	-	chr1:91966263-91966999	Island	CDC7;CDC7;CDC7	TSS200;5'UTR;5'UTR	0.746482	0.0307987	0.0251707
cg12936992	chr1	92002689	-	chr1:92001023-92001444	S_Shore			-0.431617	0.0245675	-0.05087
cg07017454	chr1	92011979	-	chr1:92011829-92012062	Island			0.27384	0.0434557	0.024029
cg03613937	chr1	92349104	-	chr1:92350913-92352085	N_Shore	TGFBR3;TGFBR3;TGFBR3;TGFBR3	5'UTR;5'UTR;5'UTR;Body	-0.310662	0.0322205	-0.0430243
cg13043893	chr1	92414914	-	chr1:92414718-92414986	Island	BRDT;BRDT;BRDT;BRDT;BRDT;BRDT	TSS200;TSS200;TSS200;TSS200;TSS200;TSS200	-0.230718	0.0494312	-0.0363846
cg03521358	chr1	9242937	+	chr1:9242167-9243827	Island			-0.540054	0.00862691	-0.0524761
cg05933510	chr1	9257092	-	chr1:9258565-9258956	N_Shore			-0.521384	0.00108243	-0.0844227
cg25372881	chr1	92764174	-	chr1:92764173-92764926	Island	RPAP2;GLMN	TSS1500;5'UTR	-0.55107	0.048148	-0.0226336
cg09515098	chr1	92942075	+	chr1:92945907-92952609	N_Shelf	GFI1;GFI1;GFI1	Body;Body;Body	0.67377	0.000471589	0.0952652
cg20125091	chr1	92952641	+	chr1:92945907-92952609	S_Shore	GFI1;GFI1	TSS1500;TSS1500	0.244318	0.0377449	0.0346525
cg17858328	chr1	92952521	-	chr1:92945907-92952609	Island	GFI1;GFI1	TSS1500;TSS200	1.07302	0.0289157	0.112956
cg12810233	chr1	92950554	+	chr1:92945907-92952609	Island	GFI1;GFI1;GFI1	5'UTR;5'UTR;TSS1500	-0.410277	0.0147528	-0.0452408
cg25402655	chr1	92952297	-	chr1:92945907-92952609	Island	GFI1;GFI1;GFI1	5'UTR;TSS1500;1stExon	0.417762	0.0347876	0.0271453
cg23624705	chr1	92952655	-	chr1:92945907-92952609	S_Shore	GFI1;GFI1	TSS1500;TSS1500	0.479114	0.0143868	0.0826144
cg24683414	chr1	92952581	+	chr1:92945907-92952609	Island	GFI1;GFI1	TSS1500;TSS200	0.574375	0.0372632	0.0967464
cg15497851	chr1	93297424	+	chr1:93297498-93298122	N_Shore	RPL5	TSS200	-0.428488	0.0270815	-0.0190159
cg10176463	chr1	940782	-	chr1:933387-937410	S_Shelf			-0.565324	0.00252338	-0.0841696
cg15882305	chr1	933388	-	chr1:933387-937410	Island			-0.387247	0.0479671	-0.0276539
cg00237390	chr1	93423079	-	chr1:93426512-93427754	N_Shelf	FAM69A;FAM69A;FAM69A;FAM69A	Body;Body;Body;Body	0.511059	0.00784768	0.0663143
cg18340013	chr1	93428118	+	chr1:93426512-93427754	S_Shore	FAM69A;FAM69A;FAM69A;FAM69A	TSS1500;TSS1500;TSS1500;TSS1500	-0.555725	0.0168461	-0.0439927
cg01808739	chr1	93912802	+	chr1:93913636-93914524	N_Shore	FNBP1L;FNBP1L;FNBP1L	TSS1500;TSS1500;TSS1500	-0.430667	0.0381934	-0.0396378
cg01887443	chr1	94345595	-	chr1:94344507-94344822	S_Shore	DNTTIP2	TSS1500	0.352046	0.0137082	0.0535365
cg08067365	chr1	948893	+	chr1:948670-948894	Island	ISG15;ISG15	1stExon;5'UTR	-0.540579	0.0358455	-0.018429
cg11211792	chr1	949634	-	chr1:949329-949851	Island	ISG15	Body	0.329762	0.0388515	0.0330028
cg03460527	chr1	95008117	+	chr1:95006837-95008051	S_Shore	F3	TSS1500	-0.498456	0.00442112	-0.0551474
cg13100600	chr1	958351	-	chr1:954768-956343	S_Shelf	AGRN	Body	-0.602452	0.00554197	-0.0932601
cg19514928	chr1	95583636	-	chr1:95582750-95583572	S_Shore	TMEM56	5'UTR	0.293308	0.0437913	0.0124176
cg18272461	chr1	960761	-	chr1:963795-964507	N_Shelf	AGRN	Body	-0.579809	0.0445872	-0.0717991
cg08201721	chr1	9748229	+	chr1:9749295-9750228	N_Shore	PIK3CD;PIK3CD-AS2;PIK3CD-AS2;PIK3CD-AS2	5'UTR;TSS1500;TSS1500;TSS1500	-0.397062	0.0242526	-0.0297085
cg04163216	chr1	9777888	+	chr1:9775708-9775997	S_Shore	PIK3CD	Body	-0.296407	0.0290802	-0.0334506
cg01320698	chr1	9788517	+	chr1:9790292-9790704	N_Shore	PIK3CD	3'UTR	0.438498	0.00633445	0.0643626
cg23220443	chr1	98387450	+	chr1:98386189-98386724	S_Shore	DPYD;DPYD	TSS1500;TSS1500	0.292552	0.0331337	0.0465013
cg04288975	chr1	98514064	+	chr1:98510966-98511710	S_Shelf			-0.453806	0.0064267	-0.0543673
cg00123104	chr1	9884732	-	chr1:9883011-9884667	S_Shore	CLSTN1;CLSTN1	TSS200;TSS200	-0.47609	0.00242417	-0.0414627
cg09478648	chr1	9884950	+	chr1:9883011-9884667	S_Shore	CLSTN1;CLSTN1;CLSTN1	TSS1500;TSS1500;TSS1500	-0.402607	0.0451289	-0.0327715
cg19858017	chr1	9884719	-	chr1:9883011-9884667	S_Shore	CLSTN1;CLSTN1	TSS200;TSS200	-0.470467	0.0322182	-0.0179866
cg03120284	chr1	986894	+	chr1:990274-990694	N_Shelf	AGRN	Body	-0.340746	0.0230762	-0.0437072
cg14241810	chr1	99470967	-	chr1:99469932-99470968	Island	LPPR5;LPPR5	TSS1500;TSS1500	-0.327298	0.0294664	-0.0339205
cg09908510	chr1	998347	+	chr1:999678-999911	N_Shore			-0.338388	0.0112178	-0.0535557
cg10720997	chr1	997858	+	chr1:999678-999911	N_Shore			-0.487249	0.00838395	-0.084139
cg11405655	chr1	999599	+	chr1:999678-999911	N_Shore			-0.413345	0.0138642	-0.0289154
cg25034395	chr10	100997023	+	chr10:100993820-100994188	S_Shelf	HPSE2;HPSE2;HPSE2;HPSE2	TSS1500;TSS1500;TSS1500;TSS1500	0.327762	0.0442414	0.0457725
cg21538866	chr10	101085028	+	chr10:101089010-101090655	N_Shelf			-0.968914	0.00190238	-0.164885
cg23076351	chr10	101088840	+	chr10:101089010-101090655	N_Shore	CNNM1	TSS200	-0.278242	0.0322631	-0.0200955
cg19103219	chr10	101287059	-	chr10:101287162-101287920	N_Shore			0.279369	0.0419159	0.0381427
cg17896877	chr10	101946787	-	chr10:101945571-101945907	S_Shore	ERLIN1;ERLIN1	TSS1500;TSS1500	0.285773	0.0494348	0.0467601
cg13939664	chr10	101989336	-	chr10:101989127-101989533	Island	CHUK;CHUK	5'UTR;1stExon	0.546977	0.0258148	0.0440446
cg04422591	chr10	102105615	-	chr10:102106182-102107722	N_Shore	SCD	TSS1500	-0.31772	0.0189089	-0.0408078
cg26351966	chr10	102106080	-	chr10:102106182-102107722	N_Shore	SCD	TSS1500	-0.427411	0.0129549	-0.0430106
cg19253785	chr10	102130371	-	chr10:102133021-102133557	N_Shelf			-0.417675	0.00514113	-0.0717176
cg02767240	chr10	102246410	+	chr10:102241980-102242559	S_Shelf	SEC31B	3'UTR	0.42289	0.027978	0.0658832
cg10878076	chr10	102283584	+	chr10:102279162-102279730	S_Shelf	NDUFB8	3'UTR	0.370236	0.0132439	0.0313128
cg21693485	chr10	102444039	+	chr10:102440600-102441011	S_Shelf			0.240979	0.0374745	0.0329176
cg13244241	chr10	102491731	-	chr10:102489343-102491011	S_Shore			-0.643409	0.00118936	-0.0852026
cg24463634	chr10	102673777	+	chr10:102672367-102673159	S_Shore	FAM178A;FAM178A	Body;Body	0.60822	0.0295114	0.0325409
cg05962511	chr10	102730022	-	chr10:102729299-102729710	S_Shore			-0.577285	0.00132061	-0.0566243
cg13759594	chr10	102775173	-	chr10:102778604-102778922	N_Shelf	PDZD7	Body	-0.761954	0.00350559	-0.0739096
cg13844480	chr10	102812103	+	chr10:102809887-102810282	S_Shore			-0.432023	0.00345993	-0.0740141
cg15302379	chr10	102821848	+	chr10:102820488-102822874	Island	KAZALD1;KAZALD1	1stExon;5'UTR	-0.367937	0.00680008	-0.0489205
cg15468521	chr10	102883343	+	chr10:102882977-102883551	Island	TLX1NB	5'UTR	-0.9964	0.0245297	-0.0482543
cg09893291	chr10	102899650	+	chr10:102899177-102899489	S_Shore	TLX1NB	Body	-0.315584	0.0335515	-0.0435254
cg20040047	chr10	102899577	+	chr10:102899177-102899489	S_Shore	TLX1NB	Body	-0.382816	0.00459173	-0.0596841
cg14485809	chr10	102989259	-	chr10:102984182-102990063	Island	FLJ41350;LBX1	TSS200;TSS1500	0.424907	0.027975	0.0193892
cg19452953	chr10	103329500	-	chr10:103329326-103329535	Island			-0.362434	0.0139678	-0.0507427
cg00651087	chr10	103539519	+	chr10:103538815-103539988	Island			-0.278482	0.0148102	-0.0463155
cg06821737	chr10	103542525	+	chr10:103542711-103543290	N_Shore	NPM3	Body	0.399682	0.00765858	0.0247137
cg01608161	chr10	103579311	-	chr10:103577394-103578256	S_Shore	MGEA5;MGEA5;KCNIP2-AS1	TSS1500;TSS1500;Body	-0.492562	0.0145567	-0.0776655
cg04554652	chr10	103880979	-	chr10:103879633-103880628	S_Shore	LDB1	TSS1500	-0.340383	0.00578959	-0.0588391
cg24429450	chr10	103880810	+	chr10:103879633-103880628	S_Shore	LDB1	TSS1500	-0.362646	0.00611588	-0.0324825
cg24681393	chr10	103997625	-	chr10:104000254-104001741	N_Shelf	PITX3	5'UTR	-0.270948	0.0231465	-0.0469076
cg06893318	chr10	104003308	+	chr10:104005139-104005592	N_Shore			-0.349241	0.0130909	-0.0573776
cg01159718	chr10	104164777	-	chr10:104168558-104169153	N_Shelf	PSD;PSD;PSD;PSD	Body;Body;Body;Body	-0.267931	0.0386203	-0.0420368
cg23333820	chr10	104165160	-	chr10:104168558-104169153	N_Shelf	PSD	Body	-0.243707	0.0461899	-0.0247664
cg14202146	chr10	104182414	-	chr10:104180478-104182042	S_Shore	FBXL15	Body	-0.299222	0.012846	-0.0388675
cg00390945	chr10	104181505	-	chr10:104180478-104182042	Island	FBXL15	Body	0.346898	0.0111204	0.0225408
cg06663384	chr10	104190677	-	chr10:104191984-104192527	N_Shore	CUEDC2	5'UTR	-0.244064	0.0312598	-0.0259261
cg01422796	chr10	104211523	-	chr10:104210095-104210985	S_Shore	RPARP-AS1;RPARP-AS1;C10orf95	Body;Body;TSS1500	-0.595527	0.0086922	-0.054818
cg02507296	chr10	104211328	-	chr10:104210095-104210985	S_Shore	C10orf95	TSS200	-0.677889	0.000529331	-0.111214
cg13977486	chr10	104211296	+	chr10:104210095-104210985	S_Shore	C10orf95;C10orf95	5'UTR;1stExon	-0.394592	0.00676775	-0.065445
cg15541611	chr10	104211319	-	chr10:104210095-104210985	S_Shore	C10orf95	TSS200	-0.543208	0.00174411	-0.089053
cg19018709	chr10	104211388	-	chr10:104210095-104210985	S_Shore	C10orf95	TSS200	-0.438367	0.0047941	-0.0751315
cg00957665	chr10	104406345	+	chr10:104401821-104404968	S_Shore	TRIM8	Body	-0.827613	0.0016263	-0.071848
cg06388937	chr10	104406651	+	chr10:104401821-104404968	S_Shore	TRIM8	Body	-0.572335	0.00103596	-0.0940983
cg01633438	chr10	104615952	-	chr10:104614000-104614326	S_Shore	C10orf32;C10orf32;C10orf32-ASMT	Body;Body;Body	-1.12941	0.00014413	-0.193123
cg08757448	chr10	104613767	+	chr10:104614000-104614326	N_Shore	C10orf32;C10orf32	TSS200;TSS200	-0.646616	0.00266	-0.0730914
cg26741530	chr10	104613774	+	chr10:104614000-104614326	N_Shore	C10orf32;C10orf32	TSS200;TSS200	-0.381593	0.0145453	-0.0403611
cg02786313	chr10	104628865	+	chr10:104629038-104629479	N_Shore	C10orf32-ASMT;AS3MT	Body;TSS1500	-0.291493	0.0356704	-0.0451573
cg00035347	chr10	104953608	+	chr10:104952242-104953232	S_Shore	NT5C2;NT5C2	TSS1500;TSS1500	-0.351684	0.0383508	-0.0429676
cg27217148	chr10	105111158	-	chr10:105110265-105111008	S_Shore	PCGF6;PCGF6	TSS1500;TSS1500	-0.645309	0.000760126	-0.110513
cg12798274	chr10	105154067	-	chr10:105155820-105156484	N_Shore	MIR1307;USMG5	Body;5'UTR	-0.470215	0.0391826	-0.0278495
cg02167201	chr10	105209452	+	chr10:105211950-105212306	N_Shelf	CALHM2;CALHM2	Body;Body	-0.272761	0.0189581	-0.0408524
cg08847017	chr10	105231253	-	chr10:105232921-105233456	N_Shore			-0.43035	0.00906855	-0.058488
cg05370896	chr10	105453461	+	chr10:105452338-105453230	S_Shore	SH3PXD2A	Body	-0.283084	0.0341174	-0.0484727
cg11819799	chr10	105452339	-	chr10:105452338-105453230	Island	SH3PXD2A	Body	-0.546061	0.00348805	-0.0651109
cg04330176	chr10	105619211	+	chr10:105614511-105615456	S_Shelf			-0.322368	0.0310111	-0.0459306
cg14035185	chr10	105616094	-	chr10:105614511-105615456	S_Shore	SH3PXD2A	TSS1500	-0.432953	0.00914565	-0.0644875
cg17683908	chr10	105614429	-	chr10:105614511-105615456	N_Shore	SH3PXD2A	Body	-0.266392	0.0223302	-0.0408672
cg12762527	chr10	105730465	+	chr10:105726687-105727255	S_Shelf	SLK	Body	-0.501992	0.00418755	-0.0820776
cg14751934	chr10	105726593	-	chr10:105726687-105727255	N_Shore	SLK;SLK	TSS1500;TSS1500	-0.264064	0.0312745	-0.0147331
cg22740801	chr10	105725706	+	chr10:105726687-105727255	N_Shore	SLK;SLK	TSS1500;TSS1500	-0.586662	0.00267619	-0.0969833
cg23126571	chr10	106014311	-	chr10:106014667-106015087	N_Shore	GSTO1;GSTO1;GSTO1	5'UTR;TSS200;TSS200	-0.635175	0.0174479	-0.0281364
cg19917656	chr10	106034655	+	chr10:106034574-106034803	Island	GSTO2	5'UTR	-0.341288	0.0471615	-0.0201876
cg11688576	chr10	106099061	+	chr10:106097595-106098556	S_Shore	ITPRIP	TSS1500	-0.529716	0.00302392	-0.0834419
cg18615437	chr10	106094821	-	chr10:106097595-106098556	N_Shelf	ITPRIP;ITPRIP	TSS1500;5'UTR	-0.398833	0.0101	-0.041434
cg07596394	chr10	108926158	+	chr10:108923780-108924805	S_Shore			0.326589	0.0201252	0.0559994
cg03955713	chr10	112262500	+	chr10:112257163-112258684	S_Shelf	DUSP5	Body	-0.300768	0.0259524	-0.0442104
cg18756771	chr10	112261994	-	chr10:112257163-112258684	S_Shelf	DUSP5	Body	-0.438147	0.0223359	-0.0532143
cg25605792	chr10	112326929	-	chr10:112327072-112327870	N_Shore	SMC3	TSS1500	0.314526	0.0438614	0.0112628
cg08577187	chr10	112402638	+	chr10:112402953-112404328	N_Shore			-0.514101	0.00351267	-0.0729631
cg11171705	chr10	112402863	-	chr10:112402953-112404328	N_Shore	RBM20	TSS1500	0.360366	0.0308621	0.0482143
cg27412857	chr10	11387394	+	chr10:11386302-11386875	S_Shore			0.387885	0.0230035	0.0659081
cg01431063	chr10	115860903	+	chr10:115860679-115861093	Island			0.230872	0.0439964	0.027658
cg20048434	chr10	116163160	-	chr10:116163391-116164599	N_Shore	AFAP1L2;AFAP1L2	Body;Body	-0.279913	0.035716	-0.0466044
cg00950497	chr10	116393423	+	chr10:116391466-116391827	S_Shore	ABLIM1;ABLIM1;ABLIM1	Body;Body;Body	-0.536477	0.0046559	-0.027496
cg12378753	chr10	116527201	-	chr10:116527524-116528474	N_Shore			-0.805228	0.0118732	-0.0539309
cg03475172	chr10	11654177	+	chr10:11652834-11653962	S_Shore	USP6NL	TSS1500	-0.377259	0.00604606	-0.0650023
cg01884118	chr10	118503075	-	chr10:118500868-118502706	S_Shore	HSPA12A	TSS1500	-0.385584	0.00876074	-0.046804
cg26040903	chr10	118502872	+	chr10:118500868-118502706	S_Shore	HSPA12A	TSS1500	-0.301008	0.0388632	-0.0398044
cg14376106	chr10	118609842	+	chr10:118608599-118609377	S_Shore			-0.294929	0.0227421	-0.0374158
cg05322344	chr10	118765422	-	chr10:118764228-118765146	S_Shore	SHTN1;SHTN1;SHTN1;SHTN1;SHTN1	TSS1500;TSS1500;TSS1500;TSS1500;5'UTR	-0.420304	0.00717907	-0.0326154
cg15668468	chr10	118892869	-	chr10:118893527-118894432	N_Shore	VAX1;VAX1	3'UTR;Body	0.444424	0.0168318	0.0760767
cg13457172	chr10	118897847	+	chr10:118895963-118898037	Island	VAX1;VAX1	TSS200;TSS200	-0.715524	0.0440808	-0.0594323
cg26339504	chr10	118897859	+	chr10:118895963-118898037	Island	VAX1;VAX1	TSS200;TSS200	-0.285228	0.0470356	-0.013755
cg20304290	chr10	118923701	+	chr10:118925271-118925529	N_Shore			-0.43244	0.0312733	-0.0391888
cg00959963	chr10	119000272	+	chr10:119000435-119001530	N_Shore	SLC18A2	TSS1500	-0.245779	0.0472985	-0.0419626
cg26495303	chr10	119291766	+	chr10:119293917-119297675	N_Shelf	EMX2OS	Body	0.28549	0.0188233	0.0424617
cg15367892	chr10	119297716	-	chr10:119293917-119297675	S_Shore	EMX2OS	Body	-0.329786	0.043373	-0.0339536
cg20225546	chr10	119297575	+	chr10:119293917-119297675	Island	EMX2OS	Body	-0.561179	0.01914	-0.0622351
cg19358493	chr10	119300942	-	chr10:119301321-119305368	N_Shore	EMX2;EMX2OS;EMX2	TSS1500;Body;TSS1500	0.316753	0.0380439	0.0393915
cg15496864	chr10	119312767	-	chr10:119312766-119313563	Island			0.373426	0.0245208	0.045309
cg27552435	chr10	119313305	+	chr10:119312766-119313563	Island			0.315792	0.015175	0.0507283
cg23421114	chr10	11940635	+	chr10:11936169-11937060	S_Shelf			-0.387494	0.0297187	-0.0489183
cg24730705	chr10	119496382	-	chr10:119494493-119494991	S_Shore			-0.640746	0.00111255	-0.0943799
cg11945674	chr10	1204214	+	chr10:1205562-1205859	N_Shore	NCRNA00200	TSS1500	0.292672	0.0386915	0.0498819
cg12847800	chr10	120863609	-	chr10:120863620-120864216	N_Shore	FAM45B;FAM45A	TSS200;TSS200	0.664489	0.0484247	0.021269
cg25713214	chr10	120921239	+	chr10:120924785-120925558	N_Shelf	SFXN4	Body	-0.275907	0.0409595	-0.0375759
cg06166306	chr10	120937809	-	chr10:120938028-120938418	N_Shore	PRDX3;PRDX3	Body;Body	0.443752	0.014091	0.0227617
cg14351425	chr10	120968739	-	chr10:120966127-120967623	S_Shore	GRK5	Body	-0.495502	0.0358299	-0.0782073
cg25120969	chr10	121410679	+	chr10:121410566-121411827	Island	BAG3	TSS1500	0.452554	0.0319772	0.030212
cg19004007	chr10	121485064	-	chr10:121485063-121485319	Island	INPP5F;INPP5F	TSS1500;TSS1500	-0.390927	0.041965	-0.0295252
cg12825059	chr10	12172258	+	chr10:12171225-12172038	S_Shore	SEC61A2;SEC61A2;SEC61A2;SEC61A2;SEC61A2	Body;Body;Body;Body;Body	0.22164	0.039316	0.0270138
cg04976075	chr10	1230850	+	chr10:1230813-1231214	Island	ADARB2	Body	0.463199	0.0171906	0.0475922
cg17349486	chr10	1233675	-	chr10:1230813-1231214	S_Shelf	ADARB2	Body	0.277649	0.0228764	0.0432061
cg23444251	chr10	123353298	+	chr10:123356616-123358285	N_Shelf	FGFR2;FGFR2;FGFR2;FGFR2;FGFR2;FGFR2;FGFR2;FGFR2;FGFR2	1stExon;Body;Body;1stExon;1stExon;Body;Body;Body;Body	0.281094	0.0472852	0.0329361
cg11836372	chr10	123353822	+	chr10:123356616-123358285	N_Shelf	FGFR2;FGFR2;FGFR2;FGFR2;FGFR2;FGFR2;FGFR2;FGFR2;FGFR2	TSS200;5'UTR;5'UTR;TSS1500;5'UTR;TSS1500;5'UTR;5'UTR;5'UTR	0.458263	0.0138745	0.073446
cg13175830	chr10	123353956	-	chr10:123356616-123358285	N_Shelf	FGFR2;FGFR2;FGFR2;FGFR2;FGFR2;FGFR2;FGFR2;FGFR2;FGFR2	TSS200;5'UTR;5'UTR;TSS1500;5'UTR;TSS1500;5'UTR;5'UTR;5'UTR	0.314112	0.0324835	0.0477874
cg15049101	chr10	123353889	-	chr10:123356616-123358285	N_Shelf	FGFR2;FGFR2;FGFR2;FGFR2;FGFR2;FGFR2;FGFR2;FGFR2;FGFR2	TSS200;5'UTR;5'UTR;TSS1500;5'UTR;TSS1500;5'UTR;5'UTR;5'UTR	0.687969	0.00288828	0.0568712
cg14282850	chr10	123924917	+	chr10:123922850-123923542	S_Shore	TACC2;TACC2;TACC2;TACC2	Body;Body;Body;Body	-0.318306	0.0191482	-0.0541004
cg09419900	chr10	124739466	+	chr10:124739792-124740292	N_Shore	PSTK	TSS200	-0.331315	0.0420273	-0.0440888
cg27461468	chr10	124899504	+	chr10:124899704-124900077	N_Shore			-0.413629	0.0292317	-0.0209904
cg11946011	chr10	125755854	+	chr10:125751132-125751984	S_Shelf			-0.311253	0.0400134	-0.0530469
cg18085117	chr10	125806214	-	chr10:125804001-125804379	S_Shore	CHST15;CHST15	1stExon;5'UTR	0.457892	0.00386581	0.0376849
cg08320674	chr10	126279288	+	chr10:126278298-126278503	S_Shore	LHPP;LHPP	Body;Body	-0.272519	0.0372212	-0.0307807
cg21390852	chr10	126301842	+	chr10:126303794-126304213	N_Shore	LHPP;LHPP	Body;3'UTR	-0.663251	0.00408856	-0.0938667
cg21638110	chr10	126430141	+	chr10:126431314-126433285	N_Shore	FAM53B	5'UTR	-0.513104	0.00423178	-0.0838495
cg26147480	chr10	126490099	+	chr10:126490161-126490934	N_Shore	FAM175B	TSS1500	-0.303516	0.0253678	-0.0508243
cg23707540	chr10	126836038	-	chr10:126839791-126841034	N_Shelf	CTBP2;CTBP2	5'UTR;5'UTR	-0.30272	0.023759	-0.0417134
cg20143985	chr10	126920370	+	chr10:126916576-126917326	S_Shelf			-0.334513	0.0322593	-0.0280662
cg04358037	chr10	127465013	+	chr10:127464156-127464385	S_Shore	MMP21	TSS1500	0.304297	0.0162247	0.052589
cg24746074	chr10	1286380	+	chr10:1284151-1284422	S_Shore	ADARB2	Body	0.295098	0.0156045	0.0435609
cg15419446	chr10	1282758	+	chr10:1284151-1284422	N_Shore	ADARB2	Body	0.322893	0.0276674	0.044153
cg11056229	chr10	1281114	-	chr10:1284151-1284422	N_Shelf	ADARB2	Body	0.659844	0.016313	0.0781682
cg07356555	chr10	1284242	+	chr10:1284151-1284422	Island	ADARB2	Body	0.250891	0.0421254	0.0400505
cg22950831	chr10	128590997	+	chr10:128593609-128595048	N_Shelf			-0.663912	0.00106264	-0.109272
cg01612766	chr10	128995478	-	chr10:128993505-128995167	S_Shore	FAM196A;DOCK1;DOCK1	TSS1500;Body;Body	-0.692997	0.0023614	-0.102384
cg03129384	chr10	128994644	+	chr10:128993505-128995167	Island	FAM196A;DOCK1	TSS1500;Body	-0.281839	0.0166673	-0.0151313
cg14479798	chr10	129533998	-	chr10:129534410-129537366	N_Shore			0.644872	0.0020861	0.05813
cg11346384	chr10	129928533	-	chr10:129923813-129924962	S_Shelf			-0.440116	0.00497003	-0.0755673
cg22260973	chr10	129925561	-	chr10:129923813-129924962	S_Shore	MKI67;MKI67	TSS1500;TSS1500	-0.374366	0.0253361	-0.0622217
cg08885633	chr10	130298618	-	chr10:130298859-130299159	N_Shore			0.329752	0.0401219	0.051978
cg15553532	chr10	131591484	-	chr10:131592393-131592616	N_Shore			0.320132	0.0366246	0.0553159
cg03512426	chr10	131763683	+	chr10:131761169-131771696	Island			-0.249248	0.0451993	-0.040051
cg02700606	chr10	131763134	+	chr10:131761169-131771696	Island	EBF3	TSS1500	0.278251	0.0201929	0.037377
cg08781681	chr10	131840772	-	chr10:131843516-131844219	N_Shelf			0.386842	0.0449158	0.025395
cg09401014	chr10	131847912	+	chr10:131843516-131844219	S_Shelf			0.328085	0.011161	0.0566243
cg12179023	chr10	131847721	-	chr10:131843516-131844219	S_Shelf			0.392494	0.0293504	0.0662621
cg07143468	chr10	131842147	-	chr10:131843516-131844219	N_Shore			0.341616	0.0315556	0.0219347
cg25144149	chr10	133317423	-	chr10:133318028-133318324	N_Shore			-0.344521	0.0479315	-0.0257543
cg19018267	chr10	13341332	-	chr10:13341377-13342223	N_Shore	PHYH;PHYH	5'UTR;Body	-0.376217	0.0211767	-0.0255178
cg06455180	chr10	133461875	-	chr10:133458017-133458495	S_Shelf			-0.333198	0.0430789	-0.014069
cg07009981	chr10	133454756	+	chr10:133458017-133458495	N_Shelf			-0.56132	0.00314457	-0.0359774
cg00128695	chr10	133508866	+	chr10:133508354-133508591	S_Shore			-0.275758	0.0358145	-0.0475124
cg16197202	chr10	133643702	+	chr10:133644552-133644814	N_Shore			0.278501	0.0191638	0.0460593
cg06147895	chr10	133791401	-	chr10:133793426-133793647	N_Shelf	BNIP3	Body	-0.51236	0.00133309	-0.087652
cg19478951	chr10	133879084	-	chr10:133879005-133879255	Island			-0.932558	0.0193327	-0.120141
cg19489509	chr10	133878202	-	chr10:133879005-133879255	N_Shore			-0.451592	0.00603352	-0.0755533
cg20172258	chr10	133878853	-	chr10:133879005-133879255	N_Shore			-0.364686	0.00410284	-0.063067
cg12979689	chr10	133998656	+	chr10:133998912-134001500	N_Shore			-0.377632	0.0210748	-0.0409613
cg22651113	chr10	133997894	-	chr10:133998912-134001500	N_Shore	JAKMIP3	3'UTR	-0.343852	0.0399515	-0.0332553
cg25917732	chr10	134038395	+	chr10:134040198-134040418	N_Shore	STK32C	Body	-0.256983	0.0402735	-0.025113
cg07147614	chr10	134095646	-	chr10:134095487-134095820	Island	STK32C	Body	-0.251375	0.0497361	-0.0394438
cg11579421	chr10	134211857	-	chr10:134209367-134211056	S_Shore	PWWP2B;PWWP2B	Body;Body	-0.370961	0.013343	-0.0598822
cg15278699	chr10	134209347	-	chr10:134209367-134211056	N_Shore	PWWP2B;PWWP2B	TSS1500;TSS1500	-0.325375	0.0335454	-0.0504629
cg17452301	chr10	134211620	-	chr10:134209367-134211056	S_Shore	PWWP2B;PWWP2B	Body;Body	-0.750156	0.000839354	-0.0430313
cg20642115	chr10	134316586	+	chr10:134319304-134320146	N_Shelf			-0.242042	0.0376248	-0.0388166
cg12399557	chr10	134479655	-	chr10:134477298-134477515	S_Shelf	INPP5A	Body	-0.673776	0.00533766	-0.0845252
cg20299115	chr10	134478145	+	chr10:134477298-134477515	S_Shore	INPP5A	Body	-0.600701	0.00162321	-0.0985624
cg21730012	chr10	134479884	+	chr10:134477298-134477515	S_Shelf	INPP5A	Body	-0.83917	0.000236435	-0.144334
cg01626397	chr10	134539983	-	chr10:134539817-134540026	Island	INPP5A	Body	-0.23704	0.0406576	-0.0321607
cg11148307	chr10	134671663	-	chr10:134672369-134672604	N_Shore			0.459952	0.0304953	0.0348598
cg01454540	chr10	134782773	-	chr10:134778683-134779073	S_Shelf			0.457016	0.0275271	0.0387757
cg01940492	chr10	134794563	+	chr10:134790715-134790938	S_Shelf			0.29234	0.0126272	0.0354445
cg05220599	chr10	134944737	+	chr10:134944511-134944792	Island	GPR123	3'UTR	0.492025	0.00455671	0.0427599
cg17005927	chr10	134956996	-	chr10:134955508-134955800	S_Shore			0.306972	0.0252846	0.0492758
cg20926764	chr10	134972570	-	chr10:134971717-134971945	S_Shore	KNDC1	TSS1500	-0.312265	0.017126	-0.0512297
cg12768979	chr10	135018992	+	chr10:135018677-135019084	Island	KNDC1	Body	0.215317	0.0425548	0.037024
cg02317400	chr10	135050345	+	chr10:135048797-135052077	Island	VENTX	TSS1500	-0.261699	0.0457953	-0.0378952
cg01034197	chr10	135071851	-	chr10:135075001-135075452	N_Shelf			-0.393202	0.0134721	-0.0552046
cg05789802	chr10	135072039	-	chr10:135075001-135075452	N_Shelf			-0.42313	0.00220101	-0.0717174
cg18110015	chr10	135078252	+	chr10:135082109-135082406	N_Shelf	ADAM8;ADAM8;ADAM8	Body;Body;Body	-0.373482	0.0291178	-0.0563483
cg00805360	chr10	135091210	-	chr10:135089969-135090491	S_Shore	ADAM8;ADAM8;ADAM8	TSS1500;TSS1500;TSS1500	-0.358436	0.00849766	-0.0425555
cg24861866	chr10	135106684	-	chr10:135103295-135103554	S_Shelf	TUBGCP2	Body	-0.414915	0.0267813	-0.0553321
cg12242566	chr10	135125455	+	chr10:135121991-135122669	S_Shelf	ZNF511;ZNF511;TUBGCP2	Body;Body;Body	0.410821	0.0271653	0.0250664
cg02605509	chr10	13512326	+	chr10:13513907-13514169	N_Shore	BEND7;BEND7	Body;Body	0.259346	0.0465549	0.0383974
cg00689900	chr10	135173447	+	chr10:135170645-135171954	S_Shore			-0.284023	0.013298	-0.0457885
cg12251804	chr10	135171083	+	chr10:135170645-135171954	Island	C10orf125;C10orf125	Body;Body	0.898505	0.000283051	0.0915815
cg23941927	chr10	135193000	+	chr10:135191594-135193307	Island	PAOX;PAOX;PAOX;PAOX;PAOX;PAOX;PAOX	1stExon;1stExon;1stExon;Body;Body;Body;Body	-0.557825	0.0413264	-0.0361433
cg11481089	chr10	135249087	-	chr10:135246474-135246901	S_Shelf			0.466429	0.0101199	0.0259557
cg17714832	chr10	135376625	-	chr10:135378883-135379767	N_Shelf	SYCE1;SYCE1;SYCE1	Body;5'UTR;Body	0.329807	0.032143	0.0525215
cg15906214	chr10	13571646	-	chr10:13570128-13570864	S_Shore			-0.3262	0.0140942	-0.0488427
cg17924971	chr10	14647753	-	chr10:14645752-14646705	S_Shore	FAM107B;FAM107B;FAM107B;FAM107B	TSS1500;TSS1500;Body;5'UTR	-0.279953	0.0277576	-0.0474437
cg24432675	chr10	1505472	-	chr10:1506344-1506708	N_Shore	ADARB2	Body	0.511009	0.0149977	0.0465379
cg19944763	chr10	15761854	-	chr10:15761423-15762101	Island	ITGA8	TSS200	0.919663	0.0179588	0.130186
cg12874092	chr10	17271519	+	chr10:17270430-17272617	Island	VIM	Body	0.355511	0.0363477	0.00704494
cg17256364	chr10	17495134	-	chr10:17495407-17496721	N_Shore	ST8SIA6	Body	-0.455705	0.0342899	-0.0517439
cg00939082	chr10	17659779	-	chr10:17658665-17659639	S_Shore	PTPLA	TSS1500	-0.234851	0.0486077	-0.00979035
cg16781488	chr10	17688210	+	chr10:17686097-17686335	S_Shore	STAM;STAM	Body;Body	-0.600521	0.000988772	-0.101535
cg12639781	chr10	180504	+	chr10:180582-182452	N_Shore	ZMYND11;ZMYND11;ZMYND11;ZMYND11;ZMYND11;ZMYND11	5'UTR;5'UTR;5'UTR;1stExon;1stExon;1stExon	-0.294286	0.036782	-0.0225114
cg12563178	chr10	20105641	-	chr10:20104451-20106105	Island	PLXDC2;PLXDC2	1stExon;5'UTR	0.418538	0.00718578	0.0293949
cg09012594	chr10	21464258	-	chr10:21462128-21463808	S_Shore	NEBL	TSS1500	-0.943425	0.000915471	-0.0859081
cg18192417	chr10	21463756	+	chr10:21462128-21463808	Island	NEBL	TSS1500	-0.409379	0.00273872	-0.0382514
cg16248287	chr10	21804965	+	chr10:21805197-21805459	N_Shore	C10orf140	Body	-0.349121	0.00836797	-0.0551087
cg05417801	chr10	21807024	+	chr10:21805879-21806630	S_Shore	SKIDA1	5'UTR	-0.680771	0.0218063	-0.0228868
cg16782935	chr10	22540824	+	chr10:22540707-22542739	Island			-0.473933	0.0190945	-0.0287381
cg10763374	chr10	22608858	+	chr10:22604907-22605632	S_Shelf	COMMD3;BMI1	Body;TSS1500	-0.494025	0.00303736	-0.0606802
cg26511108	chr10	22608951	+	chr10:22604907-22605632	S_Shelf	COMMD3;BMI1	3'UTR;TSS1500	-0.45679	0.012095	-0.0608974
cg21105131	chr10	22635143	-	chr10:22634000-22634862	S_Shore	SPAG6;SPAG6;SPAG6;SPAG6	5'UTR;Body;Body;Body	0.416801	0.00675834	0.0511063
cg12518898	chr10	23384664	+	chr10:23384533-23385078	Island	MSRB2	Body	-0.312208	0.0431128	-0.0175942
cg19161112	chr10	23480018	+	chr10:23480697-23482455	N_Shore	PTF1A	TSS1500	0.310148	0.0175412	0.0446444
cg06550984	chr10	23480002	-	chr10:23480697-23482455	N_Shore	PTF1A	TSS1500	-0.325304	0.0314421	-0.0469053
cg00762662	chr10	23727572	-	chr10:23727836-23729523	N_Shore	OTUD1	TSS1500	-0.537674	0.00427659	-0.0683453
cg00851852	chr10	25242304	-	chr10:25241110-25241900	S_Shore	PRTFDC1;PRTFDC1	TSS1500;TSS1500	-0.50477	0.00667987	-0.0696725
cg16664385	chr10	25242747	+	chr10:25241110-25241900	S_Shore	PRTFDC1;PRTFDC1	TSS1500;TSS1500	-0.405398	0.0140366	-0.0511662
cg23418510	chr10	25240660	+	chr10:25241110-25241900	N_Shore	PRTFDC1	Body	-0.777726	0.000378311	-0.115618
cg13206721	chr10	25463350	-	chr10:25463756-25465639	N_Shore	GPR158;GPR158-AS1	TSS1500;Body	0.854095	0.00114754	0.05678
cg15081351	chr10	26222922	-	chr10:26222921-26224022	Island	MYO3A	TSS200	0.321331	0.0339727	0.0513101
cg23735482	chr10	26222654	-	chr10:26222921-26224022	N_Shore	MYO3A	TSS1500	0.256569	0.0436836	0.0443683
cg10763878	chr10	26726949	-	chr10:26727061-26727992	N_Shore	APBB1IP	TSS1500	-0.396869	0.0182329	-0.0474534
cg19127469	chr10	26730667	-	chr10:26727061-26727992	S_Shelf	APBB1IP	5'UTR	-0.251494	0.0423745	-0.0318675
cg24427018	chr10	26726804	-	chr10:26727061-26727992	N_Shore	APBB1IP	TSS1500	-0.35757	0.0232449	-0.0582164
cg17850367	chr10	27150498	+	chr10:27149166-27150229	S_Shore	ABI1;ABI1;ABI1;ABI1	TSS1500;TSS1500;TSS1500;TSS1500	-0.374136	0.020702	-0.0379113
cg24484779	chr10	27540029	-	chr10:27541297-27541883	N_Shore	LRRC37A6P	Body	0.34313	0.00629273	0.0544005
cg10601816	chr10	27703467	-	chr10:27702368-27703378	S_Shore	PTCHD3	TSS200	0.364517	0.0210699	0.0425087
cg18802021	chr10	28032548	+	chr10:28030182-28035211	Island	MKX	5'UTR	0.883979	0.0110593	0.134113
cg04454215	chr10	28037266	+	chr10:28030182-28035211	S_Shelf			-0.45781	0.0271991	-0.0411741
cg01060861	chr10	28033840	-	chr10:28030182-28035211	Island	MKX	5'UTR	0.655833	0.0389646	0.0686737
cg16397794	chr10	28032282	+	chr10:28030182-28035211	Island	MKX	Body	0.645695	0.0302771	0.0298644
cg07735920	chr10	2815547	-	chr10:2815003-2815469	S_Shore			-0.387789	0.0348588	-0.0428045
cg16810276	chr10	28287020	-	chr10:28287447-28288057	N_Shore	ARMC4;ARMC4	5'UTR;5'UTR	0.395523	0.0445213	0.0529376
cg02932840	chr10	28591940	+	chr10:28591622-28592117	Island			1.10795	0.0241318	0.0301817
cg02587597	chr10	28964186	-	chr10:28965704-28967266	N_Shore			-0.283164	0.0333716	-0.0399363
cg18975376	chr10	28967265	+	chr10:28965704-28967266	Island	BAMBI	Body	0.274716	0.0256231	0.0145446
cg03222244	chr10	30026066	+	chr10:30024072-30026077	Island	SVIL	TSS1500	-0.26472	0.0235369	-0.0151493
cg04194651	chr10	30026076	+	chr10:30024072-30026077	Island	SVIL	TSS1500	-0.353377	0.0264257	-0.0250223
cg14388055	chr10	30346661	+	chr10:30347599-30348416	N_Shore	KIAA1462	5'UTR	0.539424	0.0466846	0.0734396
cg19223064	chr10	30351259	-	chr10:30347599-30348416	S_Shelf			-0.420248	0.0297936	-0.0687191
cg23731595	chr10	30346789	-	chr10:30347599-30348416	N_Shore	KIAA1462	5'UTR	0.457955	0.0162923	0.0254219
cg04453471	chr10	30726531	+	chr10:30722378-30723707	S_Shelf	MAP3K8	5'UTR	-0.346425	0.0306232	-0.0435772
cg03068346	chr10	3113919	-	chr10:3108650-3111419	S_Shelf	PFKP	Body	-1.24578	0.000853638	-0.118301
cg06188744	chr10	3108651	-	chr10:3108650-3111419	Island	PFKP	TSS1500	-0.419367	0.017448	-0.0457035
cg13168774	chr10	3108670	-	chr10:3108650-3111419	Island	PFKP	TSS1500	-0.65402	0.00197548	-0.0851255
cg17827724	chr10	31325355	+	chr10:31320483-31321553	S_Shelf			-0.34906	0.014145	-0.0473315
cg02503501	chr10	31320885	+	chr10:31320483-31321553	Island	ZNF438;ZNF438;ZNF438;ZNF438;ZNF438;ZNF438;ZNF438	TSS200;TSS200;TSS200;TSS200;TSS200;TSS200;TSS200	0.36959	0.0471445	0.00927175
cg02851087	chr10	31422710	-	chr10:31422709-31423316	Island			-0.265026	0.0351631	-0.0403651
cg22080211	chr10	31423673	+	chr10:31422709-31423316	S_Shore			-0.55828	0.00109329	-0.0827873
cg22233648	chr10	3146938	-	chr10:3148406-3148625	N_Shore	PFKP;PFKP	Body;Body	-0.376912	0.00531133	-0.0528441
cg24260931	chr10	3148326	-	chr10:3148406-3148625	N_Shore	PFKP	Body	-0.527778	0.00414344	-0.0905921
cg26769838	chr10	3164844	-	chr10:3160888-3161107	S_Shelf	PFKP	Body	-2.00563	0.000260196	-0.326295
cg05400498	chr10	32049926	-	chr10:32048716-32049423	S_Shore			-0.230843	0.0286878	-0.033857
cg19797208	chr10	3215822	-	chr10:3214721-3215260	S_Shore	PITRM1;PITRM1;PITRM1	TSS1500;TSS1500;TSS1500	0.251742	0.0483384	0.0394512
cg00275372	chr10	33249085	+	chr10:33246271-33247707	S_Shore			-0.331829	0.0485087	-0.0145289
cg12890133	chr10	3373117	+	chr10:3374119-3374383	N_Shore	LOC105376360	Body	-0.378912	0.0153779	-0.0636896
cg19841276	chr10	35931892	+	chr10:35928501-35931893	Island			-0.761148	0.0218382	-0.0369274
cg26363598	chr10	370690	+	chr10:367469-369416	S_Shore	DIP2C	Body	0.462568	0.032503	0.0239572
cg02089367	chr10	38149843	-	chr10:38146502-38147104	S_Shelf			-0.363178	0.0228589	-0.026882
cg06048750	chr10	3823844	+	chr10:3823789-3824017	Island	KLF6;KLF6;KLF6;KLF6	Body;Body;Body;Body	-0.419133	0.0134907	-0.0460008
cg08614871	chr10	3824555	-	chr10:3823789-3824017	S_Shore	KLF6;KLF6;KLF6;KLF6	Body;Body;Body;Body	-0.426507	0.0132828	-0.0725286
cg12570716	chr10	3822379	-	chr10:3823789-3824017	N_Shore	KLF6;KLF6;KLF6;KLF6	Body;Body;Body;Body	-0.341126	0.0377127	-0.0573869
cg13454226	chr10	3823758	-	chr10:3823789-3824017	N_Shore	KLF6;KLF6;KLF6;KLF6	Body;Body;Body;Body	-0.351965	0.0146519	-0.0524623
cg23680451	chr10	3823790	-	chr10:3823789-3824017	Island	KLF6;KLF6;KLF6;KLF6	Body;Body;Body;Body	-0.517265	0.0200044	-0.0883751
cg24003508	chr10	3824387	+	chr10:3823789-3824017	S_Shore	KLF6;KLF6;KLF6;KLF6	Body;Body;Body;Body	-0.294226	0.0422939	-0.0504015
cg11847468	chr10	3825031	-	chr10:3826853-3828126	N_Shore	KLF6;KLF6;KLF6;KLF6	Body;Body;Body;Body	-0.497943	0.00664399	-0.042868
cg27283993	chr10	3826051	+	chr10:3826853-3828126	N_Shore	KLF6;KLF6;KLF6;KLF6	Body;Body;Body;Body	-0.539628	0.00321937	-0.0167603
cg12519998	chr10	384286	-	chr10:387294-387544	N_Shelf	DIP2C	Body	-1.08046	0.000106421	-0.176953
cg17220574	chr10	395292	-	chr10:395170-395404	Island	DIP2C	Body	0.303435	0.0363341	0.0464842
cg17003301	chr10	43048646	-	chr10:43047584-43048472	S_Shore	ZNF37B	TSS1500	-0.458816	0.0356446	-0.0275877
cg09984674	chr10	43136508	-	chr10:43133523-43134150	S_Shelf			-0.341638	0.0346677	-0.0580588
cg18444835	chr10	43432279	+	chr10:43428167-43429460	S_Shelf			0.283289	0.0293138	0.0297558
cg02045259	chr10	43572467	+	chr10:43571939-43573434	Island	RET;RET	TSS200;TSS200	0.659721	0.016262	0.0699943
cg00806079	chr10	43629918	+	chr10:43632966-43634222	N_Shelf			-0.31854	0.0145108	-0.0529822
cg02923952	chr10	43817981	+	chr10:43818074-43818604	N_Shore			-0.312906	0.0334685	-0.0486742
cg08536048	chr10	43834766	-	chr10:43837787-43838144	N_Shelf			-0.527731	0.0023506	-0.091153
cg25133024	chr10	43839588	+	chr10:43837787-43838144	S_Shore			-1.07026	0.000187152	-0.136935
cg02174092	chr10	43846539	+	chr10:43846258-43846575	Island			1.03731	0.0319803	0.0421442
cg10773266	chr10	43895225	+	chr10:43891546-43892917	S_Shelf	HNRNPF;HNRNPF;HNRNPF;HNRNPF	5'UTR;5'UTR;5'UTR;5'UTR	-0.261674	0.0471498	-0.0337087
cg07841601	chr10	44701498	+	chr10:44701884-44702149	N_Shore			0.22323	0.0450564	0.034007
cg01614759	chr10	45495435	+	chr10:45496275-45496550	N_Shore	C10orf25;ZNF22	3'UTR;TSS1500	0.245627	0.045103	0.0252354
cg26888227	chr10	45697308	-	chr10:45693718-45694890	S_Shelf			0.602996	0.0130907	0.0497093
cg01605075	chr10	45871700	-	chr10:45868718-45870156	S_Shore	ALOX5;ALOX5;ALOX5	Body;Body;Body	0.27535	0.0464844	0.0420745
cg11105774	chr10	461992	-	chr10:459692-460058	S_Shore	DIP2C	Body	-0.467267	0.0196651	-0.0630507
cg20326425	chr10	46090698	+	chr10:46089871-46090462	S_Shore	MARCH8	TSS1500	-0.344114	0.012412	-0.040144
cg02062744	chr10	46168586	-	chr10:46167677-46168642	Island	ZFAND4;ZFAND4;ZFAND4;ZFAND4;ZFAND4	TSS1500;TSS1500;TSS1500;TSS1500;TSS1500	-0.504605	0.011497	-0.0361329
cg18240400	chr10	46168597	-	chr10:46167677-46168642	Island	ANUBL1;ANUBL1	TSS1500;TSS1500	-0.455971	0.00810755	-0.0326978
cg10997335	chr10	47009028	-	chr10:47008084-47008410	S_Shore			0.466976	0.00462232	0.0249178
cg08685854	chr10	48354268	-	chr10:48354459-48355197	N_Shore	ZNF488	TSS1500	-0.297986	0.0421796	-0.036997
cg27657429	chr10	49812867	+	chr10:49812852-49813352	Island	ARHGAP22;ARHGAP22	5'UTR;1stExon	0.870047	0.0391595	0.0552884
cg03691338	chr10	50344050	+	chr10:50339890-50340178	S_Shelf			0.316948	0.0194056	0.053774
cg16818628	chr10	50604006	-	chr10:50602989-50606783	Island	DRGX;DRGX	5'UTR;1stExon	0.449708	0.0479763	0.0610244
cg12791731	chr10	50604139	-	chr10:50602989-50606783	Island	DRGX	TSS200	-0.302951	0.0234815	-0.0485461
cg12052765	chr10	50816963	+	chr10:50817095-50817309	N_Shore	SLC18A3;CHAT	TSS1500;TSS200	0.239618	0.0462542	0.0408911
cg12799846	chr10	50826395	-	chr10:50822350-50822666	S_Shelf	CHAT;CHAT;CHAT;CHAT;CHAT;CHAT;CHAT	Body;Body;Body;Body;Body;Body;Body	0.380381	0.00735451	0.0238884
cg22635008	chr10	50970249	-	chr10:50969658-50970605	Island	OGDHL;OGDHL;OGDHL	5'UTR;5'UTR;5'UTR	-0.518324	0.0239592	-0.0482876
cg24199987	chr10	52382218	-	chr10:52382472-52385155	N_Shore	SGMS1	5'UTR	-0.410334	0.00544035	-0.0429452
cg22899538	chr10	52754927	+	chr10:52750956-52751765	S_Shelf	PRKG1	Body	0.344343	0.00601329	0.0593485
cg09465786	chr10	54074743	-	chr10:54073989-54074827	Island	DKK1	Body	0.630905	0.0337596	0.0258411
cg25134701	chr10	5492023	+	chr10:5488484-5488686	S_Shelf	NET1;NET1	Body;Body	-0.379924	0.0450808	-0.0605003
cg27328236	chr10	5558309	-	chr10:5554342-5554607	S_Shelf			-0.280398	0.0413029	-0.0362935
cg27266257	chr10	5707799	+	chr10:5707980-5708798	N_Shore	ASB13;ASB13	Body;Body	-0.344781	0.0240973	-0.0410391
cg16195569	chr10	57390536	-	chr10:57390343-57391215	Island			0.726959	0.00536432	0.0423772
cg13875194	chr10	60271722	-	chr10:60272467-60273456	N_Shore	BICC1	TSS1500	-0.66711	0.00205125	-0.0940347
cg26181664	chr10	60272061	-	chr10:60272467-60273456	N_Shore	BICC1	TSS1500	-0.350535	0.0270042	-0.0546219
cg26860771	chr10	60272218	+	chr10:60272467-60273456	N_Shore	BICC1	TSS1500	-0.265849	0.0150702	-0.0393265
cg01470088	chr10	60936365	+	chr10:60935827-60937049	Island	PHYHIPL;CCHE1;PHYHIPL;PHYHIPL	TSS1500;TSS200;5'UTR;1stExon	-0.32139	0.0454142	-0.0282148
cg06937939	chr10	6128602	+	chr10:6130786-6131774	N_Shelf			-0.32315	0.0328111	-0.0319607
cg19880462	chr10	61468548	+	chr10:61468610-61469999	N_Shore	SLC16A9	5'UTR	0.402517	0.0328732	0.0444044
cg19275556	chr10	61470060	-	chr10:61468610-61469999	S_Shore	SLC16A9	TSS1500	-0.274752	0.0367579	-0.0401418
cg10405605	chr10	6188149	-	chr10:6186520-6187855	S_Shore	PFKFB3;PFKFB3	TSS200;Body	-0.407542	0.0126378	-0.049723
cg21542094	chr10	6243955	+	chr10:6242975-6246457	Island	PFKFB3;PFKFB3	TSS1500;Body	-0.430831	0.0442196	-0.0324682
cg22224625	chr10	6244514	-	chr10:6242975-6246457	Island	PFKFB3;PFKFB3	TSS1500;Body	-0.504852	0.00757571	-0.0316331
cg07108648	chr10	62493962	+	chr10:62492785-62493376	S_Shore	ANK3	TSS1500	-0.330702	0.048313	-0.0300142
cg17545652	chr10	6261011	+	chr10:6262647-6262871	N_Shore	PFKFB3;PFKFB3	Body;Body	-0.373192	0.0104739	-0.0590675
cg22750548	chr10	6263606	+	chr10:6262647-6262871	S_Shore	PFKFB3;PFKFB3	Body;Body	-0.257946	0.0373563	-0.0432347
cg10756416	chr10	65734563	-	chr10:65733267-65733576	S_Shore			0.298465	0.0193386	0.033152
cg17685830	chr10	65736347	-	chr10:65733267-65733576	S_Shelf			0.284755	0.0227347	0.0191815
cg15259864	chr10	6622294	-	chr10:6621907-6622642	Island	PRKCQ	TSS200	-0.38089	0.00904804	-0.0169017
cg05906620	chr10	69523794	+	chr10:69523843-69524258	N_Shore			-0.26777	0.0437177	-0.00799189
cg09993945	chr10	70482290	+	chr10:70480704-70481598	S_Shore	CCAR1	Body	-0.345865	0.020875	-0.0299677
cg12062489	chr10	70748211	+	chr10:70748435-70749334	N_Shore	KIAA1279	TSS1500	-0.253338	0.0340273	-0.0302626
cg22356324	chr10	71077947	-	chr10:71077946-71079377	Island	HK1;HK1;HK1;HK1;HK1	Body;TSS1500;Body;Body;Body	-0.345838	0.0408808	-0.0218903
cg11578191	chr10	71334448	+	chr10:71331926-71333392	S_Shore	NEUROG3	TSS1500	-0.264937	0.0269714	-0.0322143
cg12164232	chr10	71333803	-	chr10:71331926-71333392	S_Shore	NEUROG3	TSS1500	0.592895	0.000955943	0.0514827
cg25721037	chr10	71334377	+	chr10:71331926-71333392	S_Shore	NEUROG3	TSS1500	0.291099	0.0481694	0.00881108
cg04180848	chr10	72042857	-	chr10:72043446-72043886	N_Shore	NPFFR1	Body	0.443371	0.00950362	0.0535515
cg00704674	chr10	72137848	-	chr10:72141560-72142637	N_Shelf	LRRC20;LRRC20;LRRC20;LRRC20;LRRC20;LRRC20;LRRC20;LRRC20;LRRC20	TSS1500;5'UTR;5'UTR;5'UTR;5'UTR;5'UTR;5'UTR;Body;Body	-0.62768	0.000459699	-0.107417
cg18776616	chr10	72235645	-	chr10:72237661-72238821	N_Shelf			-0.284859	0.0197621	-0.0251032
cg18608017	chr10	73158072	-	chr10:73156164-73157954	S_Shore	CDH23;CDH23	5'UTR;5'UTR	-0.513255	0.0204967	-0.0716675
cg06967828	chr10	73723753	+	chr10:73723711-73724770	Island	CHST3	TSS1500	-0.691908	0.000878722	-0.0621894
cg26260728	chr10	73723164	+	chr10:73723711-73724770	N_Shore	CHST3	TSS1500	-0.363011	0.00882736	-0.0544341
cg25701781	chr10	74033558	-	chr10:74033167-74034698	Island	DDIT4	TSS200	0.690747	0.0117229	0.0185159
cg05988358	chr10	74082489	-	chr10:74079336-74079861	S_Shelf			-0.614267	0.0028192	-0.088028
cg09801824	chr10	74076930	-	chr10:74079336-74079861	N_Shelf			-0.417907	0.00957911	-0.0718684
cg21870393	chr10	74078682	+	chr10:74079336-74079861	N_Shore			-0.212964	0.0378002	-0.0367906
cg26132404	chr10	74082076	-	chr10:74079336-74079861	S_Shelf			-1.34425	0.000106421	-0.216929
cg10782139	chr10	7407424	-	chr10:7409558-7409784	N_Shelf	SFMBT2	Body	-0.268595	0.0192572	-0.0395308
cg16420939	chr10	74114983	+	chr10:74113815-74114792	S_Shore	DNAJB12;DNAJB12	TSS200;TSS200	-0.314294	0.0448822	-0.0198708
cg20645530	chr10	74115031	-	chr10:74113815-74114792	S_Shore	DNAJB12;DNAJB12	TSS200;TSS200	-0.531671	0.0218713	-0.050892
cg16818993	chr10	7453471	+	chr10:7449376-7455339	Island	SFMBT2	TSS200	-0.331609	0.0353682	-0.0264797
cg23301353	chr10	7447894	-	chr10:7449376-7455339	N_Shore	SFMBT2;SFMBT2	5'UTR;5'UTR	-0.430129	0.00558701	-0.0575092
cg08879241	chr10	74927972	-	chr10:74927642-74928063	Island	FAM149B1;ECD;ECD;ECD;ECD;FAM149B1	1stExon;TSS200;TSS200;TSS200;TSS200;5'UTR	-0.428032	0.0413918	-0.0475575
cg09965165	chr10	75119462	+	chr10:75118205-75118679	S_Shore	CFAP70	TSS1500	0.286164	0.0261786	0.0405959
cg04863516	chr10	75173179	+	chr10:75173411-75173950	N_Shore	ANXA7;ANXA7	5'UTR;5'UTR	-0.351649	0.0360549	-0.0157215
cg22381929	chr10	75174496	-	chr10:75173411-75173950	S_Shore	ANXA7;ANXA7	TSS1500;TSS1500	-0.426179	0.0289349	-0.0407537
cg25376593	chr10	75501541	+	chr10:75503973-75504222	N_Shelf			-0.801825	0.000820839	-0.0918148
cg04070685	chr10	75534560	+	chr10:75531970-75532817	S_Shore	FUT11;FUT11	Body;Body	-0.361608	0.0235799	-0.0621277
cg04320760	chr10	75533139	-	chr10:75531970-75532817	S_Shore	FUT11	Body	0.556255	0.00404676	0.0519359
cg12663684	chr10	75570314	+	chr10:75570928-75571809	N_Shore	NDST2	5'UTR	-0.272805	0.034914	-0.0363137
cg27046659	chr10	75634352	-	chr10:75633600-75634796	Island	CAMK2G;CAMK2G;CAMK2G;CAMK2G;CAMK2G	TSS200;TSS200;TSS200;TSS200;TSS200	-0.580013	0.00469672	-0.0507201
cg23837109	chr10	75670435	-	chr10:75670696-75671379	N_Shore	PLAU;C10orf55;PLAU	TSS1500;3'UTR;TSS1500	-0.696366	0.00506592	-0.0417357
cg04834572	chr10	76868766	+	chr10:76871055-76871620	N_Shelf	DUSP13;DUSP13;DUSP13;DUSP13	1stExon;1stExon;1stExon;5'UTR	-0.358141	0.0291353	-0.0425275
cg17715668	chr10	77191660	-	chr10:77191061-77191571	S_Shore	C10orf11	Body	-0.384518	0.00576749	-0.0503339
cg26900934	chr10	77191098	+	chr10:77191061-77191571	Island			-0.528562	0.00298534	-0.0332494
cg09512236	chr10	79398415	+	chr10:79396095-79398495	Island	KCNMA1;KCNMA1;KCNMA1;KCNMA1	TSS1500;TSS1500;TSS1500;TSS1500	0.411106	0.0230223	0.0398762
cg08558430	chr10	79794996	+	chr10:79793494-79793952	S_Shore	RPS24;RPS24;RPS24;RPS24;RPS24;RPS24	Body;Body;Body;Body;Body;Body	-0.528324	0.0452737	-0.0477979
cg00945409	chr10	80737665	+	chr10:80733751-80734013	S_Shelf	LOC283050;LOC283050;LOC283050	Body;Body;Body	-0.654248	0.0011872	-0.112768
cg04127183	chr10	80827779	+	chr10:80827070-80830537	Island	ZMIZ1;ZMIZ1-AS1;ZMIZ1-AS1;ZMIZ1-AS1	TSS1500;TSS1500;TSS1500;TSS1500	-0.263672	0.0415488	-0.0137696
cg10612237	chr10	80827823	+	chr10:80827070-80830537	Island	ZMIZ1;LOC283050;LOC283050;LOC283050	TSS1500;TSS1500;TSS1500;TSS1500	-0.89793	0.000153473	-0.123851
cg20870979	chr10	80827799	-	chr10:80827070-80830537	Island	ZMIZ1;ZMIZ1-AS1;ZMIZ1-AS1;ZMIZ1-AS1	TSS1500;TSS1500;TSS1500;TSS1500	-0.461884	0.00568792	-0.0508976
cg14098681	chr10	8096818	-	chr10:8091374-8098329	Island	FLJ45983;GATA3;GATA3;GATA3;GATA3;FLJ45983	TSS1500;5'UTR;1stExon;5'UTR;1stExon;TSS1500	-0.51872	0.0291823	-0.0488643
cg14941199	chr10	81006500	+	chr10:81002109-81003687	S_Shelf	ZMIZ1	Body	-0.444595	0.0107755	-0.0548904
cg11057378	chr10	81107060	-	chr10:81107082-81107488	N_Shore	PPIF	TSS200	-0.484768	0.00557471	-0.0440215
cg24225147	chr10	81107889	-	chr10:81107667-81107947	Island	PPIF	Body	0.519143	0.013929	0.0119788
cg08097847	chr10	81204033	+	chr10:81205001-81205811	N_Shore	ZCCHC24	Body	-0.504148	0.0257931	-0.0400514
cg16086960	chr10	81204127	+	chr10:81205001-81205811	N_Shore	ZCCHC24	Body	-0.410643	0.0202391	-0.0462158
cg04850286	chr10	81895943	+	chr10:81892222-81892640	S_Shelf	PLAC9	Body	-0.727012	0.00350511	-0.0904385
cg08701937	chr10	81965488	+	chr10:81964681-81965558	Island	ANXA11;ANXA11;ANXA11	TSS200;TSS200;TSS200	-0.790509	0.0496321	-0.0259415
cg27268110	chr10	82167764	+	chr10:82168064-82168917	N_Shore	C10orf58	TSS1500	-0.379624	0.0268689	-0.0191935
cg01481646	chr10	82217548	+	chr10:82213556-82214760	S_Shelf	TSPAN14;TSPAN14	5'UTR;5'UTR	-0.727512	0.00035523	-0.105252
cg25783892	chr10	85898649	+	chr10:85899058-85899640	N_Shore	GHITM	TSS1500	0.331705	0.0133598	0.0515051
cg14990643	chr10	85956936	-	chr10:85954199-85955303	S_Shore	PCDH21	Body	0.221392	0.0399391	0.0249315
cg14034858	chr10	86001254	+	chr10:85997109-85997427	S_Shelf	LRIT1	TSS200	0.284252	0.0329868	0.0483885
cg03963829	chr10	86303908	-	chr10:86300399-86300953	S_Shelf			-0.74987	0.000493463	-0.10851
cg26395382	chr10	88728235	+	chr10:88728039-88728720	Island	C10orf116;C10orf116	5'UTR;1stExon	-0.40123	0.033819	-0.0255256
cg14209784	chr10	88729861	+	chr10:88730554-88731632	N_Shore	AGAP11;C10orf116	TSS1500;Body	-0.376481	0.0126027	-0.0461555
cg19700682	chr10	88734481	-	chr10:88730554-88731632	S_Shelf	AGAP11	5'UTR	-0.438652	0.0248556	-0.0537122
cg23837265	chr10	88730407	+	chr10:88730554-88731632	N_Shore	C10orf116;AGAP11	3'UTR;TSS200	-0.513092	0.0181971	-0.0868913
cg18948913	chr10	89420654	-	chr10:89419346-89420027	S_Shore	PAPSS2;PAPSS2	Body;Body	-0.303776	0.0429201	-0.0512837
cg24243914	chr10	89418206	-	chr10:89419346-89420027	N_Shore	PAPSS2;PAPSS2	TSS1500;TSS1500	-0.233745	0.0376055	-0.0404055
cg21480743	chr10	89621419	+	chr10:89621772-89624128	N_Shore	KILLIN;KILLIN	1stExon;3'UTR	-0.312018	0.0359911	-0.0500318
cg14732874	chr10	90639478	-	chr10:90639787-90640623	N_Shore	STAMBPL1	TSS1500	-0.598985	0.00445957	-0.03415
cg06227898	chr10	91405433	+	chr10:91404237-91405048	S_Shore	PANK1	TSS200	-0.354306	0.0252673	-0.0303127
cg25770176	chr10	91405685	+	chr10:91404237-91405048	S_Shore	PANK1	TSS1500	-0.284267	0.0244531	-0.0482889
cg14423021	chr10	91598661	+	chr10:91596974-91597792	S_Shore	LINC00865	Body	0.226141	0.049475	0.0335022
cg12583095	chr10	92618141	+	chr10:92616820-92618034	S_Shore	HTR7;HTR7;HTR7	TSS1500;TSS1500;TSS1500	-0.28941	0.0104436	-0.041571
cg19763858	chr10	93557479	+	chr10:93557970-93558699	N_Shore	TNKS2;TNKS2-AS1;TNKS2-AS1	TSS1500;Body;Body	-0.396456	0.0366186	-0.0394912
cg24238409	chr10	93998677	+	chr10:93999131-94000015	N_Shore	CPEB3	Body	-0.946801	0.000248835	-0.15515
cg11150664	chr10	94351507	-	chr10:94351356-94351615	Island	KIF11	TSS1500	-0.497192	0.0398852	-0.0318939
cg16060189	chr10	94350577	+	chr10:94351356-94351615	N_Shore			0.273989	0.040377	0.0418238
cg00675637	chr10	94606899	-	chr10:94608037-94609039	N_Shore	EXOC6;EXOC6	TSS1500;Body	-0.426027	0.00915877	-0.0704843
cg16596294	chr10	94607768	-	chr10:94608037-94609039	N_Shore	EXOC6;EXOC6	TSS1500;Body	-0.237505	0.029515	-0.0383387
cg27099481	chr10	95361420	+	chr10:95360389-95361387	S_Shore	RBP4	TSS1500	0.340157	0.0254322	0.0419521
cg18585903	chr10	95361342	-	chr10:95360389-95361387	Island	RBP4	TSS1500	-0.278958	0.0410139	-0.0184538
cg10164249	chr10	96121853	+	chr10:96122540-96122904	N_Shore	NOC3L	Body	0.555439	0.0212896	0.0365962
cg03178678	chr10	97051225	+	chr10:97050185-97051124	S_Shore	PDLIM1	TSS1500	-0.363609	0.0161186	-0.0496204
cg06542614	chr10	97051255	+	chr10:97050185-97051124	S_Shore	PDLIM1	TSS1500	-0.469959	0.0215624	-0.0463513
cg11911874	chr10	97051104	+	chr10:97050185-97051124	Island	PDLIM1	TSS200	-0.614175	0.00337317	-0.0698363
cg27423310	chr10	97051091	+	chr10:97050185-97051124	Island	PDLIM1	TSS200	-1.02525	0.0329602	-0.12526
cg15035424	chr10	978965	-	chr10:977260-978072	S_Shore	LARP4B;LOC101927762	TSS1500;Body	-0.372053	0.0359328	-0.0443294
cg24060231	chr10	99330963	-	chr10:99329960-99330204	S_Shore	UBTD1;ANKRD2;ANKRD2;ANKRD2;ANKRD2	3'UTR;TSS1500;TSS1500;TSS1500;TSS1500	-0.405829	0.00784794	-0.0533437
cg27630316	chr10	99331614	+	chr10:99329960-99330204	S_Shore	ANKRD2;ANKRD2;ANKRD2;ANKRD2	TSS1500;TSS1500;TSS1500;TSS1500	-0.709404	0.000414458	-0.117687
cg15711987	chr10	99393886	+	chr10:99392786-99393375	S_Shore	MORN4;MORN4;MORN4	1stExon;5'UTR;TSS1500	-0.573536	0.00444561	-0.0412237
cg10163377	chr10	99478368	-	chr10:99473520-99474664	S_Shelf	LOC100270710	TSS1500	-0.23098	0.0486114	-0.0395082
cg12409149	chr10	99478572	+	chr10:99473520-99474664	S_Shelf	LOC100270710	TSS1500	-1.20375	0.00146188	-0.0844967
cg16245911	chr10	99474941	-	chr10:99473520-99474664	S_Shore	MARVELD1;MARVELD1	1stExon;3'UTR	-0.358647	0.00417027	-0.0552922
cg27010834	chr10	99527173	-	chr10:99531025-99531968	N_Shelf	SFRP5	3'UTR	-0.247836	0.0317672	-0.0384362
cg06675569	chr10	99605428	-	chr10:99609425-99610116	N_Shelf	LINC00866	Body	-0.31374	0.0314824	-0.0359686
cg17598836	chr10	99612822	+	chr10:99609425-99610116	S_Shelf	GOLGA7B	Body	-0.290107	0.0407938	-0.0460921
cg15638898	chr10	99895139	-	chr10:99894265-99894914	S_Shore	C10orf28	5'UTR	-0.308892	0.049702	-0.02844
cg00967884	chr11	101454830	-	chr11:101453357-101454684	S_Shore	TRPC6	TSS200	-0.482177	0.0411026	-0.0262758
cg05892674	chr11	101918304	-	chr11:101918073-101918493	Island	C11orf70;C11orf70	1stExon;5'UTR	-0.324969	0.0193361	-0.0222107
cg22183731	chr11	102221100	-	chr11:102217574-102218247	S_Shelf	BIRC2	Body	0.366452	0.0348369	0.0539886
cg09443515	chr11	102214688	+	chr11:102217574-102218247	N_Shelf			-0.454978	0.0358742	-0.0602073
cg26249503	chr11	1024747	-	chr11:1024746-1025359	Island	MUC6	Body	-0.269145	0.0302854	-0.0443641
cg01116568	chr11	10476529	-	chr11:10472000-10472857	S_Shelf	AMPD3;AMPD3;AMPD3	TSS200;TSS1500;Body	-0.698025	0.0010952	-0.0559793
cg07268332	chr11	10476494	+	chr11:10472000-10472857	S_Shelf	AMPD3;AMPD3;AMPD3	TSS200;TSS1500;Body	-0.830568	0.000300406	-0.0996102
cg18010131	chr11	10476620	+	chr11:10472000-10472857	S_Shelf	AMPD3;AMPD3;AMPD3	TSS200;TSS1500;Body	-0.795677	0.000881647	-0.10927
cg19132462	chr11	10476608	-	chr11:10472000-10472857	S_Shelf	AMPD3;AMPD3;AMPD3	TSS200;TSS1500;Body	-0.59166	0.00469359	-0.0365742
cg00343633	chr11	105481306	-	chr11:105481126-105481422	Island	GRIA4;GRIA4;GRIA4;GRIA4	5'UTR;5'UTR;5'UTR;TSS200	0.963428	0.000989992	0.0955014
cg13511231	chr11	1060679	+	chr11:1056331-1056741	S_Shelf			-0.285214	0.0391764	-0.0459654
cg24616385	chr11	1056274	+	chr11:1056331-1056741	N_Shore			-0.347911	0.0147573	-0.0575912
cg13875567	chr11	107461270	+	chr11:107461743-107462648	N_Shore	ELMOD1;ELMOD1;ELMOD1;LOC643923	TSS1500;TSS1500;TSS1500;TSS1500	0.864499	0.0017739	0.114121
cg04180462	chr11	107993298	+	chr11:107992004-107992731	S_Shore	ACAT1	Body	-0.270711	0.0268986	-0.0465458
cg24568245	chr11	108093018	+	chr11:108093211-108093969	N_Shore	ATM;NPAT	TSS1500;Body	-0.522854	0.0310118	-0.0271161
cg14167139	chr11	108369406	+	chr11:108368498-108369407	Island	KDELC2	TSS1500	-0.451965	0.0081517	-0.0708827
cg07142201	chr11	109293216	-	chr11:109293519-109294983	N_Shore	C11orf87	5'UTR	0.26634	0.0338593	0.0231734
cg02140390	chr11	1091487	-	chr11:1094946-1095920	N_Shelf	MUC2;MUC2;MUC2	ExonBnd;ExonBnd;Body	0.271504	0.0457396	0.0467588
cg05839709	chr11	109962727	-	chr11:109963240-109964677	N_Shore	ZC3H12C	TSS1500	-0.347086	0.0446737	-0.0553697
cg15496005	chr11	110167562	-	chr11:110166564-110167759	Island	RDX	TSS200	0.759138	0.0291178	0.0222441
cg05741490	chr11	110300161	-	chr11:110300574-110301334	N_Shore	FDX1	TSS1500	-0.720382	0.0145114	-0.107471
cg26763524	chr11	110300429	+	chr11:110300574-110301334	N_Shore	FDX1	TSS200	-0.288682	0.0414085	-0.0286006
cg23591869	chr11	111170648	+	chr11:111169304-111170428	S_Shore	C11orf93;C11orf92	5'UTR;TSS200	-0.538549	0.00358302	-0.03965
cg27145620	chr11	111169383	+	chr11:111169304-111170428	Island	COLCA1;COLCA1;COLCA1;COLCA1;COLCA1;COLCA1;COLCA2;COLCA2;COLCA2	5'UTR;5'UTR;5'UTR;5'UTR;5'UTR;5'UTR;TSS1500;Body;TSS200	-0.469392	0.0061058	-0.076597
cg18515591	chr11	111383288	-	chr11:111383168-111383892	Island	BTG4;MIR34C;MIR34B	TSS1500;TSS1500;TSS1500	-0.359661	0.01566	-0.0282702
cg24041078	chr11	111383889	+	chr11:111383168-111383892	Island	BTG4;MIR34C	TSS1500;TSS1500	-0.395951	0.0299562	-0.0286529
cg03629499	chr11	111385357	-	chr11:111385337-111385712	Island	C11orf88;C11orf88	TSS200;TSS200	-0.291344	0.0332349	-0.0502786
cg06459000	chr11	111411199	-	chr11:111410932-111412199	Island	LAYN	TSS200	0.258422	0.0412611	0.0426048
cg05832246	chr11	111742757	+	chr11:111741953-111742292	S_Shore	ALG9;ALG9;ALG9;ALG9	TSS1500;TSS1500;TSS1500;TSS1500	0.575917	0.005476	0.0932745
cg24652288	chr11	111795584	-	chr11:111797551-111798030	N_Shore	C11orf52;HSPB2-C11orf52	Body;Body	0.896076	0.0282109	0.124515
cg02849301	chr11	111795538	+	chr11:111797551-111798030	N_Shelf	C11orf52;HSPB2-C11orf52	Body;Body	1.12154	0.000268712	0.129485
cg24190388	chr11	111806889	-	chr11:111807607-111808203	N_Shore	DIXDC1;DIXDC1	TSS1500;Body	0.475211	0.0267413	0.0370376
cg13086558	chr11	111895036	-	chr11:111895576-111896447	N_Shore	DLAT	TSS1500	-0.345934	0.0111675	-0.0590358
cg08887422	chr11	111896128	-	chr11:111895576-111896447	Island	DLAT;DLAT	5'UTR;1stExon	0.346567	0.026059	0.0110146
cg14839898	chr11	111956362	-	chr11:111957352-111957681	N_Shore	TIMM8B;SDHD;TIMM8B	Body;TSS1500;Body	-0.664013	0.0255757	-0.0620058
cg06008480	chr11	113185089	+	chr11:113185332-113185663	N_Shore	TTC12	TSS200	0.278731	0.0456157	0.0194082
cg21330703	chr11	113346388	-	chr11:113345068-113346328	S_Shore	DRD2;DRD2	TSS1500;TSS1500	0.488999	0.022879	0.0450157
cg14009097	chr11	113905622	+	chr11:113906920-113907332	N_Shore			0.37063	0.0119595	0.0591203
cg22963382	chr11	113907106	-	chr11:113906920-113907332	Island			0.748803	0.0253771	0.0529677
cg14042099	chr11	114068801	-	chr11:114069863-114070117	N_Shore	ZBTB16;ZBTB16	Body;Body	-0.462093	0.0126516	-0.0672996
cg20078800	chr11	1151516	+	chr11:1155476-1155861	N_Shelf	MUC5AC	TSS200	-0.655302	0.00816175	-0.0444915
cg22252554	chr11	1151525	+	chr11:1155476-1155861	N_Shelf	MUC5AC	TSS200	-0.66496	0.00178155	-0.0547897
cg12106127	chr11	116370176	+	chr11:116371182-116371606	N_Shore			0.39934	0.035824	0.0211647
cg27323784	chr11	116451730	-	chr11:116450659-116451912	Island			0.779788	0.0253986	0.12544
cg15656834	chr11	116578399	+	chr11:116578139-116578400	Island			0.38015	0.00761081	0.0629159
cg19843271	chr11	116644707	+	chr11:116643309-116643892	S_Shore	BUD13;BUD13	TSS1500;TSS1500	-0.555705	0.00964693	-0.0701023
cg06976260	chr11	116703588	-	chr11:116706481-116706910	N_Shelf	APOC3	Body	-0.308835	0.0191376	-0.0437988
cg05122696	chr11	116970002	-	chr11:116968849-116969512	S_Shore	SIK3;SIK3;SIK3	TSS1500;TSS1500;TSS1500	-0.430258	0.0259937	-0.0719705
cg05256304	chr11	116969870	-	chr11:116968849-116969512	S_Shore	SIK3	TSS1500	-0.363733	0.00617643	-0.0523985
cg06928797	chr11	116966699	-	chr11:116968849-116969512	N_Shelf	SIK3	Body	-0.820781	0.000502746	-0.0609721
cg10163427	chr11	116969999	-	chr11:116968849-116969512	S_Shore	SIK3;SIK3;SIK3	TSS1500;TSS1500;TSS1500	-0.242448	0.0424479	-0.0419777
cg20608306	chr11	116969690	-	chr11:116968849-116969512	S_Shore	SIK3	TSS1500	-0.264926	0.0301388	-0.0458085
cg08208227	chr11	117048596	+	chr11:117049399-117050234	N_Shore	SIDT2;PAFAH1B2;PAFAH1B2	TSS1500;Body;Body	-0.74659	0.00429589	-0.1184
cg18755903	chr11	117052144	-	chr11:117049399-117050234	S_Shore	SIDT2;SIDT2	ExonBnd;Body	-0.45342	0.00947762	-0.0553085
cg21948303	chr11	117048721	-	chr11:117049399-117050234	N_Shore	SIDT2;PAFAH1B2;PAFAH1B2	TSS1500;Body;Body	-0.624179	0.0150742	-0.106788
cg16094884	chr11	117102972	+	chr11:117102742-117103452	Island	RNF214;PCSK7;RNF214	TSS1500;TSS200;TSS1500	-0.533918	0.0315759	-0.0590025
cg17677487	chr11	117668288	-	chr11:117666634-117668141	S_Shore	DSCAML1	TSS1500	-0.382029	0.00469003	-0.0591134
cg10372188	chr11	117748169	+	chr11:117747102-117747717	S_Shore	FXYD6;FXYD6;FXYD6;FXYD6;FXYD6	TSS1500;TSS1500;TSS1500;TSS1500;TSS200	-0.360473	0.0406938	-0.0433765
cg22756951	chr11	118309524	-	chr11:118305422-118307705	S_Shore	MLL	Body	-0.334644	0.0426281	-0.029791
cg03962678	chr11	118398094	-	chr11:118401235-118402069	N_Shelf	TTC36	TSS200	-0.272664	0.024694	-0.0462508
cg26299583	chr11	118401931	-	chr11:118401235-118402069	Island	LOC101929089;LOC101929089;LOC101929089;LOC101929089;TMEM25;TMEM25;TMEM25;TMEM25;TMEM25;TMEM25;TMEM25;TMEM25;TMEM25;TMEM25;TMEM25;TMEM25;LOC101929089	TSS1500;TSS1500;TSS1500;TSS1500;1stExon;1stExon;1stExon;1stExon;1stExon;1stExon;5'UTR;5'UTR;5'UTR;5'UTR;5'UTR;5'UTR;TSS200	-0.299017	0.0474122	-0.0513583
cg03804240	chr11	118481350	-	chr11:118478235-118481896	Island	PHLDB1;PHLDB1;PHLDB1	5'UTR;5'UTR;5'UTR	-0.389715	0.0180085	-0.0503959
cg08473858	chr11	118476352	+	chr11:118478235-118481896	N_Shore	PHLDB1	TSS1500	-0.364445	0.00961988	-0.0486509
cg02501827	chr11	11862879	-	chr11:11863272-11864018	N_Shore	USP47	TSS200	-0.439562	0.0217811	-0.0423383
cg08496387	chr11	11862730	+	chr11:11863272-11864018	N_Shore	USP47	TSS1500	-0.376882	0.0188133	-0.0283695
cg10706802	chr11	118663223	+	chr11:118661305-118663026	S_Shore	DDX6	TSS1500	-0.341141	0.0219208	-0.0449108
cg26091247	chr11	118784336	+	chr11:118781060-118781732	S_Shelf			-0.645032	0.00286339	-0.056862
cg10090591	chr11	118869922	+	chr11:118868641-118869204	S_Shore	CCDC84	Body	-0.787884	0.0485891	-0.0613805
cg03595262	chr11	118954478	+	chr11:118955574-118955832	N_Shore	HMBS	TSS1500	0.405973	0.0311576	0.0667736
cg26421610	chr11	118958280	-	chr11:118955574-118955832	S_Shelf	HMBS;HMBS;HMBS;HMBS	5'UTR;Body;Body;TSS1500	-0.427287	0.00598889	-0.0695902
cg07697569	chr11	118966186	+	chr11:118965017-118966464	Island	H2AFX	TSS200	0.908083	0.0140182	0.0354824
cg02979170	chr11	118972138	-	chr11:118972181-118972409	N_Shore	DPAGT1	Body	0.461075	0.04443	0.0238548
cg12997404	chr11	118977474	-	chr11:118977878-118978785	N_Shore	C2CD2L	TSS1500	-0.334609	0.0203473	-0.0298121
cg21303272	chr11	118979091	-	chr11:118977878-118978785	S_Shore	C2CD2L;C2CD2L	Body;Body	-0.241419	0.0402519	-0.0413881
cg16772377	chr11	119018927	-	chr11:119019643-119020887	N_Shore	ABCG4;ABCG4	TSS1500;TSS1500	-0.238509	0.0343276	-0.039887
cg15552491	chr11	119037285	-	chr11:119039429-119039944	N_Shelf			-0.537657	0.0171278	-0.0472776
cg15699733	chr11	119038826	-	chr11:119039429-119039944	N_Shore	NLRX1;NLRX1;NLRX1;NLRX1	TSS1500;TSS1500;TSS1500;TSS1500	-0.46291	0.0121247	-0.0653566
cg21603168	chr11	119038846	-	chr11:119039429-119039944	N_Shore	NLRX1;NLRX1;NLRX1;NLRX1	TSS1500;TSS1500;TSS1500;TSS200	-0.31794	0.022833	-0.0535957
cg26201942	chr11	119038896	-	chr11:119039429-119039944	N_Shore	NLRX1;NLRX1;NLRX1;NLRX1	TSS1500;TSS1500;TSS1500;TSS200	-0.633223	0.00227476	-0.0932096
cg19491895	chr11	119189121	-	chr11:119186947-119187894	S_Shore	MCAM	TSS1500	-0.276168	0.0200545	-0.047773
cg00733441	chr11	119189717	-	chr11:119191535-119192182	N_Shore			-0.38341	0.0288279	-0.0634974
cg12508624	chr11	119293780	+	chr11:119293320-119293943	Island	THY1	5'UTR	0.392937	0.0448346	0.0451409
cg14850728	chr11	119294941	+	chr11:119293320-119293943	S_Shore	THY1;USP2-AS1	TSS1500;Body	-0.263887	0.0216637	-0.0366462
cg12110216	chr11	119455041	-	chr11:119455153-119456102	N_Shore			-0.378017	0.00791201	-0.030116
cg20304210	chr11	119455551	-	chr11:119455153-119456102	Island			0.576093	0.0447502	0.0506398
cg14971286	chr11	119598257	+	chr11:119598382-119600157	N_Shore	PVRL1;PVRL1;PVRL1	Body;Body;Body	-0.512085	0.0354043	-0.0375851
cg19524491	chr11	119600763	-	chr11:119598382-119600157	S_Shore	PVRL1;PVRL1;PVRL1;LOC102724301	TSS1500;TSS1500;TSS1500;Body	-1.19275	0.00014413	-0.0968598
cg10228304	chr11	120079759	+	chr11:120081487-120082345	N_Shore			-1.02943	0.000550365	-0.120419
cg00095678	chr11	120196371	+	chr11:120195805-120196372	Island	TMEM136	5'UTR	-0.41319	0.048975	-0.0168842
cg11137337	chr11	120195632	-	chr11:120195805-120196372	N_Shore	TMEM136;TMEM136;TMEM136;TMEM136;TMEM136;TMEM136;TMEM136	TSS1500;TSS1500;TSS1500;TSS1500;TSS1500;TSS1500;TSS1500	-0.4723	0.0182147	-0.0465071
cg00894555	chr11	120998006	-	chr11:120998386-120998886	N_Shore	TECTA	Body	0.32669	0.0237296	0.0189345
cg19462635	chr11	121237843	-	chr11:121233742-121233995	S_Shelf			0.262973	0.0442314	0.041462
cg12122057	chr11	12133015	+	chr11:12131813-12133016	Island	MICAL2	5'UTR	-0.613907	0.00755269	-0.0832414
cg21690978	chr11	12133333	+	chr11:12131813-12133016	S_Shore	MICAL2;MICAL2;MICAL2	5'UTR;5'UTR;5'UTR	-0.384258	0.0182037	-0.0646963
cg06061878	chr11	122526279	-	chr11:122526278-122527479	Island	UBASH3B	TSS200	-0.60414	0.0033634	-0.0254688
cg03412257	chr11	122753045	-	chr11:122753386-122753951	N_Shore	C11orf63;C11orf63	TSS200;TSS200	-0.508976	0.0432006	-0.07406
cg13455700	chr11	122753504	-	chr11:122753386-122753951	Island	C11orf63;C11orf63;C11orf63;C11orf63	1stExon;5'UTR;5'UTR;1stExon	-0.470798	0.00739015	-0.0174565
cg24719321	chr11	122850490	-	chr11:122852411-122852699	N_Shore	BSX	Body	0.24858	0.0460642	0.0405223
cg24174020	chr11	1224985	+	chr11:1228751-1229024	N_Shelf			-1.39387	0.000116735	-0.180153
cg13163269	chr11	122933012	+	chr11:122932173-122933803	Island	HSPA8;HSPA8	TSS200;TSS200	-0.651238	0.046171	-0.048727
cg05189804	chr11	123065246	-	chr11:123065426-123066184	N_Shore	ASAM	Body	-0.387942	0.00317943	-0.0647285
cg12118281	chr11	123066183	+	chr11:123065426-123066184	Island	ASAM	TSS200	-0.4893	0.00174043	-0.0826711
cg22843446	chr11	123066252	-	chr11:123066517-123066986	N_Shore	ASAM	TSS1500	-0.33915	0.017013	-0.0586777
cg14784664	chr11	123302579	+	chr11:123301049-123302149	S_Shore			0.461996	0.00806031	0.0727688
cg06797734	chr11	123448381	+	chr11:123448093-123448382	Island	GRAMD1B	Body	-0.439479	0.00250979	-0.0742212
cg26041232	chr11	123448162	+	chr11:123448093-123448382	Island	GRAMD1B	Body	-0.276813	0.042649	-0.0476118
cg13963553	chr11	123525669	-	chr11:123524733-123525685	Island	SCN3B;SCN3B	TSS1500;TSS1500	-0.636282	0.00403477	-0.078006
cg15457899	chr11	123525665	-	chr11:123524733-123525685	Island	SCN3B;SCN3B	TSS1500;TSS1500	-0.462508	0.0156776	-0.0407378
cg01781266	chr11	12398966	-	chr11:12398965-12399863	Island	PARVA	TSS200	-0.446553	0.00809656	-0.0305334
cg14458531	chr11	124545828	+	chr11:124543384-124544046	S_Shore	SIAE;SPA17	5'UTR;Body	-0.632586	0.0300117	-0.0530715
cg10535684	chr11	124587515	+	chr11:124588083-124588431	N_Shore			-0.656543	0.028737	-0.0625912
cg05425213	chr11	124616208	-	chr11:124615389-124617006	Island	NRGN;NRGN	3'UTR;3'UTR	-0.482417	0.0363535	-0.0289298
cg10938436	chr11	124616066	+	chr11:124615389-124617006	Island	NRGN;NRGN	3'UTR;3'UTR	-0.234502	0.0396023	-0.039177
cg12757570	chr11	124615853	+	chr11:124615389-124617006	Island	NRGN;NRGN	3'UTR;3'UTR	-0.390806	0.0129989	-0.0581739
cg10404148	chr11	124631431	+	chr11:124632063-124633239	N_Shore	ESAM;LOC101929340;LOC101929340	Body;TSS1500;Body	-0.316216	0.0418002	-0.053199
cg07451926	chr11	124746772	+	chr11:124745909-124746773	Island	ROBO3	Body	-0.341058	0.00877039	-0.0581216
cg08833670	chr11	124746754	+	chr11:124745909-124746773	Island	ROBO3	Body	-0.376121	0.0265557	-0.0613164
cg00524486	chr11	1244110	+	chr11:1247830-1248140	N_Shelf	MUC5B	TSS200	-0.327259	0.0268203	-0.0222251
cg09906991	chr11	1248676	-	chr11:1247830-1248140	S_Shore	MUC5B	Body	-0.355795	0.0142676	-0.0384608
cg20911165	chr11	1244397	+	chr11:1247830-1248140	N_Shelf	MUC5B	1stExon	-0.4901	0.00258388	-0.0786046
cg27482328	chr11	1246276	-	chr11:1247830-1248140	N_Shore	MUC5B	Body	-0.277626	0.0194574	-0.0410346
cg17439422	chr11	124788656	-	chr11:124790814-124791354	N_Shelf	HEPN1	TSS1500	0.248176	0.040249	0.0338547
cg23934819	chr11	124788965	+	chr11:124790814-124791354	N_Shore	HEPN1	TSS200	0.36529	0.0200405	0.0482116
cg27288151	chr11	125033189	-	chr11:125034896-125036426	N_Shore	PKNOX2-AS1;PKNOX2	Body;TSS1500	0.549519	0.0342004	0.0426997
cg21565130	chr11	125365004	-	chr11:125365137-125366319	N_Shore	FEZ1;FEZ1	5'UTR;5'UTR	0.345638	0.00803009	0.0594151
cg20522435	chr11	125458687	+	chr11:125462323-125462884	N_Shelf			-0.893852	0.00256466	-0.0550252
cg01035826	chr11	125494680	+	chr11:125495233-125495866	N_Shore	CHEK1;CHEK1	TSS1500;TSS1500	0.364981	0.049511	0.0518871
cg23240479	chr11	126083901	+	chr11:126081369-126082028	S_Shore	FAM118B	5'UTR	-0.445702	0.00773838	-0.0497163
cg02973469	chr11	126152481	+	chr11:126152722-126153400	N_Shore	TIRAP;TIRAP	TSS1500;TSS1500	-0.447331	0.0127105	-0.0540291
cg21652664	chr11	126152369	+	chr11:126152722-126153400	N_Shore	TIRAP;TIRAP	TSS1500;TSS1500	-0.246407	0.0460677	-0.033572
cg11635454	chr11	126173444	+	chr11:126173539-126174042	N_Shore	DCPS	TSS1500	0.520317	0.0445648	0.0245943
cg06504925	chr11	126872760	+	chr11:126873091-126873809	N_Shore			-0.933567	0.00326664	-0.156046
cg16652303	chr11	126872777	+	chr11:126873091-126873809	N_Shore			-0.565805	0.00919887	-0.0812265
cg14502395	chr11	128318562	+	chr11:128321661-128321895	N_Shelf			0.50788	0.0066668	0.0440979
cg03847470	chr11	128556580	+	chr11:128560103-128560537	N_Shelf	FLI1;FLI1	1stExon;5'UTR	-0.240586	0.0427344	-0.0378522
cg24436531	chr11	128556352	+	chr11:128560103-128560537	N_Shelf	FLI1	TSS200	-0.324816	0.0253383	-0.0514447
cg06172475	chr11	128563903	+	chr11:128562671-128565011	Island	FLI1;FLI1;FLI1	1stExon;5'UTR;5'UTR	0.892094	0.00417941	0.0907763
cg05428701	chr11	129150329	-	chr11:129148497-129149917	S_Shore			-0.430722	0.00351848	-0.0491504
cg01534929	chr11	129234860	-	chr11:129234116-129234346	S_Shore			0.461113	0.026984	0.0679042
cg14368851	chr11	129234123	+	chr11:129234116-129234346	Island			-0.364568	0.0447518	-0.0143503
cg08566293	chr11	129239854	-	chr11:129242958-129243457	N_Shelf			-0.539195	0.00364344	-0.077915
cg03437172	chr11	129765740	+	chr11:129765145-129765617	S_Shore	NFRKB	TSS1500	-0.34089	0.0200766	-0.0217363
cg03139797	chr11	129765654	+	chr11:129765145-129765617	S_Shore	NFRKB	TSS200	0.446772	0.0300782	0.0142139
cg27437304	chr11	129992368	+	chr11:129993524-129993797	N_Shore	APLP2;APLP2;APLP2;APLP2;APLP2;APLP2	Body;Body;Body;Body;Body;Body	-0.593804	0.0108089	-0.0667207
cg01668099	chr11	130026798	+	chr11:130029658-130030262	N_Shelf			-0.614337	0.0113224	-0.0249034
cg08210681	chr11	130026698	-	chr11:130029658-130030262	N_Shelf			-0.609947	0.00232734	-0.0511316
cg08161666	chr11	13034897	+	chr11:13030330-13032584	S_Shelf			-0.270487	0.0147319	-0.0420664
cg25431736	chr11	13031415	-	chr11:13030330-13032584	Island	RASSF10	1stExon	-0.281164	0.0253891	-0.0319818
cg17351357	chr11	130790398	-	chr11:130786111-130786634	S_Shelf			0.665244	0.00129281	0.0792256
cg08506743	chr11	131779750	+	chr11:131780328-131781532	N_Shore	NTM;NTM;NTM;NTM	TSS1500;TSS1500;TSS1500;Body	0.255807	0.0363407	0.0388233
cg11319300	chr11	131779920	+	chr11:131780328-131781532	N_Shore	NTM;NTM;NTM;NTM	TSS1500;TSS1500;TSS1500;Body	-0.284589	0.0176722	-0.0384275
cg07072722	chr11	131781246	-	chr11:131780328-131781532	Island	NTM;NTM;NTM;NTM;NTM;NTM;NTM	1stExon;5'UTR;5'UTR;5'UTR;Body;1stExon;1stExon	0.363027	0.0483993	0.0305578
cg26918812	chr11	131780882	+	chr11:131780328-131781532	Island	NTM;NTM;NTM;NTM;NTM;NTM;NTM	5'UTR;5'UTR;5'UTR;1stExon;1stExon;1stExon;Body	-0.538177	0.0237266	-0.0534646
cg25920279	chr11	132814471	+	chr11:132812662-132813075	S_Shore	OPCML;OPCML	TSS1500;Body	0.403158	0.00723461	0.0624825
cg07649562	chr11	132813504	+	chr11:132813562-132814395	N_Shore	OPCML;OPCML	TSS1500;Body	0.577697	0.00360032	0.0432802
cg07214967	chr11	132950809	-	chr11:132951692-132952260	N_Shore	OPCML	Body	0.456913	0.0227095	0.0606117
cg26237595	chr11	132955642	+	chr11:132951692-132952260	S_Shelf	OPCML	Body	-0.364561	0.0174011	-0.0622946
cg22322535	chr11	13299888	-	chr11:13298796-13300735	Island	ARNTL;ARNTL;ARNTL	5'UTR;5'UTR;5'UTR	0.338026	0.0371246	0.00959407
cg15352671	chr11	1331497	+	chr11:1330390-1331498	Island	LOC255512;TOLLIP	Body;TSS1500	-0.205956	0.0474239	-0.0230434
cg05131064	chr11	133228366	-	chr11:133230884-133231645	N_Shelf	OPCML	Body	-0.259507	0.0391695	-0.035073
cg25187338	chr11	133229387	-	chr11:133230884-133231645	N_Shore	OPCML	Body	0.55627	0.0461524	0.0552954
cg18775145	chr11	133992111	-	chr11:133994709-133995090	N_Shelf	JAM3	Body	0.381896	0.0186567	0.0602885
cg23927367	chr11	134122802	+	chr11:134122762-134122981	Island	THYN1;THYN1;ACAD8;THYN1;THYN1;THYN1;THYN1	5'UTR;1stExon;TSS1500;5'UTR;5'UTR;5'UTR;5'UTR	0.307548	0.0424407	0.0352913
cg23170850	chr11	134145889	-	chr11:134145559-134147180	Island	GLB1L3	TSS1500	-0.216867	0.0499109	-0.0283042
cg14672921	chr11	134201447	-	chr11:134201784-134202407	N_Shore	GLB1L2	TSS1500	0.404829	0.00949196	0.0609841
cg24391854	chr11	134254690	-	chr11:134253449-134254151	S_Shore	B3GAT1;B3GAT1	Body;Body	0.447117	0.00519291	0.0661807
cg08539737	chr11	134254573	+	chr11:134253449-134254151	S_Shore	B3GAT1;B3GAT1	Body;Body	-0.274749	0.0170173	-0.0378908
cg12383453	chr11	134254877	-	chr11:134253449-134254151	S_Shore	B3GAT1;B3GAT1	Body;Body	0.246253	0.0270376	0.0423475
cg14866704	chr11	134334887	+	chr11:134336292-134336502	N_Shore	LOC283177	Body	0.500161	0.00681348	0.0579995
cg10445050	chr11	134532208	+	chr11:134534242-134534457	N_Shelf			0.603835	0.00323729	0.0739005
cg00816515	chr11	13986348	+	chr11:13984066-13986349	Island	SPON1	Body	-0.314431	0.0284924	-0.045952
cg02994974	chr11	13984544	+	chr11:13984066-13986349	Island	SPON1	1stExon	-0.239701	0.0454142	-0.0412748
cg22820726	chr11	1401914	-	chr11:1404214-1404711	N_Shelf			0.272552	0.0302686	0.0470805
cg19336497	chr11	14380999	+	chr11:14379808-14380737	S_Shore	RRAS2;RRAS2	TSS1500;TSS1500	-0.251278	0.0235722	-0.0379388
cg06073542	chr11	14398601	-	chr11:14402600-14403086	N_Shelf			-0.498784	0.0091271	-0.0701586
cg12186219	chr11	1463541	+	chr11:1464295-1464899	N_Shore	BRSK2	Body	-0.478916	0.00600811	-0.0470662
cg17018661	chr11	1480166	-	chr11:1481390-1481615	N_Shore	BRSK2	Body	-0.28577	0.0156042	-0.0494147
cg25147351	chr11	1491283	+	chr11:1491197-1491525	Island	HCCA2	3'UTR	-0.293268	0.0249315	-0.033429
cg08581512	chr11	14913297	-	chr11:14912900-14913771	Island	CYP2R1	Body	-0.393983	0.0350681	-0.0396763
cg10292949	chr11	14997972	-	chr11:14995128-14995908	S_Shelf			0.376039	0.0124124	0.0588434
cg22536580	chr11	15095822	-	chr11:15094957-15095872	Island	CALCB	5'UTR	0.352781	0.045687	0.0165841
cg02175489	chr11	15132665	+	chr11:15136058-15136545	N_Shelf	INSC	TSS1500	0.289178	0.018933	0.035641
cg01720040	chr11	1581101	+	chr11:1577705-1579091	S_Shelf	DUSP8	Body	-0.362849	0.00882704	-0.0612532
cg14354277	chr11	1580692	+	chr11:1577705-1579091	S_Shore	DUSP8	Body	-0.418138	0.0371454	-0.0357844
cg17029945	chr11	1580837	-	chr11:1577705-1579091	S_Shore	DUSP8	Body	-0.500748	0.00254483	-0.0617072
cg02271621	chr11	1592675	+	chr11:1592498-1592810	Island	HCCA2;LOC338651;DUSP8	Body;TSS1500;5'UTR	-0.355125	0.0399873	-0.0606572
cg22831269	chr11	1594867	-	chr11:1595809-1596143	N_Shore	HCCA2;LOC338651	Body;Body	-0.578737	0.0219219	-0.0710684
cg26090775	chr11	16633582	+	chr11:16634957-16635969	N_Shore			0.299642	0.0193517	0.0453372
cg05701403	chr11	16947551	-	chr11:16946392-16947398	S_Shore	PLEKHA7	Body	-0.383158	0.0123486	-0.0439713
cg14512523	chr11	17230914	-	chr11:17229114-17229833	S_Shore			-0.356335	0.0383334	-0.0425518
cg15365320	chr11	17373302	+	chr11:17373019-17373665	Island	DKFZp686O24166	TSS200	-0.711295	0.00102017	-0.0653628
cg08260025	chr11	17407432	+	chr11:17409452-17409692	N_Shelf	KCNJ11;KCNJ11;KCNJ11	3'UTR;1stExon;3'UTR	-0.256885	0.0385907	-0.0378982
cg00570628	chr11	17563125	-	chr11:17565766-17566052	N_Shelf	USH1C;USH1C	Body;Body	0.281686	0.0406565	0.039141
cg01469847	chr11	1771930	+	chr11:1768979-1770712	S_Shore	HCCA2	Body	-0.315325	0.0286206	-0.0511718
cg01788836	chr11	1771953	+	chr11:1768979-1770712	S_Shore	IFITM10	TSS200	-0.46697	0.0135477	-0.0797371
cg02916272	chr11	1769443	+	chr11:1768979-1770712	Island	HCCA2;LOC402778	Body;TSS200	-0.357685	0.0201797	-0.0373941
cg08839721	chr11	1770448	+	chr11:1768979-1770712	Island	IFITM10	Body	-1.05411	0.00308241	-0.119388
cg13378400	chr11	17744494	+	chr11:17740789-17743779	S_Shore			-0.433132	0.0277813	-0.0485493
cg22926931	chr11	17742135	-	chr11:17740789-17743779	Island	MYOD1	Body	-0.30996	0.0258329	-0.0460945
cg01106909	chr11	1778627	-	chr11:1774588-1775040	S_Shelf	HCCA2;CTSD	Body;Body	-0.237135	0.0299591	-0.0373266
cg04424656	chr11	1776289	+	chr11:1774588-1775040	S_Shore	CTSD	Body	-0.396606	0.00719513	-0.0480264
cg22151658	chr11	17795033	+	chr11:17793276-17793959	S_Shore	KCNC1;KCNC1	3'UTR;Body	-0.323435	0.0209795	-0.0392538
cg15017982	chr11	1785723	+	chr11:1784805-1785553	S_Shore	CTSD;HCCA2	TSS1500;TSS1500	-0.419148	0.0211514	-0.0376449
cg15262886	chr11	1783832	+	chr11:1784805-1785553	N_Shore	CTSD	Body	-0.729992	0.00312755	-0.0438004
cg16389050	chr11	1781698	+	chr11:1784805-1785553	N_Shelf	CTSD	Body	-1.21517	0.000133145	-0.202465
cg19503589	chr11	1781710	+	chr11:1784805-1785553	N_Shelf	CTSD	Body	-1.37627	8.0399e-05	-0.188104
cg22079043	chr11	1785631	+	chr11:1784805-1785553	S_Shore	CTSD;HCCA2	TSS1500;TSS200	-0.421085	0.0304466	-0.0290333
cg04695063	chr11	18414540	-	chr11:18415922-18416680	N_Shore	LDHA;LDHA;LDHA;LDHA;LDHA	TSS1500;TSS1500;TSS1500;TSS1500;TSS1500	-0.405415	0.0453614	-0.0374326
cg02781708	chr11	1848691	-	chr11:1847156-1847381	S_Shore			-0.911434	0.000266007	-0.123499
cg08387014	chr11	1848742	-	chr11:1847156-1847381	S_Shore			-0.514511	0.00650746	-0.0888249
cg10332039	chr11	1848665	-	chr11:1847156-1847381	S_Shore			-0.86148	0.000266007	-0.109201
cg10626792	chr11	1849375	-	chr11:1847156-1847381	S_Shore			0.23527	0.0390009	0.0330763
cg11745705	chr11	1848552	+	chr11:1847156-1847381	S_Shore			-0.781052	0.000326472	-0.0935371
cg12396465	chr11	1848725	-	chr11:1847156-1847381	S_Shore			-0.35515	0.00585475	-0.0605048
cg26201316	chr11	1848006	-	chr11:1847156-1847381	S_Shore			-0.295181	0.0148241	-0.050767
cg09116560	chr11	18814421	-	chr11:18812572-18814079	S_Shore	PTPN5;PTPN5;PTPN5;PTPN5;PTPN5;PTPN5	TSS1500;TSS1500;TSS1500;TSS1500;TSS1500;TSS200	0.238719	0.0298948	0.0392595
cg16426537	chr11	18813556	+	chr11:18812572-18814079	Island	PTPN5;PTPN5;PTPN5	TSS200;TSS200;TSS200	0.293526	0.013959	0.0472791
cg05812089	chr11	19736648	+	chr11:19733936-19735320	S_Shore	LOC100126784;NAV2;NAV2;NAV2	TSS1500;Body;Body;Body	-0.394149	0.0110317	-0.0642094
cg09723979	chr11	19736248	-	chr11:19733936-19735320	S_Shore	LOC100126784;NAV2;NAV2;NAV2	TSS200;Body;Body;Body	-0.353108	0.049133	-0.0460138
cg23501051	chr11	19736912	-	chr11:19733936-19735320	S_Shore	LOC100126784;NAV2;NAV2;NAV2	TSS1500;Body;Body;Body	-0.6192	0.0134621	-0.104095
cg02367892	chr11	19798397	-	chr11:19798537-19798949	N_Shore	NAV2;NAV2;NAV2	Body;Body;Body	-0.279017	0.0399826	-0.0445313
cg03982897	chr11	1990108	+	chr11:1990899-1991211	N_Shore			-0.255246	0.0361141	-0.0231285
cg26318265	chr11	1990435	-	chr11:1990899-1991211	N_Shore			-0.496304	0.00106401	-0.0712408
cg07397493	chr11	2011312	-	chr11:2013333-2013617	N_Shelf	LOC100133545	TSS200	-0.391362	0.01317	-0.0655997
cg09248429	chr11	2011216	+	chr11:2013333-2013617	N_Shelf	LOC100133545	TSS200	-0.427807	0.00453228	-0.0503223
cg27196158	chr11	2011238	+	chr11:2013333-2013617	N_Shelf	LOC100133545	TSS200	-0.472549	0.00481847	-0.0815009
cg21678461	chr11	20180700	-	chr11:20181200-20182325	N_Shore	DBX1	Body	-0.223399	0.0425918	-0.0358483
cg20891060	chr11	2023865	+	chr11:2026733-2027016	N_Shelf			-0.290925	0.0351996	-0.0501328
cg04592728	chr11	20620181	+	chr11:20618197-20619920	S_Shore	SLC6A5	TSS1500	0.818733	0.00377737	0.0868054
cg03573068	chr11	20620287	+	chr11:20618197-20619920	S_Shore	SLC6A5	TSS1500	0.41694	0.0110843	0.0478148
cg04261192	chr11	20691341	-	chr11:20690579-20691845	Island	NELL1;NELL1	Body;Body	0.61818	0.0241973	0.034484
cg10009208	chr11	209713	-	chr11:206975-209225	S_Shore	RIC8A;RIC8A	Body;Body	-0.282573	0.0282292	-0.048641
cg10037494	chr11	2161135	-	chr11:2158951-2162484	Island	INS-IGF2;IGF2AS;IGF2;IGF2;IGF2AS;IGF2	Body;TSS1500;Body;5'UTR;TSS1500;TSS1500	0.687154	0.0100698	0.118212
cg24522478	chr11	2177498	-	chr11:2176839-2177043	S_Shore	INS-IGF2;INS-IGF2	Body;Body	0.331481	0.0275939	0.0387196
cg00416873	chr11	2189347	-	chr11:2187488-2188245	S_Shore	TH;TH;TH	Body;Body;Body	0.320322	0.0339436	0.0507148
cg01516872	chr11	2191495	+	chr11:2187488-2188245	S_Shelf	TH;TH;TH	Body;Body;Body	-0.312794	0.0268832	-0.0508431
cg09530407	chr11	22359486	-	chr11:22362862-22363377	N_Shelf	SLC17A6	TSS200	0.2775	0.0249254	0.0392256
cg09150064	chr11	22364185	-	chr11:22362862-22363377	S_Shore	SLC17A6	Body	0.465155	0.0276931	0.0567475
cg05102670	chr11	2397323	+	chr11:2398223-2399598	N_Shore	CD81	TSS1500	-0.330844	0.0302121	-0.0536512
cg15289899	chr11	2397255	-	chr11:2398223-2399598	N_Shore	CD81	TSS1500	-0.358042	0.0290402	-0.0440872
cg18409302	chr11	2397303	-	chr11:2398223-2399598	N_Shore	CD81	TSS1500	-0.366142	0.0263389	-0.0241792
cg20321801	chr11	2404384	-	chr11:2406711-2406927	N_Shelf	CD81	Body	-0.510286	0.00246989	-0.0874778
cg21622663	chr11	2403667	-	chr11:2406711-2406927	N_Shelf	CD81;CD81	5'UTR;Body	-0.320403	0.0208069	-0.0511137
cg18169610	chr11	2415617	-	chr11:2417650-2417993	N_Shelf	CD81	Body	-0.330964	0.0371988	-0.0291776
cg08470031	chr11	2423043	-	chr11:2421040-2422474	S_Shore	TSSC4	TSS1500	0.288041	0.0317614	0.0337498
cg18536644	chr11	2423045	+	chr11:2421040-2422474	S_Shore	TSSC4	TSS1500	0.318096	0.0221953	0.0367162
cg13895830	chr11	2426112	-	chr11:2421040-2422474	S_Shelf	TRPM5	3'UTR	-0.313385	0.0138756	-0.0538171
cg15861189	chr11	2425976	-	chr11:2421040-2422474	S_Shelf	TRPM5	3'UTR	-0.335778	0.043926	-0.0295939
cg08303146	chr11	2466655	+	chr11:2466247-2466818	Island	KCNQ1	1stExon	0.575561	0.0207517	0.0921874
cg07824422	chr11	2555406	-	chr11:2555405-2555618	Island	KCNQ1;KCNQ1	Body;Body	-0.307529	0.0354549	-0.0356785
cg16465939	chr11	2554410	+	chr11:2555405-2555618	N_Shore	KCNQ1;KCNQ1	Body;Body	-0.543918	0.0348942	-0.0559875
cg18729298	chr11	2555203	-	chr11:2555405-2555618	N_Shore	KCNQ1;KCNQ1	Body;Body	-0.432443	0.0126272	-0.0534974
cg01187505	chr11	26353622	-	chr11:26353537-26353812	Island	ANO3	TSS200	0.522	0.04255	0.01973
cg16556677	chr11	2722401	-	chr11:2720410-2722087	S_Shore	KCNQ1OT1;KCNQ1;KCNQ1	TSS1500;Body;Body	-0.464154	0.00225368	-0.062059
cg26963277	chr11	2722407	-	chr11:2720410-2722087	S_Shore	KCNQ1OT1;KCNQ1;KCNQ1	TSS1500;Body;Body	-0.259053	0.0341378	-0.0286676
cg12468234	chr11	27495166	+	chr11:27493640-27494357	S_Shore	LOC105376671;LOC105376671;LGR4	Body;Body;TSS1500	-0.802239	0.000747437	-0.0849177
cg14346046	chr11	27494792	-	chr11:27493640-27494357	S_Shore	LGR4	TSS1500	-0.561035	0.0185768	-0.0384812
cg09025927	chr11	27529576	-	chr11:27527863-27528517	S_Shore	LIN7C;BDNF-AS;BDNF-AS;BDNF-AS;BDNF-AS;BDNF-AS	TSS1500;Body;Body;Body;Body;Body	0.304335	0.0229179	0.0366393
cg22043168	chr11	27741077	-	chr11:27740644-27741236	Island	BDNF;BDNF;BDNF;BDNF;BDNF;BDNF	Body;5'UTR;5'UTR;1stExon;5'UTR;5'UTR	-0.49169	0.0234249	-0.0592754
cg25085070	chr11	28130740	+	chr11:28131863-28132221	N_Shore	KIF18A;METTL15;METTL15;METTL15	TSS1500;5'UTR;5'UTR;5'UTR	0.359682	0.0232107	0.0155196
cg23904595	chr11	2908116	+	chr11:2905023-2907024	S_Shore	CDKN1C;CDKN1C;CDKN1C	TSS1500;TSS1500;TSS1500	-0.237962	0.0427871	-0.0385886
cg08999895	chr11	2925869	-	chr11:2923301-2923817	S_Shelf	SLC22A18;SLC22A18;SLC22A18AS	Body;Body;TSS1500	-0.256029	0.0467874	-0.0426594
cg15739881	chr11	2922464	+	chr11:2923301-2923817	N_Shore	SLC22A18AS;SLC22A18;SLC22A18	5'UTR;5'UTR;TSS1500	-0.433024	0.0361632	-0.0411036
cg18419977	chr11	2920052	+	chr11:2923301-2923817	N_Shelf	SLC22A18AS;SLC22A18	Body;TSS1500	-1.39131	0.000106421	-0.161939
cg18458509	chr11	2920189	+	chr11:2923301-2923817	N_Shelf	SLC22A18AS;SLC22A18	Body;TSS1500	-0.990756	0.000106421	-0.162811
cg20716202	chr11	2925847	+	chr11:2923301-2923817	S_Shelf	SLC22A18;SLC22A18;SLC22A18AS	Body;Body;TSS1500	-0.415121	0.00424829	-0.0705355
cg21853021	chr11	2920146	+	chr11:2923301-2923817	N_Shelf	SLC22A18AS;SLC22A18	Body;TSS1500	-0.82905	0.000575166	-0.0386304
cg23190089	chr11	2920209	+	chr11:2923301-2923817	N_Shelf	SLC22A18AS;SLC22A18	Body;TSS1500	-1.03716	0.000232146	-0.139134
cg05167973	chr11	2949546	+	chr11:2949788-2951756	N_Shore	PHLDA2	3'UTR	-0.51541	0.00717183	-0.0265622
cg06139582	chr11	2954355	+	chr11:2949788-2951756	S_Shelf			-1.13267	0.000146348	-0.164229
cg10363088	chr11	2962055	+	chr11:2965785-2966102	N_Shelf			-0.297421	0.0111373	-0.0495787
cg05080976	chr11	3010620	-	chr11:3012799-3014181	N_Shelf	NAP1L4	5'UTR	-0.224386	0.042649	-0.0384836
cg23944405	chr11	30602030	-	chr11:30605558-30605800	N_Shelf	MPPED2;MPPED2;MPPED2	1stExon;5'UTR;5'UTR	0.625218	0.00166027	0.0612998
cg04806632	chr11	3078978	-	chr11:3078142-3078984	Island	CARS;CARS;CARS;CARS;CARS	TSS1500;TSS1500;TSS1500;TSS1500;TSS1500	-0.805157	0.000494049	-0.0549934
cg09911488	chr11	3080119	+	chr11:3078142-3078984	S_Shore	CARS;CARS;CARS;CARS;CARS	TSS1500;TSS1500;TSS1500;TSS1500;TSS1500	-0.418663	0.00487851	-0.0651633
cg13520770	chr11	3117181	+	chr11:3114760-3115028	S_Shelf	OSBPL5;OSBPL5;OSBPL5	Body;Body;Body	-0.392363	0.00350514	-0.058181
cg01418188	chr11	3145609	+	chr11:3141642-3141877	S_Shelf	OSBPL5;OSBPL5;OSBPL5	Body;Body;Body	-1.08188	0.000144048	-0.167499
cg10177238	chr11	31833173	-	chr11:31831620-31839038	Island	PAX6;PAX6;PAX6	TSS1500;5'UTR;TSS1500	0.470047	0.0215646	0.0728035
cg05840031	chr11	31832353	+	chr11:31831620-31839038	Island	PAX6;PAX6;PAX6	5'UTR;5'UTR;5'UTR	0.779717	0.000419221	0.0735838
cg26315277	chr11	31839549	-	chr11:31839363-31839813	Island	PAX6	TSS200	0.321367	0.0482659	0.0334712
cg04717837	chr11	3225004	+	chr11:3224524-3225077	Island			-0.2133	0.0390561	-0.0330781
cg23075970	chr11	3222445	-	chr11:3224524-3225077	N_Shelf			0.497608	0.00383112	0.0435467
cg17284554	chr11	32356593	+	chr11:32354760-32355484	S_Shore			-0.345285	0.00646363	-0.0432128
cg19908556	chr11	32355022	-	chr11:32354760-32355484	Island			-0.295358	0.0280481	-0.0431384
cg05222924	chr11	32450486	-	chr11:32452144-32452708	N_Shore	WT1;WT1;WT1;WT1	Body;Body;Body;Body	0.387097	0.0192738	0.0524708
cg23880361	chr11	32459304	-	chr11:32460586-32461004	N_Shore	WT1-AS;WT1-AS;WT1-AS;WT1-AS	Body;Body;Body;Body	0.369425	0.0278595	0.0480123
cg05382497	chr11	3253789	-	chr11:3253768-3254066	Island	MRGPRE	TSS200	0.260545	0.0302601	0.0417178
cg22311230	chr11	3253769	-	chr11:3253768-3254066	Island	MRGPRE	TSS200	0.235096	0.0433704	0.0384218
cg22488642	chr11	3253778	-	chr11:3253768-3254066	Island	MRGPRE	TSS200	0.271346	0.0303355	0.0429962
cg00959864	chr11	33036270	-	chr11:33037206-33037917	N_Shore	DEPDC7;DEPDC7	TSS1500;TSS1500	-0.334679	0.0128349	-0.0423162
cg14415629	chr11	33033607	+	chr11:33037206-33037917	N_Shelf			0.375116	0.0248295	0.0500102
cg26268276	chr11	33038313	+	chr11:33037206-33037917	S_Shore	DEPDC7;DEPDC7	Body;Body	0.323869	0.0364887	0.0353212
cg22272056	chr11	33065566	+	chr11:33060699-33061846	S_Shelf	TCP11L1;TCP11L1	Body;Body	0.360213	0.0338892	0.0480975
cg01476710	chr11	327164	-	chr11:330785-331110	N_Shelf			-0.486278	0.00121399	-0.0720928
cg14452896	chr11	33182799	-	chr11:33182987-33183264	N_Shore	CSTF3;CSTF3;CSTF3	Body;Body;Body	-0.304292	0.0381698	-0.00992546
cg22798045	chr11	33279087	+	chr11:33278657-33280175	Island	HIPK3;HIPK3	TSS200;TSS200	0.412025	0.0213035	0.0152087
cg16568681	chr11	33758505	+	chr11:33757476-33758122	S_Shore	CD59;CD59;CD59;CD59	TSS1500;TSS1500;TSS1500;TSS1500	-0.210772	0.0499007	-0.0158413
cg02239453	chr11	33797523	-	chr11:33795392-33796319	S_Shore	FBXO3;FBXO3	TSS1500;TSS1500	-0.786546	0.000482876	-0.0433532
cg24420680	chr11	33886805	+	chr11:33890357-33891495	N_Shelf	LMO2;LMO2;LMO2	Body;Body;Body	0.382621	0.0189914	0.0553138
cg03325693	chr11	34196316	-	chr11:34195989-34196256	S_Shore	ABTB2	Body	-0.397851	0.00370408	-0.0687172
cg17034036	chr11	34461028	-	chr11:34460165-34460857	S_Shore	CAT	Body	0.282767	0.0327747	0.035235
cg02058483	chr11	35442918	-	chr11:35440375-35441882	S_Shore			0.345309	0.0198668	0.0584162
cg07757163	chr11	35440599	+	chr11:35440375-35441882	Island	SLC1A2;SLC1A2;SLC1A2;SLC1A2	1stExon;5'UTR;5'UTR;5'UTR	-0.57273	0.0383465	-0.0530325
cg23681730	chr11	35683551	+	chr11:35684421-35684846	N_Shore	TRIM44	TSS1500	0.403095	0.0390316	0.0441661
cg17296588	chr11	35965104	-	chr11:35965642-35966454	N_Shore	LDLRAD3	TSS1500	-0.365425	0.0259305	-0.0601542
cg02193762	chr11	36399139	-	chr11:36397926-36399398	Island	PRR5L;PRR5L;PRR5L	5'UTR;5'UTR;Body	-0.261028	0.0339913	-0.0153732
cg24369746	chr11	36398236	-	chr11:36397926-36399398	Island	PRR5L;PRR5L;PRR5L	5'UTR;5'UTR;Body	0.578838	0.0489436	0.031357
cg04639174	chr11	36532425	-	chr11:36531167-36531915	S_Shore	TRAF6;TRAF6	TSS1500;TSS1500	0.828044	0.00623401	0.061296
cg23624321	chr11	36532423	-	chr11:36531167-36531915	S_Shore	TRAF6;TRAF6	TSS1500;TSS1500	0.657331	0.0303455	0.0480433
cg00060004	chr11	3664088	-	chr11:3663052-3663802	S_Shore	ART5;ART5;ART5;ART5	TSS1500;TSS1500;TSS1500;TSS1500	-0.30476	0.0215142	-0.0526923
cg06349174	chr11	3877476	+	chr11:3876287-3877431	S_Shore	STIM1;STIM1	5'UTR;1stExon	-0.251725	0.0234172	-0.0237851
cg06267084	chr11	392508	+	chr11:394257-394619	N_Shore			-0.357145	0.0440242	-0.0521508
cg16018377	chr11	394857	+	chr11:396685-397462	N_Shore	PKP3;PKP3	Body;Body	-0.360182	0.0086922	-0.034534
cg17840408	chr11	396686	-	chr11:396685-397462	Island	PKP3	Body	-0.282744	0.0166267	-0.0469119
cg20263643	chr11	395625	+	chr11:396685-397462	N_Shore	PKP3;PKP3	Body;Body	-0.345634	0.00520641	-0.0591284
cg20677488	chr11	396065	-	chr11:396685-397462	N_Shore	PKP3;PKP3	Body;Body	-1.09153	0.000266424	-0.156096
cg20786767	chr11	396114	-	chr11:396685-397462	N_Shore	PKP3;PKP3	Body;Body	-0.336141	0.0133235	-0.0565926
cg24584237	chr11	396081	-	chr11:396685-397462	N_Shore	PKP3;PKP3	Body;Body	-0.939395	0.000219273	-0.150216
cg02486302	chr11	410307	+	chr11:406491-407871	S_Shelf	SIGIRR;SIGIRR;SIGIRR	5'UTR;5'UTR;5'UTR	-0.354016	0.0107755	-0.0605945
cg12072972	chr11	405958	-	chr11:406491-407871	N_Shore	SIGIRR;SIGIRR;SIGIRR	Body;Body;Body	-0.274495	0.0222933	-0.0261677
cg13598086	chr11	410087	+	chr11:406491-407871	S_Shelf	SIGIRR;SIGIRR;SIGIRR	5'UTR;5'UTR;5'UTR	-0.251778	0.0392402	-0.0383545
cg23415057	chr11	410032	-	chr11:406491-407871	S_Shelf	SIGIRR;SIGIRR;SIGIRR;SIGIRR;SIGIRR;SIGIRR	5'UTR;5'UTR;5'UTR;ExonBnd;ExonBnd;ExonBnd	-0.486475	0.00189696	-0.0753187
cg25342433	chr11	410156	-	chr11:406491-407871	S_Shelf	SIGIRR;SIGIRR;SIGIRR	5'UTR;5'UTR;5'UTR	-0.250686	0.0252533	-0.04187
cg00622819	chr11	417917	+	chr11:416419-417650	S_Shore	SIGIRR;SIGIRR	TSS1500;TSS1500	-0.359838	0.00917005	-0.0455213
cg03140412	chr11	415111	-	chr11:416419-417650	N_Shore	SIGIRR;SIGIRR;SIGIRR	5'UTR;TSS200;5'UTR	-0.861882	0.000602528	-0.132764
cg04029159	chr11	415080	+	chr11:416419-417650	N_Shore	SIGIRR;SIGIRR;SIGIRR	5'UTR;TSS200;5'UTR	-0.622369	0.000929396	-0.102136
cg08869273	chr11	413594	-	chr11:416419-417650	N_Shelf	SIGIRR;SIGIRR;SIGIRR	5'UTR;5'UTR;5'UTR	-0.43297	0.0270795	-0.0495072
cg19913688	chr11	428466	+	chr11:430814-431775	N_Shelf	ANO9	Body	-0.223088	0.0466381	-0.0360555
cg15184174	chr11	43379780	+	chr11:43380241-43381040	N_Shore	TTC17;TTC17	TSS1500;TSS1500	-0.368396	0.0414589	-0.0593869
cg09622715	chr11	43568340	+	chr11:43568921-43569854	N_Shore			0.330417	0.0350206	0.0528316
cg11074814	chr11	43601969	+	chr11:43602545-43603215	N_Shore	MIR129-2	TSS1500	0.447261	0.00404676	0.0613686
cg07736627	chr11	44322491	-	chr11:44324875-44325087	N_Shelf	ALX4	Body	-0.396895	0.00834763	-0.066419
cg02184008	chr11	44333072	+	chr11:44330542-44331761	S_Shore	ALX4	TSS1500	0.289041	0.0348064	0.0337454
cg11391201	chr11	44333070	-	chr11:44330542-44331761	S_Shore	ALX4	TSS1500	0.234363	0.0475766	0.0360865
cg22931182	chr11	44331623	-	chr11:44330542-44331761	Island	ALX4;ALX4	5'UTR;1stExon	-0.533002	0.0155217	-0.0581002
cg02334722	chr11	44342177	-	chr11:44341265-44341757	S_Shore			0.399283	0.0264713	0.0664656
cg01525337	chr11	44972881	-	chr11:44971048-44972685	S_Shore	TP53I11;TP53I11;TP53I11;TP53I11;TP53I11;TP53I11	TSS1500;TSS200;TSS200;TSS200;TSS1500;TSS1500	-0.268558	0.0428225	-0.0410227
cg23580038	chr11	45201741	-	chr11:45201783-45202728	N_Shore	PRDM11	Body	-0.638187	0.0362196	-0.0528065
cg22011436	chr11	45310837	+	chr11:45307441-45307975	S_Shelf			0.415555	0.0476826	0.0238742
cg00927035	chr11	45825445	-	chr11:45825615-45826872	N_Shore	SLC35C1;SLC35C1;SLC35C1	TSS200;TSS1500;TSS200	-0.290507	0.0181492	-0.047149
cg05151185	chr11	45827271	+	chr11:45825615-45826872	S_Shore	SLC35C1;SLC35C1;SLC35C1;SLC35C1	5'UTR;5'UTR;5'UTR;1stExon	-0.33803	0.0101665	-0.0575623
cg08794544	chr11	45825518	+	chr11:45825615-45826872	N_Shore	SLC35C1;SLC35C1;SLC35C1	TSS200;TSS1500;TSS200	-0.324786	0.0127726	-0.0547745
cg17695841	chr11	45825485	+	chr11:45825615-45826872	N_Shore	SLC35C1;SLC35C1;SLC35C1	TSS200;TSS1500;TSS200	-0.360335	0.0337208	-0.0377719
cg27363529	chr11	45825469	-	chr11:45825615-45826872	N_Shore	SLC35C1;SLC35C1;SLC35C1	TSS200;TSS1500;TSS200	-0.402066	0.0270597	-0.0562873
cg05996224	chr11	45868587	+	chr11:45868742-45869413	N_Shore	CRY2;CRY2	TSS1500;TSS200	-0.214736	0.0356583	-0.0338115
cg21002528	chr11	45903754	-	chr11:45907006-45907809	N_Shelf	CRY2;CRY2	3'UTR;3'UTR	-0.303444	0.0236413	-0.0491423
cg17379799	chr11	46260045	-	chr11:46259264-46260048	Island			-0.343271	0.0482105	-0.0149784
cg22629883	chr11	46258508	+	chr11:46259264-46260048	N_Shore			-0.632781	0.00247167	-0.0474256
cg27609217	chr11	46258039	+	chr11:46259264-46260048	N_Shore			-0.392385	0.0202179	-0.0556964
cg24403959	chr11	46260412	+	chr11:46260617-46260945	N_Shore			-0.51569	0.0243162	-0.0324596
cg23149191	chr11	46265276	+	chr11:46264973-46265335	Island			-0.471682	0.0182185	-0.0230229
cg07008193	chr11	46318527	-	chr11:46316875-46317485	S_Shore	CREB3L1	Body	-0.641606	0.000723952	-0.0970818
cg11752130	chr11	46321127	+	chr11:46316875-46317485	S_Shelf	CREB3L1	Body	-0.62176	0.000648859	-0.0696472
cg26473110	chr11	46385365	-	chr11:46387905-46388535	N_Shelf	DGKZ;DGKZ;DGKZ;DGKZ	Body;5'UTR;Body;Body	-0.832588	0.000428522	-0.136298
cg00107629	chr11	46389307	-	chr11:46389074-46389378	Island	DGKZ;DGKZ;DGKZ;DGKZ	Body;Body;Body;Body	-0.828419	0.0130033	-0.0520924
cg16769381	chr11	46391053	-	chr11:46389074-46389378	S_Shore	DGKZ;DGKZ;DGKZ;DGKZ	Body;Body;Body;Body	-0.398071	0.038881	-0.0446903
cg24126592	chr11	46389363	+	chr11:46389074-46389378	Island	DGKZ;DGKZ;DGKZ;DGKZ	Body;Body;Body;Body	-0.332241	0.0483157	-0.0495704
cg27481424	chr11	46395858	-	chr11:46396983-46397186	N_Shore	DGKZ;DGKZ;DGKZ;DGKZ;DGKZ;DGKZ;DGKZ	Body;Body;Body;Body;Body;Body;Body	-0.450406	0.003013	-0.063381
cg07052627	chr11	46401447	-	chr11:46402624-46404139	N_Shore	MDK;DGKZ;DGKZ;DGKZ;DGKZ	TSS1500;Body;Body;Body;Body	-0.336759	0.0110461	-0.0548129
cg18925548	chr11	46402535	+	chr11:46402624-46404139	N_Shore	MDK;MDK;MDK	TSS200;TSS1500;TSS1500	-0.50348	0.0416327	-0.0186833
cg20559245	chr11	46402153	-	chr11:46402624-46404139	N_Shore	MDK;MDK;MDK;MDK;MDK;MDK;MDK	TSS1500;TSS1500;TSS1500;TSS1500;TSS1500;TSS1500;TSS200	-0.491962	0.0109259	-0.0416327
cg01257383	chr11	46408399	+	chr11:46406904-46407441	S_Shore	CHRM4	TSS1500	-0.35902	0.0202104	-0.030164
cg11558328	chr11	46722331	+	chr11:46721979-46722428	Island	ARHGAP1;ZNF408	TSS1500;TSS200	0.848369	0.0178141	0.0412716
cg10400393	chr11	46936308	-	chr11:46939358-46940118	N_Shelf	LRP4	Body	-0.400103	0.00609797	-0.0633681
cg17727784	chr11	47211100	+	chr11:47207188-47209176	S_Shore			0.566445	0.0299591	0.0188611
cg17002772	chr11	47266888	+	chr11:47270234-47270633	N_Shelf	ACP2;ACP2;ACP2;ACP2;ACP2	Body;Body;Body;Body;Body	-0.32522	0.0197017	-0.0492177
cg23844623	chr11	47290730	+	chr11:47291200-47291858	N_Shore	MADD;MADD;MADD;MADD;MADD;MADD;MADD;MADD;MADD;MADD	TSS1500;TSS1500;TSS1500;TSS200;TSS1500;TSS1500;TSS1500;TSS1500;TSS1500;TSS1500	-0.43865	0.0178821	-0.0434955
cg18916050	chr11	47398575	-	chr11:47399788-47400006	N_Shore	SPI1;SPI1	Body;Body	-0.397755	0.0106262	-0.0501347
cg05778943	chr11	47430791	-	chr11:47429733-47430346	S_Shore	SLC39A13;SLC39A13	5'UTR;5'UTR	-0.310059	0.016453	-0.0392333
cg14118690	chr11	47431358	+	chr11:47429733-47430346	S_Shore	SLC39A13;SLC39A13	5'UTR;5'UTR	-0.298164	0.0440709	-0.0425628
cg19668951	chr11	47430812	+	chr11:47429733-47430346	S_Shore	SLC39A13;SLC39A13	5'UTR;5'UTR	-0.604397	0.0147476	-0.06366
cg09580214	chr11	47448534	-	chr11:47447704-47448257	S_Shore	PSMC3	TSS1500	0.346811	0.0347108	0.013576
cg04890870	chr11	47586876	+	chr11:47586848-47587608	Island	PTPMT1;PTPMT1	TSS200;TSS200	-0.546135	0.0474217	-0.0907982
cg27648615	chr11	47585604	-	chr11:47586848-47587608	N_Shore	PTPMT1;PTPMT1	TSS1500;TSS1500	-0.791195	0.00273204	-0.0981525
cg18682299	chr11	47601182	-	chr11:47600129-47600927	S_Shore	NDUFS3;KBTBD4;KBTBD4;KBTBD4	Body;TSS1500;TSS1500;TSS1500	0.401732	0.0147651	0.0324797
cg01267448	chr11	47790209	-	chr11:47788200-47789022	S_Shore	FNBP4	TSS1500	-0.49121	0.0151063	-0.0598974
cg26416591	chr11	47790035	-	chr11:47788200-47789022	S_Shore	FNBP4	TSS1500	-0.650303	0.00565089	-0.0454628
cg12124543	chr11	48001298	-	chr11:48001604-48003170	N_Shore	PTPRJ;PTPRJ	TSS1500;TSS1500	-0.319444	0.00939174	-0.038996
cg06703373	chr11	489248	-	chr11:489247-490115	Island	PTDSS2	Body	-0.319077	0.0124838	-0.054114
cg14163731	chr11	49915371	+	chr11:49914943-49915372	Island			-0.261346	0.0369904	-0.0430432
cg13654135	chr11	521014	+	chr11:518682-520297	S_Shore			-0.693628	0.00739923	-0.0499321
cg11130223	chr11	538851	+	chr11:534691-537718	S_Shore	LRRC56	5'UTR	1.23226	0.00697468	0.0543955
cg16567319	chr11	534558	+	chr11:534691-537718	N_Shore	HRAS;HRAS;HRAS	5'UTR;5'UTR;5'UTR	-0.219215	0.0402603	-0.0378574
cg11891377	chr11	554714	-	chr11:554713-556560	Island	LRRC56	3'UTR	-0.255888	0.0397504	-0.0414884
cg26775678	chr11	559131	+	chr11:560382-561397	N_Shore	LMNTD2	Body	-0.586722	0.00490579	-0.0649523
cg08200293	chr11	569357	-	chr11:567938-569461	Island	MIR210	TSS1500	-0.255879	0.0267952	-0.0416246
cg15789106	chr11	563990	+	chr11:567938-569461	N_Shelf	RASSF7;RASSF7;RASSF7	3'UTR;3'UTR;3'UTR	-0.229195	0.043871	-0.0387731
cg22091053	chr11	57105794	+	chr11:57102841-57103430	S_Shelf	P2RX3	TSS200	-0.428924	0.00383649	-0.0571897
[truncated: 31,906 more rows]

## Sheet: List 2
Additional file 3: Results of one-sided Fisher’s exact test performed to identify genomic regions that were enriched in all differentially methylated CpG sites (DMCs), hypomethylated DMCs, or hypermethylated DMCs after four weeks of exposure to 30 μg/ml diesel exhaust particles (DEP) compared to the total number of CpG sites
		All DMCs						Hypomethylated DMCs						Hypermethylated DMCs
Genomic region/Region annotation	Number of regions	Odds Ratio	FDR	a	b	c	d	Odds Ratio_hypo	FDR	a	b	c	d	Odds Ratio_hyper	FDR	a	b	c	d
DHSs/Relaxed chromatin	156392	1.95258	0	10089	139352	23811	642146	2.58014	0	8764	140677	15700	650257	0.73	1	1325	148116	8111	657846
H3K4me1/Strong enhancer*	122928	5.65918	0	12612	74059	21288	707439	8.27154	0	11383	75288	13081	715646	1.26	4.77e-13	1229	85442	8207	720520
H3K4me1+H3K27ac/Active enhancer	48099	5.92681	0	5024	22286	28876	759212	7.70975	0	4549	22761	19915	768173	1.54	5.24e-17	475	26835	8961	779127
H3K27ac/Strong enhancer; Strong promoter*	61962	1.55601	2.43e-200	6692	106669	27208	674829	1.96508	0	5780	107581	18684	683353	0.66	1	912	112449	8524	693513
H3K27me3/Inactive promoter; Poised promoter*	191711	0.766323	1	964	28750	32936	752748	0.209412	1	197	29517	24267	761417	2.37	3.38e-90	767	28947	8669	777015
H3K4me3/Strong/Weak promoter*	20790	0.48192	1	2785	122413	31115	659085	0.5035	1	2078	123120	22386	667814	0.44	1	707	124491	8729	681471
H3K9ac/Active promoter*	40551	0.883418	1	3094	79776	30806	701722	0.982357	1	2448	80422	22016	710512	0.65	1	646	82224	8790	723738
H3K9me3/Heterochromatin	176270	0.609322	1	228	8589	33672	772909	0.439598	1	119	8698	24345	782236	1.07	0.575232	109	8708	9327	797254
Islands+Shores+Shelfs/Promoter region	30344	0.668696	1	11760	345961	22140	435537	0.729788	1	8938	348783	15526	442151	0.54	1	2822	354899	6614	451063
The a column represents the number of DMCs that overlapped the genomic region. The b column shows the number of genomic regions that overlapped CpGs but not DMCs. The c column shows the number of DMCs that did not overlap with the genomic region. Finally, the d column shows the number of CpGs that did not overlap with the genomic region. The Odds Ratio (OR) column shows how many times more often …
* According to machine-learning clustering of data from 90 ChIP-seq experiments (Ernst J, Kheradpour P, Mikkelsen TS, Shoresh N, Ward LD, Epstein CB, et al. Systematic analysis of chromatin state dynamics in nine human cell types. Nature. 2011 May 5;473(7345):43–9)

## Sheet: List 3
Additional file 3: Results of one-sided Fisher’s exact test performed to identify transcription factor binding sites were enriched in all differentially methylated CpG sites (DMCs), hypormethylated DMCs, or hypermethylated DMCs after four weeks of exposure to 30 μg/ml diesel exhaust particles (DEP) compared to the total number of CpG sites
		All DMCs						Hypomethylated DMCs						Hypermethylated DMCs
Transcription factor	Number of regions	Odds Ratio	FDR	a	b	c	d	Odds Ratio	FDR	a	b	c	d	Odds Ratio	FDR	a	b	c	d
FOXA1	7514	3.99566	2.02e-89	344	2000	33556	779498	4.42506	3.23e-83	280	11224	24166	779710	2.40694	1.01e-08	64	2280	9372	803682
FOSL2	27227	3.36516	0	2480	17910	31420	763588	4.26329	0	2228	13562	24045	777372	1.0707	0.908788	252	20138	9184	785824
CEBPB	37912	2.10628	1.29e-137	1554	17427	32346	764071	2.4821	1.25e-166	1313	8039	24289	782895	1.10101	0.62121	241	18740	9195	787222
EP300	15938	1.83368	1.32e-93	1519	19495	32381	762003	1.93137	4.15e-84	1159	17668	23151	773266	1.50812	1.29e-11	360	20654	9076	785308
NR3C1	28430	1.78064	1.69e-105	1894	25136	32006	756362	2.05733	1.13e-131	1567	40731	23948	750203	1.04763	1	327	26703	9109	779259
TCF12	18380	1.13775	4.15e-06	1546	31499	32354	749999	1.22732	8.94e-11	1198	65870	22143	725064	0.905589	1	348	32697	9088	773265
CTCF	62577	1.01085	1	2862	65329	31038	716169	1.15379	4.42e-10	2321	30523	24112	760411	0.663799	1	541	67650	8895	738312
BCL3	6939	1.00318	1	583	13398	33317	768100	0.99883	1	419	19855	23305	771079	1.01406	1	164	13817	9272	792145
RAD21	23817	0.958428	1	699	16798	33201	764700	1.16195	0.000725035	605	23676	24296	767258	0.45593	1	94	17403	9342	788559
USF1	16616	0.94521	1	1087	26462	32813	755036	1.08623	0.0252645	893	18162	22236	772772	0.597467	1	194	27355	9242	778607
ATF3	6169	0.879231	1	424	11098	33476	770400	0.856636	1	298	2064	24184	788870	0.943623	1	126	11396	9310	794566
POLR2A	23412	0.731609	1	4628	138874	29272	642624	0.876809	1	3871	38285	23869	752649	0.405245	1	757	142745	8679	663217
BHLHE40	3068	0.572792	1	200	8014	33700	773484	0.701663	1	175	40851	23771	750083	0.258817	1	25	8189	9411	797773
SIN3AK20	5353	0.556455	1	542	22171	33358	759327	0.568141	1	397	25463	22897	765471	0.541739	1	145	22568	9291	783394
ZBTB33	6573	0.524517	1	417	18125	33483	763373	0.493454	1	282	139631	20593	651303	0.621013	1	135	18407	9301	787555
REST	10952	0.520541	1	664	28884	33236	752614	0.466967	1	429	16892	23859	774042	0.676698	1	235	29313	9201	776649
MAX	9378	0.499466	1	904	40640	32996	740858	0.535267	1	693	29119	24035	761815	0.423127	1	211	41333	9225	764629
GABPA	10673	0.48608	1	823	38057	33077	743441	0.490033	1	595	22316	24067	768618	0.491539	1	228	38652	9208	767310
CREB1	15467	0.39732	1	721	40526	33179	740972	0.396857	1	516	19202	24339	771732	0.413898	1	205	41042	9231	764920
YY1	9134	0.379122	1	628	37062	33272	744436	0.366232	1	435	50876	24071	740058	0.42793	1	193	37497	9243	768465
ELF1	8054	0.367129	1	496	30379	33404	751119	0.36369	1	352	31847	23266	759087	0.390938	1	144	30731	9292	775231
TAF1	8598	0.281814	1	649	50620	33251	730878	0.237493	1	393	26656	23571	764278	0.4127	1	256	51013	9180	754949
ETS1	5039	0.269835	1	282	23562	33618	757936	0.224083	1	168	37255	24029	753679	0.40312	1	114	23730	9322	782232
SIX5	4545	0.26305	1	222	19105	33678	762393	0.206409	1	125	18260	24182	772674	0.424932	1	97	19230	9339	786732
The a column represents the number of DMCs that overlapped binding sites for transcription factors. The b column shows the number of binding sites that overlapped CpGs but not DMCs. The c column shows the number of DMCs that did not overlap with the binding sites. Finally, the d column shows the number of CpGs that did not overlap with the binding sites. The Odds Ratio (OR) column shows how many …
